# Supplementary material for: Novel Fungal Pathogenicity and Leaf Defense Strategies Are Revealed by Simultaneous Transcriptome Analysis of Colletotrichum fructicola and Strawberry Infected by This Fungus
Source: Front Plant Sci. 2018 Apr 25;9:434. doi: 10.3389/fpls.2018.00434 (PMC5996897; doi:10.3389/fpls.2018.00434)
Supplement: Supplementary file 1 [file DataSheet1.XLSX]

## Sheet: Table S1
Table S1: Primers used in the study
Primer name	Sequence	Purpose
CGGC5_599 F	GTTGTCGGCTTCCTGTCTC	qRT-PCR for validation of the RNA-Seq profiling
CGGC5_599 R	CGGATTGAGGAGAGCATTCAT	qRT-PCR for validation of the RNA-Seq profiling
CGGC5_7657 F	ACCATATTCTCGTCGGCTATTC	qRT-PCR for validation of the RNA-Seq profiling
CGGC5_7657 R	CCGAGAACCGGTAGTAAAGATG	qRT-PCR for validation of the RNA-Seq profiling
CGGC5_8482 F	AGCATCGTCTCCGTCTCTAT	qRT-PCR for validation of the RNA-Seq profiling
CGGC5_8482 R	GCAAACGAGACGACCTTGTA	qRT-PCR for validation of the RNA-Seq profiling
CGGC5_10764 F	CTACACCGTCTACCACAACAAC	qRT-PCR for validation of the RNA-Seq profiling
CGGC5_10764 R	TCCAAGAGGTAGACCAAGAGAC	qRT-PCR for validation of the RNA-Seq profiling
CGGC5_11213 F	AGAGCACTACTTCCTCCACT	qRT-PCR for validation of the RNA-Seq profiling
CGGC5_11213 R	GTAGAGCTGCTGTTGGTGAA	qRT-PCR for validation of the RNA-Seq profiling
CGGC5_14086 F	TCGCACTCGTTGTCTTCTTC	qRT-PCR for validation of the RNA-Seq profiling
CGGC5_14086 R	GTCCATGGTAGGAGTGCATTT	qRT-PCR for validation of the RNA-Seq profiling
CGGC5_3353 F	TTTCGGACAGCGTCAACTAC	qRT-PCR for validation of the RNA-Seq profiling
CGGC5_3353 R	ATAAGACATCTCGCCTGCTTG	qRT-PCR for validation of the RNA-Seq profiling
CGGC5_14282 F	AGGGCGACACTTTCTTCATC	qRT-PCR for validation of the RNA-Seq profiling
CGGC5_14282 R	TGATAACCTGGCCCTCCT	qRT-PCR for validation of the RNA-Seq profiling
αtubulin-F	GAGCGCCCTAACTACGAGAA	qRT-PCR for validation of the RNA-Seq profiling
αtubulin-R	CGAAGCAGGACATGGTCATC	qRT-PCR for validation of the RNA-Seq profiling
actin	ATGTGCAAGGCCGGTTTCG	qRT-PCR for validation of the RNA-Seq profiling
actin	GAGTCCTTCTGGCCCATAC	qRT-PCR for validation of the RNA-Seq profiling
mrna32362.1-v1.0-hybrid F	TGTTTCAAGCAGCCAGAGAGTC	qRT-PCR for validation of the RNA-Seq profiling
mrna32362.1-v1.0-hybrid R	TCTTCCCTATGTCGCCGAGACT	qRT-PCR for validation of the RNA-Seq profiling
mrna20686.1-v1.0-hybrid F	CAGTAACAACAGCAGGCTCAGG	qRT-PCR for validation of the RNA-Seq profiling
mrna20686.1-v1.1-hybrid R	TCATATCAGCGGTGCTCAATCC	qRT-PCR for validation of the RNA-Seq profiling
mrna20575.1-v1.0-hybrid F	AAATGGTCACACGGGTTCGTTT	qRT-PCR for validation of the RNA-Seq profiling
mrna20575.1-v1.0-hybrid R	GCAGTCACCAAGTCCCTTTCCA	qRT-PCR for validation of the RNA-Seq profiling
mrna10286.1-v1.0-hybrid F	GGATGTGGTAGAAGTGGCTGGA	qRT-PCR for validation of the RNA-Seq profiling
mrna10286.1-v1.0-hybrid R	ATGTAGTGGCCTGGTTGGTTCA	qRT-PCR for validation of the RNA-Seq profiling
mrna32435.1-v1.0-hybrid F	ACGAGGAGAAAGTGGACAAGCT	qRT-PCR for validation of the RNA-Seq profiling
mrna32435.1-v1.0-hybrid R	ACCTGGACCAACTGCGTTTATG	qRT-PCR for validation of the RNA-Seq profiling
mrna25391.1-v1.0-hybrid F	CACAAGGAACGGTCTGGATTCG	qRT-PCR for validation of the RNA-Seq profiling
mrna25391.1-v1.0-hybrid R	AGCATCTTCATCCGCAGCGTAT	qRT-PCR for validation of the RNA-Seq profiling
mrna12926.1-v1.0-hybrid F	CCTGGAAGGCAGACCTATGTTCTC	qRT-PCR for validation of the RNA-Seq profiling
mrna12926.1-v1.0-hybrid R	AGGCTCTGAAGTAGCTTGAGTGTT	qRT-PCR for validation of the RNA-Seq profiling
mrna20982.1-v1.0-hybrid F	TCTTGACGAGCCAGATGTGTCT	qRT-PCR for validation of the RNA-Seq profiling
mrna20982.1-v1.0-hybrid R	GGTGACGATAGTTCTGCCTCTC	qRT-PCR for validation of the RNA-Seq profiling
GAPDH2 F	AGACTTGAGAAGAAGGCCAC	qRT-PCR for validation of the RNA-Seq profiling
GAPDH2 R	AAGTCGGTTGACACAACATC	qRT-PCR for validation of the RNA-Seq profiling
7542 L	CAAGGTACCTTGATGCGCTTCTTCACTACCGTCG	Clone CGGC5_7542 for expression in N. benthamiana
7542 R	TGCTCTAGAGCACTGCTCCATCTCCTCCGCCT	Clone CGGC5_7542 for expression in N. benthamiana
4515 L	CAAGGTACCTTGATGAGATTCTCCATCGCCAACATCACG	Clone CGGC5_4515 for expression in N. benthamiana
4515 R	TGCTCTAGAGCAAGCAGCCGGGGTCCAGGGGTAT	Clone CGGC5_4515 for expression in N. benthamiana
8536 L	CAAGGTACCTTGATGCAGATCACCAACGCCCTCAT	Clone CGGC5_8536 for expression in N. benthamiana
8536 R	TGCTCTAGAGCACTCTGCTGCTGCGCGGTTG	Clone CGGC5_8536 for expression in N. benthamiana
8825 L	CGGGGTACCCCGATGAAGTTCTCTATTACCTCTGCG	Clone CGGC5_8825 for expression in N. benthamiana
8825 R	TGCTCTAGAGCACTTCTGAACGCCCAGGAGT	Clone CGGC5_8825 for expression in N. benthamiana

## Sheet: Table S2
Table S2 RNA-seq data for DEGs in C. fructicola Cf: mycelium cultured in medium (pathogen control samples).
ID	Length	Function	log2(Fold_change) normalized (24 hpi vs Cf)	q-value(Benjamini et al. 1995)	p_value	Result	log2(Fold_change) normalized (72 hpi vs Cf)	q-value(Benjamini et al. 1995)	p_value	Result	log2(Fold_change) normalized (72 hpi vs Cf)	q-value(Benjamini et al. 1995)	p_value	Result
CGGC5_8096	843	ankyrin repeat protein	-2.81284	1.51013e-100	5.48374e-101	down	-2.92686	1.18715e-104	4.76865e-105	down	-2.95017	1.87177e-105	7.3639e-106	down
CGGC5_10331	5523	acylligase	-1.01897	1.9296e-252	3.9082e-253	down	-1.71795	0	0	down	-0.62579	3.46875e-110	1.33755e-110
CGGC5_15070	3936	nacht and ankyrin domain protein	-3.52411	0	0	down	-5.63813	0	0	down	-2.66144	0	0	down
CGGC5_14179	1176	aspartate aminotransferase	-1.58226	2.23804e-83	8.97643e-84	down	-3.69627	5.53698e-216	1.48361e-216	down	-3.71959	5.99813e-217	1.56487e-217	down
CGGC5_2781	1029	hypothetical protein	-4.02494	0	0	down	-5.13896	0	0	down	-5.16227	0	0	down
CGGC5_8003	2547	autophagy protein atg13	-1.69289	0	0	down	-0.806909	8.50601e-107	3.38738e-107		-0.0526196	0.107949	0.102156
CGGC5_10747	1320	peroxisomal membrane protein	-1.12996	4.05282e-233	8.72612e-234	down	-1.62248	0	0	down	-3.96773	0	0	down
CGGC5_414	2361	C6 transcription factor	-2.08256	0	0	down	-0.874642	5.37258e-92	2.27116e-92		-4.21989	0	0	down
CGGC5_14237	1059	sir2 family histone deacetylase	-3.31252	1.10622e-164	3.03327e-165	down	-3.42654	1.95593e-169	6.05152e-170	down	-3.44986	2.3509e-170	7.08913e-171	down
CGGC5_10230	1476	phosphatidylinositol phospholipase c	-3.59821	0	0	down	-4.71223	0	0	down	0.0718066	0.101022	0.0954785
CGGC5_4122	333	cyanovirin-n family protein	-1.77795	0	0	down	-2.96597	0	0	down	-1.08747	0	0	down
CGGC5_6217	1683	ncs1 nucleoside transporter	-3.30667	0	0	down	-5.42068	0	0	down	-3.444	0	0	down
CGGC5_7318	1941	ankyrin repeat-containing protein	-4.61465	0	0	down	-4.72867	0	0	down	-1.75198	6.92896e-195	1.92616e-195	down
CGGC5_2518	2646	hypothetical protein	-2.45588	0	0	down	-2.56989	0	0	down	-5.59321	0	0	down
CGGC5_709	216	hypothetical protein	-1.32319	0	0	down	-0.659599	4.26097e-116	1.62707e-116		-0.0979551	0.000197668	0.000172603
CGGC5_8253	1356	geranylgeranyl pyrophosphate synthetase	-4.51731	0	0	down	-6.63132	0	0	down	-6.65464	0	0	down
CGGC5_14420	435	hypothetical protein	-2.75352	1.70154e-94	6.37791e-95	down	-2.86754	1.63747e-98	6.75421e-99	down	-2.89085	2.6799e-99	1.08299e-99	down
CGGC5_4896	1050	hypothetical protein	-3.22274	3.01015e-151	8.74893e-152	down	-3.33676	6.79819e-156	2.20426e-156	down	-3.36007	8.52326e-157	2.69559e-157	down
CGGC5_6007	1482	6-phosphofructo-2-kinase fructose- 6-bisphosphate 2-phosphatase	-2.02642	0	0	down	-0.555468	8.45982e-41	4.69652e-41		0.295682	1.77062e-16	1.24783e-16
CGGC5_12971	1659	ubiquitin-like activating enzyme	-1.37676	5.47952e-232	1.18566e-232	down	-1.16885	3.29666e-180	9.87215e-181	down	-1.19216	6.70827e-186	1.91345e-186	down
CGGC5_871	471	hypothetical protein	-5.20179	0	0	down	-2.73084	0	0	down	-3.33912	0	0	down
CGGC5_6731	831	acetylxylan esterase	-4.25371	0	0	down	-0.0458006	0.366158	0.355154		-0.806085	6.76365e-46	3.61523e-46
CGGC5_2842	537	hypothetical protein	-1.18362	1.787e-41	9.30535e-42	down	0.287329	2.59929e-05	2.22408e-05		-1.32095	5.37921e-49	2.82668e-49	down
CGGC5_4743	3117	DNA repair and recombination protein rad5c	-9.22967	0	0	down	-5.75872	0	0	down	-5.78204	0	0	down
CGGC5_10070	2052	iq calmodulin-binding motif protein	-1.98605	1.08286e-149	3.1643e-150	down	-0.10007	0.0725563	0.0681488		-0.538425	1.4089e-19	9.33125e-20
CGGC5_12004	696	hypothetical protein	-2.35618	1.84905e-238	3.91523e-239	down	0.114763	0.0147964	0.013573		0.506482	3.49085e-31	2.06191e-31
CGGC5_13834	2394	C6 finger domain-containing protein	-2.33147	0	0	down	-0.708523	1.23245e-57	6.22455e-58		-1.05377	1.79555e-111	6.87259e-112	down
CGGC5_3652	444	RNA polymerase III subunit rpc17	-3.59557	1.6911e-213	3.89808e-214	down	0.290417	9.0618e-07	7.52784e-07		-0.410973	7.17135e-10	5.65389e-10
CGGC5_9424	1971	apses transcription factor	-2.04234	0	0	down	-1.98643	0	0	down	-2.06419	0	0	down
CGGC5_4947	783	monothiol glutaredoxin-4	-1.12333	6.27309e-72	2.69819e-72	down	-0.0674184	0.203853	0.194953		-1.26066	4.27227e-86	1.82381e-86	down
CGGC5_13262	1950	GTP-binding protein 1	-1.49262	2.19303e-107	7.69289e-108	down	-0.606637	2.28494e-25	1.39534e-25		-2.21492	5.94088e-183	1.71441e-183	down
CGGC5_7066	651	hypothetical protein	-2.42341	4.69066e-258	9.27625e-259	down	-4.53742	0	0	down	-4.56074	0	0	down
CGGC5_12161	1845	hypothetical protein	-2.49981	0	0	down	-3.02886	0	0	down	-4.63714	0	0	down
CGGC5_9157	657	duf218 domain-containing protein	-2.46533	5.08081e-69	2.23121e-69	down	-0.579347	1.198e-08	9.62573e-09		-0.602666	3.48216e-09	2.77826e-09
CGGC5_9268	645	transcriptional activator	-3.38789	1.09685e-176	2.84132e-177	down	-3.50191	1.586e-181	4.72344e-182	down	0.474773	1.07247e-14	7.81467e-15
CGGC5_13556	531	hypothetical protein	-3.24297	0	0	down	-5.35699	0	0	down	-4.3803	0	0	down
CGGC5_11853	1782	MFS siderophore iron	-4.25916	0	0	down	-4.37318	0	0	down	-1.39649	2.99752e-110	1.15499e-110	down
CGGC5_9281	1242	ankyrin repeat-containing protein	-5.45387	0	0	down	-5.56788	0	0	down	-5.5912	0	0	down
CGGC5_4430	504	holo-acyl-carrier-protein synthase	-1.69165	3.63973e-50	1.78442e-50	down	2.36426	0	0	up	0.171012	0.0396973	0.0369702
CGGC5_12978	789	tRNA-splicing endonuclease subunit sen34	-1.1155	9.1399e-71	3.96321e-71	down	-0.422157	3.70008e-14	2.7188e-14		-2.25283	1.09754e-191	3.07597e-192	down
CGGC5_3333	1038	hnrnp arginine n-methyltransferase	-2.49049	0	0	down	-1.6045	2.23555e-236	5.60399e-237	down	-0.75335	3.19476e-71	1.47851e-71
CGGC5_785	717	mitochondrial co-chaperone	-1.26292	5.42602e-188	1.35254e-188	down	-1.37693	1.11532e-214	3.00315e-215	down	-0.0783241	0.027746	0.025691
CGGC5_12030	2964	hypothetical protein	-1.12149	1.35494e-141	4.08792e-142	down	-5.2355	0	0	down	-1.25882	7.58774e-170	2.2932e-170	down
CGGC5_5584	2181	phosphorylase superfamily protein	-1.68004	2.28122e-287	4.12888e-288	down	-1.79406	0	0	down	-4.40234	0	0	down
CGGC5_7162	801	putative n-acetyltransferase	-1.69282	0	0	down	-3.4849	0	0	down	-2.02279	0	0	down
CGGC5_4673	2190	pentatricopeptide repeat protein	-1.64729	9.49855e-183	2.40632e-183	down	0.04605	0.289587	0.278966		-0.462695	3.63735e-23	2.27383e-23
CGGC5_15371	2757	ankyrin repeat protein	-5.51188	0	0	down	-5.62589	0	0	down	-5.64921	0	0	down
CGGC5_12765	1134	hypothetical protein	-3.14522	2.2947e-140	6.95761e-141	down	-0.674268	1.32213e-16	9.29221e-17		-3.28255	8.30006e-146	2.76364e-146	down
CGGC5_7961	1521	amino acid transporter	-4.12149	0	0	down	-4.2355	0	0	down	-4.25882	0	0	down
CGGC5_11563	870	hypothetical protein	-4.06329	0	0	down	-4.1773	0	0	down	-1.20062	1.12778e-76	5.07174e-77	down
CGGC5_1079	2481	DNA repair helicase rad25	-1.26059	0	0	down	-3.46206	0	0	down	-1.16345	0	0	down
CGGC5_1314	1716	uracil phosphoribosyltransferase	-3.68358	0	0	down	-4.79759	0	0	down	-2.82091	0	0	down
CGGC5_13878	1998	cyclin-related 2	-2.6081	0	0	down	-0.499721	6.64363e-38	3.75331e-38		-0.52304	4.73006e-41	2.60289e-41
CGGC5_1374	2397	small oligopeptide opt family	-2.11724	0	0	down	-3.34673	0	0	down	-3.95501	0	0	down
CGGC5_942	783	yjr111c-like protein	-3.83433	2.57729e-263	4.99663e-264	down	-0.948347	3.05702e-45	1.65554e-45		-3.97167	1.75142e-269	3.88652e-270	down
CGGC5_6102	1173	aryl-alcohol dehydrogenase	-4.12379	0	0	down	-4.2378	0	0	down	-1.26112	3.59582e-86	1.53415e-86	down
CGGC5_778	2337	ankyrin repeat-containing protein	-2.9703	0	0	down	-5.08432	0	0	down	-5.10764	0	0	down
CGGC5_6262	1128	sphingosine n-acyltransferase lac1	-3.93723	1.488e-287	2.69214e-288	down	-0.466285	6.07572e-15	4.40773e-15		-0.267211	3.895e-06	3.28316e-06
CGGC5_3211	2418	histone-lysine n-methyltransferase	-1.27744	1.68396e-97	6.22551e-98	down	-1.8065	2.94947e-161	9.36596e-162	down	-1.41478	8.12993e-114	3.07913e-114	down
CGGC5_11439	1584	glycosyltransferase family 20 protein	-2.31838	0	0	down	-2.4324	0	0	down	-0.678109	1.98248e-121	7.26537e-122
CGGC5_10028	402	hypothetical protein	-2.00064	2.11517e-39	1.11855e-39	down	-0.11465	0.305735	0.29486		-0.137968	0.218144	0.20929
CGGC5_8943	2241	hypothetical protein	-3.89336	0	0	down	-3.59234	0	0	down	-2.15622	0	0	down
CGGC5_13956	1599	cytochrome p450	-3.81412	0	0	down	-5.92814	0	0	down	-3.95146	0	0	down
CGGC5_4698	1215	triacylglycerol lipase	-2.79795	2.92375e-196	7.11697e-197	down	-3.91197	2.50673e-260	5.92407e-261	down	0.649679	2.40826e-36	1.36666e-36
CGGC5_6820	1677	ZIP Zinc transporter	-2.66286	0	0	down	-1.19192	5.36637e-114	2.07057e-114	down	-0.215233	1.38524e-06	1.15937e-06
CGGC5_3208	1128	transcription factor	-1.79438	0	0	down	-1.90839	0	0	down	-2.25364	0	0	down
CGGC5_7206	1152	duf636 domain protein	-3.99361	1.33684e-301	2.33186e-302	down	-1.10763	1.70903e-64	8.31027e-65	down	-0.545985	3.92515e-20	2.55195e-20
CGGC5_6209	2253	oligopeptide transporter	-7.11308	0	0	down	-7.2271	0	0	down	-7.25042	0	0	down
CGGC5_13221	2385	leucine rich repeat domain containing protein	-3.47796	0	0	down	-1.78462	0	0	down	-3.6153	0	0	down
CGGC5_6645	3084	RNA polymerase rpb1 c-terminal repeat domain-containing protein	-2.08527	0	0	down	-6.19929	0	0	down	-2.2226	0	0	down
CGGC5_68	1665	nuclear distribution protein	-2.14159	4.73105e-274	8.88021e-275	down	-1.84057	3.95827e-225	1.02523e-225	down	-1.86389	5.57373e-229	1.39294e-229	down
CGGC5_10069	804	short chain dehydrogenase	-6.00949	0	0	down	-6.1235	0	0	down	-6.14682	0	0	down
CGGC5_14852	2292	C2H2 type zinc finger domain protein	-1.63638	1.09673e-179	2.80813e-180	down	-4.7504	0	0	down	-0.45179	4.45257e-22	2.81003e-22
CGGC5_769	2550	mitochondrial escape protein 2	-2.60869	0	0	down	-0.796705	1.04629e-278	2.35456e-279		-1.48299	0	0	down
CGGC5_402	1395	hypothetical protein	-3.93449	0	0	down	-4.0485	0	0	down	-5.07182	0	0	down
CGGC5_883	1680	hypothetical protein	-4.11827	0	0	down	-4.23228	0	0	down	-4.2556	0	0	down
CGGC5_500	1215	hypothetical protein	-3.31064	0	0	down	-6.00962	0	0	down	-2.44797	0	0	down
CGGC5_13226	933	autophagy-related protein 27	-1.17093	2.27758e-234	4.88923e-235	down	-0.54798	5.27772e-65	2.5588e-65		-1.89323	0	0	down
CGGC5_4321	1152	pap2 superfamily protein	-3.63864	7.35544e-222	1.64247e-222	down	1.33481	6.89734e-168	2.14603e-168	up	0.683462	1.94583e-36	1.1034e-36
CGGC5_6609	882	phytanoyl- dioxygenase	-4.49795	0	0	down	-2.61196	1.36034e-295	2.93052e-296	down	-4.63528	0	0	down
CGGC5_9411	429	stf2-like protein	-2.07417	0	0	down	-1.63564	0	0	down	0.203539	3.92235e-28	2.36278e-28
CGGC5_982	936	otu domain-containing protein 6b	-2.88073	7.63856e-108	2.67434e-108	down	1.00525	1.99019e-51	1.03932e-51	up	0.566897	3.62581e-15	2.61608e-15
CGGC5_13231	375	hypothetical protein	-2.78174	2.44165e-97	9.03619e-98	down	-2.89576	2.13842e-101	8.70932e-102	down	-2.91907	3.43298e-102	1.37158e-102	down
CGGC5_12180	501	DnaJ domain-containing protein	-3.0323	0	0	down	-5.14632	0	0	down	-1.84771	2.64127e-279	5.7241e-280	down
CGGC5_9225	2130	g-patch domain-containing protein	-1.10274	4.42988e-136	1.36623e-136	down	-0.894823	7.10933e-97	2.94965e-97		-0.655107	3.96763e-57	1.99665e-57
CGGC5_80	1638	MFS sugar transporter	-4.7144	0	0	down	-2.82842	0	0	down	-2.85174	0	0	down
CGGC5_4460	765	hypothetical protein	-1.3266	4.27136e-238	9.05955e-239	down	-0.523081	2.69789e-50	1.41696e-50		0.320334	4.80981e-26	2.94592e-26
CGGC5_9296	1155	integral membrane protein	-3.12917	0	0	down	-1.78376	0	0	down	-2.26651	0	0	down
CGGC5_7687	1800	phosphopantothenoylcysteine decarboxylase	-1.23951	3.23101e-135	1.00063e-135	down	0.148973	0.000171869	0.000149899		-2.96181	0	0	down
CGGC5_12551	540	exosome-associated family protein	-3.42116	3.30287e-182	8.3791e-183	down	-0.53518	1.37833e-13	1.02251e-13		-0.558498	1.46338e-14	1.06766e-14
CGGC5_7803	474	spherulin-1b precursor	-2.87091	9.19149e-107	3.23345e-107	down	-2.98493	5.93704e-111	2.3267e-111	down	-1.00825	2.33738e-26	1.42778e-26	down
CGGC5_3683	993	pfkb family kinase	-2.88832	1.10176e-108	3.84128e-109	down	-0.00233755	0.977517	0.976369		-1.02566	2.22774e-27	1.35036e-27	down
CGGC5_13674	1635	MFS toxin efflux pump	-2.15454	0	0	down	-6.43848	0	0	down	-2.87683	0	0	down
CGGC5_10215	3708	duf726 domain protein	-2.61743	0	0	down	-1.27201	1.11891e-242	2.75543e-243	down	-1.43283	7.31873e-291	1.53252e-291	down
CGGC5_14240	3999	vacuolar assembly	-1.11951	4.87678e-228	1.06846e-228	down	0.235964	1.07642e-17	7.41502e-18		0.252174	4.32857e-20	2.81515e-20
CGGC5_12917	2889	frequency clock protein	-2.14641	0	0	down	-4.71985	0	0	down	-2.42124	0	0	down
CGGC5_1050	1359	hypothetical protein	-1.33253	8.17694e-55	3.89275e-55	down	-3.44655	1.3997e-172	4.29767e-173	down	-1.46987	2.22032e-63	1.07797e-63	down
CGGC5_3578	1068	deoxyhypusine synthase	-1.43345	5.0885e-129	1.61799e-129	down	-0.225533	3.14324e-06	2.63768e-06		0.12966	0.00450677	0.00407945
CGGC5_4465	339	hypothetical protein	-2.34283	5.80384e-60	2.68557e-60	down	-1.45684	2.67941e-32	1.56391e-32	down	0.519837	2.988e-09	2.38292e-09
CGGC5_11863	747	mucoidy inhibitor-like protein	-5.68607	0	0	down	-5.80008	0	0	down	-5.8234	0	0	down
CGGC5_7729	1782	choline dehydrogenase	-2.39457	0	0	down	-5.50859	0	0	down	-2.5319	0	0	down
CGGC5_11196	2412	sulfate transporter	-1.13977	9.15963e-111	3.16572e-111	down	-0.138313	0.00136306	0.00121561		-0.692146	1.08288e-48	5.69881e-49
CGGC5_3646	456	hypothetical protein	-5.44526	0	0	down	-3.55927	0	0	down	-5.58259	0	0	down
CGGC5_6763	2568	chloride channel protein 3	-2.90151	0	0	down	-3.43056	0	0	down	-2.23149	0	0	down
CGGC5_5605	1047	developmentally regulated gtp-binding protein 1	-2.12241	0	0	down	-1.9145	0	0	down	-0.452388	2.1633e-30	1.28577e-30
CGGC5_2431	1071	alternative oxidase	-1.07474	6.57518e-144	1.9589e-144	down	-1.35868	9.1941e-208	2.52343e-208	down	-0.475103	6.71057e-36	3.822e-36
CGGC5_10400	876	catechol dioxygenase	-1.88199	0	0	down	-2.37451	0	0	down	-1.32744	0	0	down
CGGC5_5343	1179	transmembrane alpha-helix domain-containing protein	-3.33505	0	0	down	-4.03403	0	0	down	-3.05734	0	0	down
CGGC5_10868	411	hypothetical protein	-5.27703	0	0	down	-5.39105	0	0	down	-5.41436	0	0	down
CGGC5_12923	1485	hypothetical protein	-1.04691	4.24873e-61	1.94902e-61	down	-1.16092	5.71907e-72	2.67056e-72	down	-1.18424	3.14436e-74	1.42948e-74	down
CGGC5_4396	1587	MFS monosaccharide transporter	-3.26188	0	0	down	-5.37589	0	0	down	-3.39921	0	0	down
CGGC5_5533	660	hypothetical protein	-4.73379	0	0	down	-1.04045	1.9644e-96	8.16424e-97	down	-1.87113	2.52969e-231	6.26984e-232	down
CGGC5_1645	324	hypothetical protein	-1.43752	1.26573e-17	8.63131e-18	down	0.448468	0.000230955	0.000201958		-1.57485	5.94593e-20	3.87274e-20	down
CGGC5_13984	1440	DNA excision repair protein ercc-8	-4.04884	0	0	down	-4.16286	0	0	down	0.135751	0.00922929	0.00842897
CGGC5_9593	459	hypothetical protein	-1.18274	2.10706e-41	1.0978e-41	down	-0.296752	8.75618e-05	7.57888e-05		0.264893	0.000113668	9.87372e-05
CGGC5_10313	2115	iron-sulfur clusters transporter atm1	-1.36321	2.98247e-170	7.9663e-171	down	-1.47722	4.64361e-192	1.33815e-192	down	-0.278146	8.906e-12	6.80627e-12
CGGC5_8354	408	la domain family protein	-3.24909	4.26696e-155	1.22191e-155	down	-1.3631	1.21083e-53	6.2335e-54	down	0.613578	1.72563e-22	1.08568e-22
CGGC5_14375	726	proline-specific permease	-2.8444	6.87533e-104	2.45544e-104	down	-2.95842	4.86741e-108	1.92554e-108	down	-2.98173	7.53457e-109	2.9155e-109	down
CGGC5_4841	597	hypothetical protein	-1.99169	0	0	down	-3.1057	0	0	down	-2.12902	0	0	down
CGGC5_4764	1185	glycogen synthase kinase	-1.91762	0	0	down	-1.68371	0	0	down	-2.70703	0	0	down
CGGC5_7043	942	NmrA-like family protein	-3.31413	6.22774e-165	1.70566e-165	down	-1.42815	5.00152e-60	2.49755e-60	down	-3.45147	1.31737e-170	3.96737e-171	down
CGGC5_9938	663	hypothetical protein	-1.79282	0	0	down	-6.07676	0	0	down	-2.77815	0	0	down
CGGC5_12438	1197	pyridine nucleotide-disulfide	-4.01507	4.32072e-307	7.3995e-308	down	-4.12908	0	0	down	-0.152403	0.00596541	0.00542353
CGGC5_4241	2745	alpha-l-rhamnosidase	-2.77912	0	0	down	-4.89313	0	0	down	-1.91645	2.18039e-246	5.16078e-247	down
CGGC5_10829	834	hypothetical protein	-4.1845	0	0	down	-2.29851	6.74614e-206	1.86982e-206	down	-4.32183	0	0	down
CGGC5_11689	1620	allantoate permease	-4.28486	0	0	down	-3.28339	0	0	down	-3.42219	0	0	down
CGGC5_5075	753	duf1680 domain protein	-2.97439	1.37377e-118	4.58186e-119	down	-0.0884002	0.265831	0.255514		-1.11172	8.12885e-33	4.73119e-33	down
CGGC5_14476	984	transmembrane alpha-helix domain-containing protein	-1.14853	8.80669e-113	3.00698e-113	down	-1.84751	2.3326e-227	6.01173e-228	down	-1.87083	3.1656e-231	7.85494e-232	down
CGGC5_13729	684	hypothetical protein	-1.07808	0	0	down	0.0880121	0.000101674	8.81704e-05		0.732118	1.57593e-290	3.30219e-291
CGGC5_2576	2667	protein tyrosine phosphatase	-1.03886	0	0	down	-0.872764	4.70881e-307	9.8321e-308		0.68888	0	0
CGGC5_14432	396	glycosyl hydrolases family 32 superfamily	-1.61007	6.05256e-23	3.61439e-23	down	1.86088	1.00336e-96	4.16651e-97	up	0.837562	4.42595e-15	3.19654e-15
CGGC5_15084	1428	ubiquitin thiolesterase	-2.37087	0	0	down	-2.16296	0	0	down	-2.92324	0	0	down
CGGC5_7982	1152	plasma membrane low affinity zinc ion	-2.09503	0	0	down	-1.794	0	0	down	-2.49539	0	0	down
CGGC5_11320	585	p60 domain-containing protein	-2.5769	3.76203e-78	1.55693e-78	down	-2.69092	6.85909e-82	3.01801e-82	down	1.28577	2.40218e-74	1.09173e-74	up
CGGC5_10600	822	3-ketoacyl-acyl carrier protein reductase	-2.70154	1.97967e-89	7.61391e-90	down	-2.81555	2.28629e-93	9.60872e-94	down	-2.83887	3.86347e-94	1.59328e-94	down
CGGC5_13302	2334	exo-beta-1,3-glucanase, putative	-4.50255	0	0	down	-4.61656	0	0	down	-3.05492	0	0	down
CGGC5_12190	708	hypothetical protein	-2.99361	6.75528e-121	2.23401e-121	down	0.477333	1.21259e-11	9.26667e-12		-1.13095	4.00911e-34	2.31146e-34	down
CGGC5_4059	2268	RNA-binding protein	-1.46352	8.30884e-136	2.56847e-136	down	-0.118102	0.0123856	0.0113351		-1.01589	3.18174e-77	1.42521e-77	down
CGGC5_4585	924	epoxide hydrolase, putative	-1.82363	1.18389e-119	3.93421e-120	down	1.38429	2.2121e-208	6.06194e-209	up	0.360968	2.10787e-11	1.6187e-11
CGGC5_2859	840	ph domain-containing protein	-3.88365	0	0	down	-0.997666	0	0		-0.933522	0	0
CGGC5_6045	1575	exo-alpha-sialidase neuraminidase	-4.29312	0	0	down	-3.67017	0	0	down	-4.20806	0	0	down
CGGC5_7211	3558	ubiquitin carboxyl-terminal hydrolase	-1.47088	2.21211e-205	5.2466e-206	down	-2.16986	0	0	down	-2.19318	0	0	down
CGGC5_3787	534	nad dependent epimerase	-1.14522	1.96326e-38	1.04487e-38	down	-3.25923	6.41327e-145	2.1717e-145	down	-3.28255	8.30006e-146	2.76364e-146	down
CGGC5_13670	2670	protein kinase domain-containing protein	-1.14689	1.66594e-241	3.49541e-242	down	-3.96134	0	0	down	-2.3997	0	0	down
CGGC5_12461	1776	MFS monocarboxylic acid transporter	-1.59102	1.62431e-291	2.90399e-292	down	-1.92743	0	0	down	-1.95074	0	0	down
CGGC5_995	891	cell division control protein 14	-2.35305	1.15136e-119	3.82526e-120	down	-0.467069	1.80391e-10	1.40657e-10		-1.49039	1.44326e-65	6.91318e-66	down
CGGC5_12058	846	3-hydroxyacyl- dehydrogenase	-4.20114	0	0	down	-2.31515	4.65076e-210	1.26917e-210	down	-1.33847	1.95418e-99	7.89504e-100	down
CGGC5_13746	381	hypothetical protein	-3.34657	0	0	down	-1.87563	0	0	down	-2.48391	0	0	down
CGGC5_2078	417	mediator of rna polymerase ii transcription subunit 21	-1.46751	3.21084e-69	1.40716e-69	down	-3.58152	4.72987e-195	1.35375e-195	down	-1.01988	8.84975e-40	4.90639e-40	down
CGGC5_10928	2097	sister chromatid separation protein	-1.38973	0	0	down	-1.60328	0	0	down	-1.26403	0	0	down
CGGC5_3044	1089	DNA-binding protein hgh1	-3.16945	1.07228e-143	3.19918e-144	down	-1.28346	1.73292e-46	9.31005e-47	down	0.693219	1.45694e-27	8.81682e-28
CGGC5_3795	1914	hsp70 family chaperone	-3.75856	0	0	down	-5.87257	0	0	down	-5.89589	0	0	down
CGGC5_10477	2448	hypothetical protein	-1.30665	4.68992e-280	8.65914e-281	down	-3.8801	0	0	down	-5.90341	0	0	down
CGGC5_12303	2889	dolichyl-phosphate-mannose-protein mannosyltransferase	-1.23861	0	0	down	-2.25951	0	0	down	-0.890514	0	0
CGGC5_5196	285	hypothetical protein	-4.50025	0	0	down	-3.61426	0	0	down	-3.63758	0	0	down
CGGC5_12402	849	hypothetical protein	-6.6627	0	0	down	-6.77672	0	0	down	-6.80004	0	0	down
CGGC5_1666	639	secreted protein	-2.52498	8.59638e-74	3.65394e-74	down	-0.0540323	0.560694	0.549633		1.33769	6.30467e-79	2.7833e-79	up
CGGC5_8337	1341	monocarboxylate permease-like protein	-3.7144	3.18355e-237	6.77159e-238	down	-3.82842	2.46665e-242	6.07968e-243	down	-0.851737	4.30247e-35	2.46576e-35
CGGC5_879	1467	pisatin demethylase	-3.47401	2.89336e-191	7.1276e-192	down	-1.58802	6.30112e-78	2.84116e-78	down	-1.61134	1.51371e-79	6.65132e-80	down
CGGC5_2725	1254	epoxide hydrolase, putative	-1.26708	1.29442e-95	4.82512e-96	down	-4.3811	0	0	down	-1.40442	8.73166e-112	3.33589e-112	down
CGGC5_4958	1338	eukaryotic translation initiation factor 3 subunit m	-1.40116	3.45196e-212	8.00623e-213	down	-1.51518	2.05902e-238	5.12628e-239	down	-0.345853	4.21141e-20	2.73866e-20
CGGC5_9343	234	hypothetical protein	-1.00463	4.69828e-15	3.3495e-15	down	0.466316	2.83454e-06	2.37732e-06		2.55847	3.20466e-302	6.51e-303	up
CGGC5_5518	1497	serine threonine-protein kinase psk1	-1.35369	2.30102e-305	3.95788e-306	down	-1.92714	0	0	down	-1.25002	2.95484e-270	6.54648e-271	down
CGGC5_8044	1344	homogentisate -dioxygenase	-2.00288	2.08094e-304	3.59862e-305	down	0.637988	1.69584e-78	7.6169e-79		0.10771	0.00418777	0.00378831
CGGC5_15146	309	hypothetical protein	-1.84105	1.2047e-122	3.94919e-123	down	1.04493	1.03163e-107	4.08771e-108	up	-3.97839	5.13416e-271	1.13456e-271	down
CGGC5_9924	1605	feruloyl esterase b precursor	-2.32296	3.37071e-229	7.35366e-230	down	-4.43698	0	0	down	-0.875334	4.23322e-55	2.15528e-55
CGGC5_6038	3915	leucine permease transcriptional regulator	-1.8055	0	0	down	-1.40494	1.55968e-281	3.48656e-282	down	-2.75019	0	0	down
CGGC5_13606	1374	udp-glucose dehydrogenase udp-mannac	-4.55663	0	0	down	-4.67064	0	0	down	-4.69396	0	0	down
CGGC5_6922	1425	major facilitator superfamily transporter	-2.38978	0	0	down	-2.29734	0	0	down	-2.14009	0	0	down
CGGC5_11952	1305	hypothetical protein	-2.60415	0	0	down	-1.9812	0	0	down	-1.15652	8.1569e-156	2.59161e-156	down
CGGC5_2041	2538	cutinase transcription factor 1 alpha	-2.31003	0	0	down	-1.79601	0	0	down	-1.44736	0	0	down
CGGC5_649	1227	hypothetical protein	-4.11642	0	0	down	-2.23044	1.67027e-189	4.85664e-190	down	-0.668791	1.14615e-30	6.79593e-31
CGGC5_2414	1035	hypothetical protein	-2.57794	0	0	down	-3.15138	0	0	down	-2.58974	0	0	down
CGGC5_7085	3927	SacI domain and endonuclease/exonuclease/phosphatase	-1.56477	7.96541e-240	1.68037e-240	down	-0.263749	3.51002e-12	2.66063e-12		-0.287067	4.60823e-14	3.39075e-14
CGGC5_652	2481	cell wall anchored protein	-4.73319	0	0	down	-4.84721	0	0	down	-4.87053	0	0	down
CGGC5_5759	1914	sugar transporter	-4.23129	0	0	down	-3.87138	0	0	down	-3.68057	0	0	down
CGGC5_4138	279	dolichyl-phosphate mannosyltransferase polypeptide 3	-5.45167	0	0	down	-1.56569	1.20676e-295	2.5988e-296	down	0.0548482	0.0930293	0.0878651
CGGC5_13523	1686	hypothetical protein	-2.54003	0	0	down	-2.65405	0	0	down	-3.45497	0	0	down
CGGC5_13189	1839	alcohol dehydrogenase, putative	-2.164	0	0	down	-1.69305	0	0	down	-1.64926	0	0	down
CGGC5_13081	3756	hypothetical protein	-5.42639	0	0	down	-5.5404	0	0	down	-5.56372	0	0	down
CGGC5_8278	2376	tetratricopeptide repeat domain containing protein	-1.01127	8.00838e-84	3.2029e-84	down	-0.388317	1.2635e-16	8.8792e-17		-4.73356	0	0	down
CGGC5_1420	450	endo-1,3(4)-beta-glucanase, putative	-3.48263	0	0	down	-5.59664	0	0	down	-4.61996	0	0	down
CGGC5_9789	1197	glycerol-3-phosphate dehydrogenase	-1.37586	3.80527e-174	9.94957e-175	down	-0.489874	2.16108e-31	1.26876e-31		-1.09816	9.3356e-123	3.40173e-123	down
CGGC5_10879	678	hypothetical protein	-3.23895	1.3226e-153	3.80306e-154	down	-3.35296	2.85896e-158	9.17525e-159	down	-3.37628	3.54861e-159	1.11309e-159	down
CGGC5_5717	1254	integral membrane protein pth11-like protein	-4.3856	0	0	down	-4.49961	0	0	down	-4.52293	0	0	down
CGGC5_8824	384	hypothetical protein	-3.40614	1.07191e-179	2.74305e-180	down	-3.52015	1.48213e-184	4.37188e-185	down	-3.54347	1.72005e-185	4.91663e-186	down
CGGC5_8712	312	hypothetical protein	-2.32696	7.37103e-59	3.4281e-59	down	-2.44097	3.27034e-62	1.61351e-62	down	-2.46429	7.09226e-63	3.44858e-63	down
CGGC5_372	1008	acetylxylan esterase precursor	-1.95231	4.81254e-143	1.44064e-143	down	-4.06633	1.76986e-296	3.79949e-297	down	-0.0896451	0.111531	0.105669
CGGC5_2284	939	integral membrane protein	-2.1477	0	0	down	-0.802286	3.34958e-83	1.46607e-83		-2.28504	0	0	down
CGGC5_7667	1398	hypothetical protein	-4.7413	0	0	down	-4.85531	0	0	down	-4.87863	0	0	down
CGGC5_7966	873	tetraspanin tsp3	-2.35599	0	0	down	-5.47	0	0	down	-5.49332	0	0	down
CGGC5_13862	1467	dimethylaniline monooxygenase 2	-2.3756	5.30955e-244	1.10532e-244	down	-1.48962	2.49348e-131	8.96655e-132	down	-2.51294	2.36555e-260	5.41575e-261	down
CGGC5_3144	474	nudix domain containing protein	-1.52845	1.65376e-76	6.90549e-77	down	-3.64247	5.94591e-206	1.6476e-206	down	-3.66579	6.59049e-207	1.76883e-207	down
CGGC5_11016	1571	vegetative incompatibility protein het-e-1	-5.03719	0	0	down	-5.1512	0	0	down	-5.17452	0	0	down
CGGC5_13247	1041	BTB/POZ domain-containing protein	-9.79687	0	0	down	-9.91089	0	0	down	-9.9342	0	0	down
CGGC5_23	954	hypothetical protein	-3.64121	2.28574e-222	5.09917e-223	down	-3.75522	1.98405e-227	5.11201e-228	down	-3.77854	2.11641e-228	5.29966e-229	down
CGGC5_2965	726	hypothetical protein	-1.85827	1.17812e-125	3.81249e-126	down	-3.97229	5.43364e-274	1.23749e-274	down	1.17432	2.16536e-143	7.28611e-144	up
CGGC5_13794	1614	short-chain dehydrogenase reductase sdr	-6.44627	0	0	down	-2.56028	0	0	down	-6.5836	0	0	down
CGGC5_1867	996	hypothetical protein	-2.054	9.48324e-245	1.96809e-245	down	-0.752973	5.11204e-53	2.64267e-53		-4.77629	0	0	down
CGGC5_11090	3003	ankyrin repeat protein	-4.71105	0	0	down	-4.82506	0	0	down	-4.84838	0	0	down
CGGC5_14840	987	ring finger domain-containing protein	-3.32396	0	0	down	-0.11605	0.000896958	0.000796608		-0.876334	8.68365e-109	3.36137e-109
CGGC5_4442	870	ThiJ/PfpI family protein	-1.35867	0	0	down	-2.31222	0	0	down	-1.67657	0	0	down
CGGC5_3497	1392	aspartic endopeptidase	-1.97337	1.45996e-292	2.60131e-293	down	8.19029e-05	0.998293	0.998293		-0.940774	2.3556e-96	9.62399e-97
CGGC5_10169	1599	cytochrome p450 oxidoreductase	-4.9747	0	0	down	-8.08872	0	0	down	-8.11204	0	0	down
CGGC5_11883	2178	modin	-4.02617	0	0	down	-1.81826	0	0	down	-2.35615	0	0	down
CGGC5_12920	2280	sec34-like family protein	-2.08468	2.05871e-170	5.49303e-171	down	-1.1987	1.33118e-77	6.0212e-78	down	0.0999143	0.0545476	0.0510543
CGGC5_12580	1527	MFS phospholipid transporter git1	-2.70246	0	0	down	-1.23151	3.12997e-123	1.15574e-123	down	-3.83979	0	0	down
CGGC5_11424	2973	class I alpha-mannosidase 1a	-1.00663	3.72416e-164	1.02264e-164	down	-0.898248	4.1729e-136	1.46773e-136		-1.14396	7.48717e-202	2.04728e-202	down
CGGC5_153	516	cystathionine beta-synthase (beta-thionase)	-1.07378	8.92217e-65	4.01265e-65	down	-2.1878	9.52824e-180	2.86078e-180	down	0.373844	3.30256e-14	2.41994e-14
CGGC5_2833	864	esterase lipase	-3.43899	3.18233e-185	7.9893e-186	down	-0.553009	1.72622e-14	1.2627e-14		0.00863483	0.897119	0.894441
CGGC5_12958	1182	methyltransferase domain-containing protein	-3.60086	1.6409e-214	3.77008e-215	down	-3.71487	1.53007e-219	4.04638e-220	down	-3.73819	1.64841e-220	4.24377e-221	down
CGGC5_7297	3204	het domain protein	-4.74518	0	0	down	-4.8592	0	0	down	-4.88252	0	0	down
CGGC5_13845	4062	hypothetical protein	-2.41194	0	0	down	-2.38845	0	0	down	-2.8712	0	0	down
CGGC5_4968	1149	pol-like protein	-1.25609	1.17041e-70	5.07677e-71	down	0.0449321	0.435965	0.424477		0.606576	2.43541e-32	1.425e-32
CGGC5_5421	4560	ABC bile acid	-1.6147	0	0	down	-3.42916	0	0	down	-1.99304	0	0	down
CGGC5_1554	1074	umta methyltransferase family protein	-3.39305	0	0	down	-1.18513	2.96751e-186	8.71318e-187	down	-1.53038	1.11477e-274	2.44443e-275	down
CGGC5_8084	1587	ankyrin repeat protein	-2.63397	0	0	down	-2.16302	0	0	down	-5.7713	0	0	down
CGGC5_4857	876	C2H2 finger domain-containing protein	-4.20548	0	0	down	-0.512144	1.05277e-20	6.68832e-21		-4.34282	0	0	down
CGGC5_2164	309	acetyltransferase	-2.19852	2.586e-99	9.47727e-100	down	-1.31254	5.10122e-49	2.69992e-49	down	-3.33586	2.70246e-153	8.70725e-154	down
CGGC5_12546	225	arginine rich protein	-2.11965	8.03956e-46	4.06366e-46	down	-0.233663	0.0316149	0.0293026		-2.25698	1.91029e-49	1.0007e-49	down
CGGC5_8400	1116	hypothetical protein	-3.8731	3.05564e-272	5.77688e-273	down	-1.40215	2.79803e-85	1.21569e-85	down	-4.01044	1.9915e-278	4.32584e-279	down
CGGC5_2005	405	cupin 2 conserved barrel domain protein	-2.01655	8.2885e-79	3.41664e-79	down	-3.13057	4.39434e-128	1.59632e-128	down	-3.15389	6.13126e-129	2.18074e-129	down
CGGC5_9779	744	presequence translocase-associated motor subunit	-1.01413	1.06709e-125	3.45241e-126	down	-0.298074	2.54762e-15	1.83478e-15		-1.99946	0	0	down
CGGC5_5807	1965	choline dehydrogenase	-5.32556	0	0	down	-5.43958	0	0	down	-5.46289	0	0	down
CGGC5_13323	1359	translation regulator gcd7	-1.04981	1.5999e-46	8.05712e-47	down	0.573139	4.3186e-25	2.64308e-25		0.549821	4.87517e-23	3.05006e-23
CGGC5_3697	1857	transcriptional regulator vib-1	-4.72746	0	0	down	-2.84148	0	0	down	-1.27983	5.00591e-133	1.75664e-133	down
CGGC5_4131	879	collagen triple helix repeat-containing protein	-3.71013	2.47047e-236	5.26806e-237	down	-3.82414	1.92597e-241	4.758e-242	down	-3.84746	2.02469e-242	4.84838e-243	down
CGGC5_10017	1260	hypothetical protein	-5.21608	0	0	down	-5.33009	0	0	down	-3.35341	0	0	down
CGGC5_3342	5649	response regulator receiver rim15p	-5.45277	0	0	down	-2.56679	0	0	down	-3.59011	0	0	down
CGGC5_14968	374	hypothetical protein	-1.42415	2.44536e-64	1.10239e-64	down	-3.53817	1.37514e-187	4.02395e-188	down	-2.56149	2.12607e-138	7.305e-139	down
CGGC5_9888	303	hypothetical protein	-1.02642	2.17645e-58	1.01432e-58	down	0.0294941	0.587821	0.577146		-1.16375	3.02785e-71	1.40083e-71	down
CGGC5_421	912	hypothetical protein	-3.75471	9.58786e-246	1.9857e-246	down	-3.86872	7.01028e-251	1.69091e-251	down	-3.89204	7.31304e-252	1.70702e-252	down
CGGC5_1827	1719	kinesin light chain 1	-1.98858	1.26357e-298	2.21848e-299	down	-1.51763	1.90969e-205	5.29985e-206	down	-0.125912	0.00136688	0.00121988
CGGC5_11982	1281	vacuolar h+\ ca2+ exchanger	-1.2854	1.18608e-74	5.01949e-75	down	-3.98438	8.40332e-277	1.90095e-277	down	-2.0077	2.48724e-140	8.50353e-141	down
CGGC5_10088	561	hypothetical protein	-1.57143	0	0	down	-2.32287	0	0	down	-1.70876	0	0	down
CGGC5_9783	273	conidiation-specific protein 10	-1.65373	2.77604e-230	6.03848e-231	down	-2.08967	0	0	down	-0.305637	4.84872e-14	3.56804e-14
CGGC5_7529	618	hypothetical protein	-2.12975	1.49779e-180	3.81795e-181	down	-1.6588	1.53672e-129	5.55613e-130	down	-0.459725	1.81407e-16	1.27858e-16
CGGC5_9253	465	hypothetical protein	-4.14437	0	0	down	-7.25838	0	0	down	-5.2817	0	0	down
CGGC5_14470	3444	plasma membrane calcium-transporting atpase 2	-1.15693	9.64742e-115	3.26857e-115	down	-0.855911	1.97993e-70	9.3173e-71		-2.29427	1.79433e-301	3.65397e-302	down
CGGC5_616	3114	WD repeat-containing protein	-1.0908	6.47608e-100	2.36506e-100	down	-1.20482	5.93223e-117	2.25764e-117	down	-2.8131	0	0	down
CGGC5_7282	1653	ferric reductase transmembrane component 5	-1.71501	3.60038e-102	1.29803e-102	down	-3.82903	1.83899e-242	4.53133e-243	down	-3.85235	1.93273e-243	4.61236e-244	down
CGGC5_2862	888	RNA recognition motif containing protein	-2.14204	2.14332e-183	5.42061e-184	down	-2.25606	1.48459e-195	4.2401e-196	down	-4.27938	0	0	down
CGGC5_15359	1536	het domain protein	-1.81682	1.68838e-118	5.63475e-119	down	-3.93084	1.53182e-264	3.5841e-265	down	-3.95416	1.59282e-265	3.58042e-266	down
CGGC5_3110	981	DNA repair protein	-3.23215	1.30102e-152	3.75771e-153	down	0.238802	0.000430183	0.000378563		-0.369479	8.92559e-07	7.43471e-07
CGGC5_12495	1692	C6 transcription factor	-1.51562	0	0	down	-1.54717	0	0	down	-1.57049	0	0	down
CGGC5_5120	1647	prefoldin subunit	-4.34638	0	0	down	-4.46039	0	0	down	-1.48371	5.56035e-128	1.98203e-128	down
CGGC5_11333	912	regulatory protein suaprga1	-1.12307	1.59537e-124	5.18665e-125	down	-2.04444	1.63885e-297	3.50832e-298	down	-0.897829	1.22937e-86	5.23765e-87
CGGC5_11603	462	hypothetical protein	-2.90979	4.32147e-111	1.48833e-111	down	-3.02381	2.46609e-115	9.45465e-116	down	-3.04712	3.66585e-116	1.37538e-116	down
CGGC5_5767	1257	dockerin type 1	-4.05367	0	0	down	-4.16769	0	0	down	0.616348	1.65228e-38	9.23555e-39
CGGC5_7420	557	hypothetical protein	-4.42341	0	0	down	-4.53742	0	0	down	-4.56074	0	0	down
CGGC5_3322	1644	laccase	-6.93958	0	0	down	-7.0536	0	0	down	-7.07692	0	0	down
CGGC5_1604	618	37s ribosomal protein s18	-1.05207	7.60862e-92	2.89266e-92	down	-0.943688	4.60732e-77	2.09006e-77		-2.77436	0	0	down
CGGC5_15178	885	u1 zinc finger domain-containing protein	-3.86158	1.45772e-269	2.77566e-270	down	-0.975595	3.19546e-48	1.69945e-48		0.00108673	0.984945	0.984595
CGGC5_3062	1290	grf zinc finger domain-containing protein	-1.47689	2.62085e-70	1.13906e-70	down	-1.5909	2.79839e-78	1.2579e-78	down	-2.61422	1.05184e-146	3.48245e-147	down
CGGC5_2972	1110	hypothetical protein	-1.2266	1.7548e-88	6.78661e-89	down	-4.34061	0	0	down	-4.36393	0	0	down
CGGC5_12339	675	hypothetical protein	-3.18626	4.81873e-146	1.42118e-146	down	-3.30027	1.19403e-150	3.95488e-151	down	-3.32359	1.51929e-151	4.92643e-152	down
CGGC5_15255	1020	hypothetical protein	-1.38866	0	0	down	-1.70912	0	0	down	-1.73244	0	0	down
CGGC5_2689	258	hypothetical protein	-2.80828	4.51696e-100	1.64605e-100	down	-1.92229	2.08659e-64	1.01544e-64	down	0.0543909	0.509391	0.498384
CGGC5_5848	1914	mitochondrial chaperone bcs1	-3.58875	0	0	down	-4.81824	0	0	down	-3.61917	0	0	down
CGGC5_10189	1242	dual specificity phosphatase, putative	-1.00263	2.40974e-55	1.14375e-55	down	-4.11665	0	0	down	-0.139968	0.0118123	0.0108233
CGGC5_13817	1368	hypothetical protein	-1.06041	6.29497e-63	2.8558e-63	down	0.410539	7.01758e-17	4.90911e-17		-2.19774	4.2691e-179	1.25017e-179	down
CGGC5_9439	411	duf636 domain protein	-1.00999	0	0	down	-0.824448	6.52487e-254	1.56547e-254		-0.175341	7.05101e-16	5.02627e-16
CGGC5_13850	3768	sensor histidine kinase response	-1.27322	0	0	down	-1.23523	0	0	down	-1.88004	0	0	down
CGGC5_13311	1185	duf92 domain protein	-1.08263	3.5476e-98	1.30748e-98	down	-0.459683	3.31158e-23	2.05577e-23		0.364995	1.01763e-19	6.66027e-20
CGGC5_5129	948	fha domain protein	-1.12241	8.60331e-72	3.70415e-72	down	-2.23642	6.62925e-191	1.91815e-191	down	-4.25974	0	0	down
CGGC5_13047	2214	hypothetical protein	-1.07365	2.33916e-222	5.22002e-223	down	-0.825094	7.4662e-144	2.53783e-144		-1.01834	3.60902e-204	9.76584e-205	down
CGGC5_10623	2301	signal transduction protein	-2.23129	4.81205e-205	1.14422e-205	down	-2.34531	9.16459e-218	2.44224e-218	down	-1.36863	5.82758e-105	2.29889e-105	down
CGGC5_1935	639	neutral ceramidase precursor	-3.06472	0	0	down	-5.17874	0	0	down	-5.20206	0	0	down
CGGC5_14765	912	transcriptional activator hap2	-1.7356	0	0	down	-1.84961	0	0	down	-2.7474	0	0	down
CGGC5_11559	4122	glucose-methanol-choline oxidoreductase	-2.0375	0	0	down	-2.28901	0	0	down	-3.63426	0	0	down
CGGC5_1308	513	cell wall protein	-1.39072	0	0	down	-2.95724	0	0	down	-1.14103	0	0	down
CGGC5_2050	1887	potassium voltage-dependent transporter	-5.71699	0	0	down	-2.24605	0	0	down	-1.26937	4.69285e-259	1.07773e-259	down
CGGC5_966	3780	smc1 protein	-1.66207	0	0	down	-1.45416	0	0	down	-1.09897	0	0	down
CGGC5_959	2469	glutaminase a	-1.80638	0	0	down	-1.9204	0	0	down	-2.05919	0	0	down
CGGC5_7186	245	p60 domain-containing protein	-1.98858	8.62809e-39	4.58088e-39	down	-1.10259	4.07224e-17	2.82609e-17	down	-2.12591	3.63987e-42	1.99004e-42	down
CGGC5_5673	1038	hypothetical protein	-3.12425	1.56145e-137	4.78839e-138	down	-0.238262	0.00185384	0.00165911		0.323382	3.01229e-06	2.53268e-06
CGGC5_6642	1395	oxalate decarboxylase oxdc	-5.68735	0	0	down	-3.99401	0	0	down	-1.30112	0	0	down
CGGC5_3490	813	hypothetical protein	-3.09503	1.48066e-265	2.85209e-266	down	-3.20904	1.65871e-274	3.77054e-275	down	-0.425004	3.88479e-14	2.85678e-14
CGGC5_15153	435	hypothetical protein	-1.8991	1.77715e-34	9.70227e-35	down	-2.01311	3.7861e-37	2.14677e-37	down	-2.03643	1.10348e-37	6.20329e-38	down
CGGC5_13581	555	hypothetical protein	-2.54707	1.59414e-149	4.66176e-150	down	-3.66108	2.23309e-209	6.10195e-210	down	-3.6844	2.45076e-210	6.5097e-211	down
CGGC5_10688	390	sialidase-like protein	-2.77591	9.5731e-97	3.55073e-97	down	-2.88992	8.53984e-101	3.48934e-101	down	-2.91324	1.37684e-101	5.51556e-102	down
CGGC5_11531	1203	cation efflux family protein family	-2.75293	0	0	down	-1.54501	2.33351e-179	7.01616e-180	down	-4.89026	0	0	down
CGGC5_5839	1038	fructose-1,6-bisphosphatase	-1.51287	0	0	down	-2.26076	0	0	down	-1.16478	0	0	down
CGGC5_11602	1089	methyltransferase domain-containing protein	-2.93762	0	0	down	-6.05164	0	0	down	-2.07496	0	0	down
CGGC5_3031	1101	hypothetical protein	-3.32616	8.34647e-167	2.26957e-167	down	-2.44018	1.35408e-122	5.00959e-123	down	-0.463494	3.53212e-10	2.77092e-10
CGGC5_10990	543	hypothetical protein	-3.07919	0	0	down	-4.0412	0	0	down	-3.43225	0	0	down
CGGC5_15315	531	cupin family protein	-2.06711	6.7527e-43	3.48137e-43	down	-0.181127	0.0997561	0.0941154		-2.20445	2.01938e-46	1.07643e-46	down
CGGC5_15127	1671	MFS alpha-glucoside transporter	-2.17876	4.39473e-192	1.07979e-192	down	-2.29278	1.77835e-204	4.94802e-205	down	-1.3161	1.82567e-95	7.48486e-96	down
CGGC5_11391	1629	lactose permease	-1.05271	5.63512e-92	2.14076e-92	down	0.0556681	0.200118	0.191353		-0.775005	1.31473e-55	6.67876e-56
CGGC5_3403	594	catalase	-2.62572	1.98274e-82	7.99349e-83	down	-0.739736	6.76662e-14	4.99859e-14		0.821909	8.85393e-28	5.34798e-28
CGGC5_1698	1110	zinc fyve domain containing protein	-2.4983	2.66247e-281	4.89491e-282	down	-2.61232	1.04234e-295	2.24398e-296	down	-3.63563	0	0	down
CGGC5_11710	582	hypothetical protein	-1.96979	1.85045e-146	5.45285e-147	down	-2.08381	1.63053e-157	5.24506e-158	down	-1.10713	2.02858e-63	9.84658e-64	down
CGGC5_7258	1506	hypothetical protein	-1.96979	1.85045e-146	5.45285e-147	down	-4.08381	8.02084e-301	1.69876e-301	down	-4.10713	8.24609e-302	1.6763e-302	down
CGGC5_1211	948	glyoxalase family protein	-4.61726	0	0	down	-0.923923	1.90475e-73	8.81705e-74		-1.43267	2.7421e-146	9.11175e-147	down
CGGC5_3332	2430	DNA polymerase	-1.735	9.75283e-209	2.28705e-209	down	-1.84901	7.63337e-228	1.96406e-228	down	-4.87233	0	0	down
CGGC5_70	963	hypothetical protein	-3.88778	1.09949e-275	2.0567e-276	down	-4.0018	6.86274e-281	1.5351e-281	down	-4.02512	7.08335e-282	1.52099e-282	down
CGGC5_6785	567	60s ribosome subunit biogenesis protein nip7	-1.49546	1.68432e-72	7.2242e-73	down	-0.609479	1.37194e-17	9.4586e-18		-1.6328	3.13052e-82	1.35921e-82	down
CGGC5_9983	1956	pro1 protein	-3.33472	0	0	down	-2.1268	0	0	down	-3.47205	0	0	down
CGGC5_7727	465	rRNA-processing protein fcf1	-2.84774	3.00719e-104	1.07291e-104	down	0.0382426	0.640345	0.630358		0.599887	1.24526e-16	8.76169e-17
CGGC5_538	2787	vacuolar protein sorting protein	-1.93906	0	0	down	-1.73115	0	0	down	-1.61696	0	0	down
CGGC5_3283	1332	C2H2 zinc finger protein	-4.89668	0	0	down	-1.42573	6.81085e-176	2.06915e-176	down	-2.03401	9.0328e-289	1.90107e-289	down
CGGC5_9628	576	glutathione-dependent formaldehyde-activating enzyme	-1.34952	6.85221e-221	1.53548e-221	down	1.06002	0	0	up	2.19964	0	0	up
CGGC5_9475	774	glycoside hydrolase family 16	-1.08892	6.56723e-67	2.91465e-67	down	-4.20294	0	0	down	0.233177	3.63691e-06	3.06432e-06
CGGC5_760	1071	c4-dicarboxylate transporter	-4.85551	0	0	down	-1.38456	1.17909e-163	3.71813e-164	down	-1.18549	6.23924e-129	2.21959e-129	down
CGGC5_12098	888	3-hydroxyisobutyrate dehydrogenase	-4.48263	0	0	down	-2.59664	1.27838e-290	2.79037e-291	down	-1.61996	1.70206e-159	5.3255e-160	down
CGGC5_3412	1623	lactose permease	-4.01799	0	0	down	-4.13201	0	0	down	-4.44483	0	0	down
CGGC5_5931	1608	dynein light intermediate chain	-1.22103	4.50266e-66	2.00896e-66	down	-1.33504	9.91651e-76	4.53241e-76	down	0.378607	2.45923e-12	1.8616e-12
CGGC5_15115	2349	DNA repair and transcription protein	-2.1175	0	0	down	-1.49455	0	0	down	-0.669868	4.40419e-89	1.85446e-89
CGGC5_6591	1104	methyltransferase domain-containing protein	-1.76873	0	0	down	0.509575	2.20374e-81	9.7161e-82		-1.3211	1.7332e-285	3.6773e-286	down
CGGC5_4415	1347	ap-1 adaptor complex subunit	-4.55799	0	0	down	-0.350075	1.25793e-13	9.32654e-14		0.304678	5.04049e-13	3.77902e-13
CGGC5_14824	1128	swirm domain-containing protein	-1.00149	5.84292e-189	1.45146e-189	down	-2.11551	0	0	down	-1.48675	0	0	down
CGGC5_8643	1356	ubx domain-containing protein	-1.04497	7.72608e-61	3.55079e-61	down	-0.574021	1.25372e-22	7.81633e-23		-0.182302	0.00093117	0.000827126
CGGC5_9443	1551	benzoate 4-monooxygenase cytochrome p450	-1.81398	5.09471e-118	1.7052e-118	down	-3.928	6.66493e-264	1.56157e-264	down	-0.951314	7.46663e-45	4.01752e-45
CGGC5_15223	1569	flotillin domain-containing protein	-1.71422	0	0	down	-2.06924	0	0	down	-1.5076	0	0	down
CGGC5_9913	2370	protein kinase domain-containing protein	-5.60876	0	0	down	-2.72277	0	0	down	-5.74609	0	0	down
CGGC5_3206	1032	methyltransferase domain-containing protein	-2.17611	0	0	down	-3.87509	0	0	down	-2.57648	0	0	down
CGGC5_13198	1482	major facilitator superfamily transporter	-1.59866	0	0	down	-0.838202	8.35336e-182	2.48542e-182		0.723443	3.35633e-232	8.29242e-233
CGGC5_6586	984	nap family protein	-1.0404	2.70227e-294	4.79072e-295	down	-2.01691	0	0	down	0.62962	5.14228e-193	1.43789e-193
CGGC5_6087	2004	20s cyclosome subunit	-2.43048	3.47105e-260	6.81977e-261	down	-0.544493	1.36517e-26	8.25889e-27		-2.56781	5.9942e-277	1.30587e-277	down
CGGC5_8050	1293	beta-1,3-N-acetylgalactosaminyltransferase 2, putative	-3.21471	0	0	down	-5.91369	0	0	down	-5.93701	0	0	down
CGGC5_13213	1824	ankyrin repeat and sam domain containing protein 6	-1.83134	0	0	down	-1.53031	0	0	down	-1.81667	0	0	down
CGGC5_14329	3537	rho GTPase activator	-1.65954	0	0	down	-2.18859	0	0	down	-3.79687	0	0	down
CGGC5_9309	618	hypothetical protein	-1.47617	9.84529e-139	3.0062e-139	down	-1.59018	1.21076e-154	3.94733e-155	down	-4.6135	0	0	down
CGGC5_8265	1020	methyltransferase domain-containing protein	-5.16967	0	0	down	-2.69872	0	0	down	-1.72204	1.0042e-278	2.17913e-279	down
CGGC5_2836	3159	nak nak-unclassified protein kinase	-1.49688	5.1219e-250	1.04762e-250	down	-1.41825	6.69151e-231	1.70695e-231	down	-0.856609	2.50345e-103	9.96291e-104
CGGC5_1912	375	hypothetical protein	-1.4056	0	0	down	-2.742	0	0	down	-1.76532	0	0	down
CGGC5_13408	1542	hypothetical protein	-4.00338	0	0	down	-3.9799	0	0	down	-5.46265	0	0	down
CGGC5_4250	1626	MFS quinate transporter	-2.02445	1.59008e-157	4.49163e-158	down	-2.13846	6.28654e-169	1.94971e-169	down	-0.161782	0.00344712	0.00310973
CGGC5_11167	3081	ulp1 protease family protein	-3.03181	0	0	down	-0.560863	1.22152e-41	6.75131e-42		-3.16914	0	0	down
CGGC5_5871	981	aha1 domain family	-1.05551	1.97395e-304	3.41221e-305	down	-0.791009	3.48392e-188	1.01798e-188		-0.427304	1.87193e-63	9.08222e-64
CGGC5_2455	450	hypothetical protein	-6.63739	0	0	down	-3.75141	0	0	down	-3.18976	0	0	down
CGGC5_2215	978	deoxyhypusine hydroxylase	-4.17655	0	0	down	-0.290565	5.41337e-08	4.3987e-08		-0.991956	3.29701e-61	1.61886e-61
CGGC5_6375	909	small s protein	-3.42862	1.82871e-183	4.62298e-184	down	-3.54264	2.39932e-188	7.003e-189	down	-3.56595	2.76486e-189	7.80387e-190	down
CGGC5_4812	1617	cation efflux protein zinc transporter	-1.30512	1.74832e-304	3.02093e-305	down	-3.00409	0	0	down	-4.02741	0	0	down
CGGC5_1008	342	rnapii degradation factor def1	-3.215	3.93245e-150	1.14744e-150	down	-3.32902	9.06035e-155	2.95194e-155	down	-1.35233	8.12039e-52	4.2042e-52	down
CGGC5_6100	750	hypothetical protein	-1.08986	2.55815e-34	1.39752e-34	down	-3.20388	1.80058e-137	6.28254e-138	down	-3.2272	2.3968e-138	8.23692e-139	down
CGGC5_5881	453	autophagy protein	-2.57287	8.33609e-78	3.45647e-78	down	-2.68688	1.54232e-81	6.79502e-82	down	-2.7102	2.82658e-82	1.22685e-82	down
CGGC5_8240	1620	cytochrome p450	-6.20819	0	0	down	-6.32221	0	0	down	-6.34553	0	0	down
CGGC5_12341	420	hypothetical protein	-4.38904	0	0	down	-5.50306	0	0	down	-6.52637	0	0	down
CGGC5_1063	1242	hypothetical protein	-1.22246	8.39879e-131	2.64241e-131	down	-1.92143	4.2156e-252	1.01562e-252	down	-0.944751	1.14638e-86	4.88325e-87
CGGC5_5002	966	NmrA family protein	-3.95748	1.56295e-292	2.78648e-293	down	-4.07149	9.33911e-298	1.99725e-298	down	-0.509846	1.49027e-17	1.02515e-17
CGGC5_2626	5220	RasGEF group protein	-1.31352	0	0	down	-1.66854	0	0	down	-3.15129	0	0	down
CGGC5_4199	1341	hypothetical protein	-5.24614	0	0	down	-5.36015	0	0	down	-5.38347	0	0	down
CGGC5_5480	1650	MFS monosaccharide transporter	-4.65626	0	0	down	-3.03331	0	0	down	-2.5712	0	0	down
CGGC5_4949	327	hypothetical protein	-2.62361	0	0	down	-2.5677	0	0	down	-3.43902	0	0	down
CGGC5_8751	1146	activator 1 41 kda subunit	-1.62637	2.55186e-89	9.82369e-90	down	-0.155422	0.0144439	0.0132476		-3.7637	1.79473e-225	4.54009e-226	down
CGGC5_2062	1221	GTPase-activating protein gyp10	-1.22916	6.36177e-89	2.45448e-89	down	-0.758213	8.93849e-41	4.96321e-41		-0.366494	5.15668e-12	3.92698e-12
CGGC5_5381	2328	arsenite efflux transporter - putative	-1.26625	0	0	down	-3.38027	0	0	down	-3.40359	0	0	down
CGGC5_12962	2100	fatty acid activator	-1.14086	0	0	down	-0.811273	5.35662e-260	1.26687e-260		-1.46262	0	0	down
CGGC5_8245	1104	multiple ankyrin repeats single kh domain-containing protein	-4.27082	0	0	down	-4.38484	0	0	down	-4.40816	0	0	down
CGGC5_6514	1017	phosphorylase superfamily protein	-4.94843	0	0	down	-5.06244	0	0	down	-5.08576	0	0	down
CGGC5_1159	855	hypothetical protein	-2.24993	8.58803e-210	2.00532e-210	down	-1.36395	9.26548e-106	3.70105e-106	down	-4.38726	0	0	down
CGGC5_10917	1206	zinc finger protein	-2.30201	1.26983e-112	4.34118e-113	down	-0.416023	1.83737e-08	1.48107e-08		-3.43934	1.01534e-168	3.08087e-169	down
CGGC5_10721	2169	hypothetical protein	-2.45137	0	0	down	-6.15035	0	0	down	-3.17367	0	0	down
CGGC5_858	2241	WD repeat protein	-1.90071	7.80471e-265	1.50671e-265	down	-1.42976	4.01511e-177	1.21551e-177	down	-2.03804	2.60795e-290	5.46652e-291	down
CGGC5_4576	1662	metaphase-anaphase transition protein	-1.13279	3.58286e-109	1.24724e-109	down	-1.24681	6.26353e-127	2.28337e-127	down	-0.533161	5.62783e-31	3.33094e-31
CGGC5_12844	1683	efflux pump antibiotic resistance	-5.83644	0	0	down	-3.95045	0	0	down	-5.97377	0	0	down
CGGC5_13512	2982	morphogenesis protein	-1.44636	0	0	down	-1.29734	1.47197e-277	3.32509e-278	down	-1.44619	0	0	down
CGGC5_14356	1293	hypothetical protein	-3.19058	0	0	down	-4.88956	0	0	down	-1.91287	0	0	down
CGGC5_2136	3477	rho guanyl nucleotide exchange	-1.52387	2.93002e-187	7.31199e-188	down	-0.374847	2.48631e-18	1.68917e-18		-0.398165	2.52461e-20	1.61859e-20
CGGC5_922	435	hypothetical protein	-4.6968	0	0	down	-7.81081	0	0	down	-5.83413	0	0	down
CGGC5_10489	2163	hypothetical protein	-3.08285	0	0	down	-4.19687	0	0	down	-3.63522	0	0	down
CGGC5_9950	1032	hypothetical protein	-1.66349	1.49257e-94	5.59249e-95	down	-3.77751	6.93265e-232	1.76353e-232	down	-3.80083	7.37515e-233	1.81745e-233	down
CGGC5_2221	3018	glycoprotein x	-8.49044	0	0	down	-6.60446	0	0	down	-6.62777	0	0	down
CGGC5_10056	1503	MFS sugar transporter	-4.06902	0	0	down	-4.18304	0	0	down	-4.20636	0	0	down
CGGC5_12081	996	hypothetical protein	-3.18009	3.53458e-145	1.04635e-145	down	-3.2941	8.9185e-150	2.96193e-150	down	0.267541	9.76768e-05	8.46662e-05
CGGC5_3073	2709	DnaJ domain-containing protein	-2.21948	0	0	down	-2.65542	0	0	down	-1.67874	0	0	down
CGGC5_13485	468	hypothetical protein	-5.83993	0	0	down	-3.95395	0	0	down	-5.97727	0	0	down
CGGC5_10839	1362	nad-dependent deacetylase sirtuin-2	-3.7356	1.12972e-241	2.36792e-242	down	-1.84961	6.5065e-115	2.49982e-115	down	-0.287969	3.78049e-06	3.18556e-06
CGGC5_3407	753	hypothetical protein	-1.38599	0	0	down	-0.924142	0	0		-1.89369	0	0	down
CGGC5_6680	2091	ankyrin repeat protein	-2.90064	0	0	down	-7.01465	0	0	down	-2.71604	0	0	down
CGGC5_4232	720	bZIP transcription factor	-2.17246	0	0	down	-1.6344	0	0	down	-1.52552	0	0	down
CGGC5_2782	489	hypothetical protein	-2.64377	4.68044e-84	1.86824e-84	down	-2.75779	6.67872e-88	2.87254e-88	down	-2.7811	1.1726e-88	4.94703e-89	down
CGGC5_10885	1566	MFS quinate transporter	-5.00213	0	0	down	-2.53119	0	0	down	-3.43903	0	0	down
CGGC5_11203	1509	alpha-galactosidase	-1.56003	1.72854e-80	7.06052e-81	down	-1.67404	5.68549e-89	2.43502e-89	down	-2.69736	1.4139e-160	4.41185e-161	down
CGGC5_15345	1203	hypothetical protein	-4.43718	0	0	down	-4.55119	0	0	down	-4.57451	0	0	down
CGGC5_13954	300	hypothetical protein	-2.64231	0	0	down	-1.24175	0	0	down	-0.729013	7.45566e-172	2.2358e-172
CGGC5_978	723	ras small monomeric GTPase	-1.64292	0	0	down	-2.75693	0	0	down	-2.36521	0	0	down
CGGC5_2645	1317	hypothetical protein	-1.80312	3.36653e-116	1.13507e-116	down	-1.91714	3.34501e-126	1.22204e-126	down	-3.94046	1.8452e-262	4.19494e-263	down
CGGC5_8957	621	GrpB domain protein	-1.2535	1.25848e-184	3.16572e-185	down	-2.36752	0	0	down	-3.39084	0	0	down
CGGC5_11437	1677	prenylcysteine oxidase	-1.0191	2.92168e-99	1.07117e-99	down	-1.3555	2.23025e-155	7.24726e-156	down	-1.37882	1.99471e-159	6.24543e-160	down
CGGC5_11357	1542	dimethylaniline monooxygenase	-1.99445	0	0	down	-5.69343	0	0	down	-5.71675	0	0	down
CGGC5_11289	246	ABC1 domain protein	-1.11041	4.64317e-10	3.60354e-10	down	0.775579	1.5828e-09	1.25389e-09		-1.24774	7.78736e-12	5.94112e-12	down
CGGC5_12799	378	methyltransferase domain-containing protein	-5.34638	0	0	down	-5.46039	0	0	down	-1.89875	0	0	down
CGGC5_9974	492	hypothetical protein	-1.00611	0	0	down	-1.82057	0	0	down	-1.03653	0	0	down
CGGC5_7752	399	hypothetical protein	-2.7968	6.97998e-99	2.56253e-99	down	-2.91081	5.80541e-103	2.34953e-103	down	-2.93413	9.23169e-104	3.66505e-104	down
CGGC5_6055	945	chaperone-binding protein	-1.17052	1.96396e-195	4.78905e-196	down	-1.43653	6.59198e-268	1.52477e-268	down	0.499506	1.06071e-64	5.11018e-65
CGGC5_12095	2304	ap-3 adaptor complex subunit beta	-2.13682	0	0	down	-0.550394	3.20699e-43	1.75263e-43		-0.466798	2.06629e-32	1.20829e-32
CGGC5_7785	1365	hypothetical protein	-2.24965	0	0	down	-5.94863	0	0	down	-5.97195	0	0	down
CGGC5_4839	2451	ubiquitin-protein ligase	-1.10412	0	0	down	-2.21814	0	0	down	-2.42203	0	0	down
CGGC5_10568	1881	hexose transporter	-1.49416	0	0	down	-1.4927	0	0	down	-1.89453	0	0	down
CGGC5_502	2031	sucrose transporter	-6.76196	0	0	down	-3.06862	0	0	down	-1.81183	0	0	down
CGGC5_4239	1530	alpha-amylase	-1.00317	0	0	down	-0.444	5.6776e-120	2.12961e-120		-1.64952	0	0	down
CGGC5_5117	2697	dimethylaniline monooxygenase	-5.13614	0	0	down	-1.66519	7.87925e-260	1.8646e-260	down	-2.27347	0	0	down
CGGC5_13137	2433	zn 2cys6 transcription factor	-2.70809	0	0	down	-5.40706	0	0	down	-2.43038	0	0	down
CGGC5_6725	2421	guanine nucleotide exchange factor vps9	-1.27075	1.01864e-261	1.98903e-262	down	-1.52226	0	0	down	-1.06016	1.63126e-196	4.51963e-197	down
CGGC5_3339	696	riboflavin synthase alpha chain	-1.58526	8.15215e-166	2.224e-166	down	-0.699279	3.92285e-45	2.12723e-45		-0.722597	1.04257e-47	5.5237e-48
CGGC5_3071	3540	nuclear condensin complex subunit	-4.93854	0	0	down	-1.05255	5.84936e-113	2.26901e-113	down	-0.268517	4.87294e-11	3.76424e-11
CGGC5_5787	1398	mitochondrial nadh kinase	-4.23767	0	0	down	-0.766727	8.86828e-42	4.89486e-42		-0.0530795	0.297609	0.28718
CGGC5_12056	1176	nuclear pore protein-like protein	-5.51888	0	0	down	-5.6329	0	0	down	-5.65621	0	0	down
CGGC5_8672	690	hypothetical protein	-3.30687	8.26373e-164	2.2739e-164	down	-3.42089	1.48245e-168	4.60138e-169	down	-1.4442	1.02438e-60	5.04291e-61	down
CGGC5_4291	2454	small s protein	-4.71623	0	0	down	-4.83025	0	0	down	-4.85357	0	0	down
CGGC5_15458	1079	phosphorylase superfamily protein	-3.12295	0	0	down	-4.82192	0	0	down	-3.26028	0	0	down
CGGC5_5183	1932	hypothetical protein	-1.25083	0	0	down	-2.46438	0	0	down	-1.12513	3.41631e-290	7.16577e-291	down
CGGC5_4997	2292	phospholipase c	-2.19065	0	0	down	-3.30467	0	0	down	-3.32798	0	0	down
CGGC5_6765	741	eukaryotic translation initiation factor 6	-1.07815	1.78559e-240	3.76174e-241	down	-1.5141	0	0	down	-0.73006	2.481e-125	8.94599e-126
CGGC5_14576	2196	polysaccharide deacetylase	-2.59805	0	0	down	-1.1271	5.1357e-198	1.45674e-198	down	-2.15042	0	0	down
CGGC5_13649	1530	kynurenine 3-monooxygenase	-2.07711	9.42698e-169	2.53547e-169	down	0.130803	0.0114141	0.0104338		1.486	9.3727e-296	1.93796e-296	up
CGGC5_10407	3111	tol-like protein	-4.34436	0	0	down	-7.45837	0	0	down	-7.48169	0	0	down
CGGC5_8872	1737	acetylserotonin methytransferase-like protein	-3.54964	0	0	down	-7.24861	0	0	down	-3.68697	0	0	down
CGGC5_472	447	hypothetical protein	-1.83545	1.23526e-31	6.88794e-32	down	-1.94947	3.32147e-34	1.9162e-34	down	-1.97279	1.00844e-34	5.79087e-35	down
CGGC5_11422	4476	MAP kinase kinase kinase	-1.12237	0	0	down	-4.75995	0	0	down	-1.46134	0	0	down
CGGC5_195	720	prp 4 c domain-containing protein	-1.87419	4.26837e-65	1.91509e-65	down	0.596753	9.8682e-17	6.91378e-17		0.795827	1.67074e-30	9.91947e-31
CGGC5_2416	735	co-chaperone protein mitochondrial precursor	-1.13158	2.16898e-37	1.16178e-37	down	-1.24559	2.51512e-43	1.37398e-43	down	-0.268908	0.000453968	0.000399921
CGGC5_12204	939	NifU-like protein	-2.42527	1.29254e-258	2.54783e-259	down	-0.217357	7.29044e-06	6.16951e-06		0.244751	4.29089e-08	3.49243e-08
CGGC5_9957	318	duf1748 domain containing protein	-3.46859	0	0	down	-6.16757	0	0	down	-2.38353	0	0	down
CGGC5_14057	3471	fungal specific transcription factor domain-containing protein	-5.04497	0	0	down	-0.158984	4.03535e-05	3.46764e-05		-2.1823	0	0	down
CGGC5_14771	513	glutathione-dependent formaldehyde-activating	-4.42341	0	0	down	-1.21549	8.00259e-100	3.28208e-100	down	-4.56074	0	0	down
CGGC5_2844	2973	protein kinase	-2.10994	0	0	down	-1.54589	0	0	down	-2.39928	0	0	down
CGGC5_10376	181	hypothetical protein	-4.405	0	0	down	-5.51902	0	0	down	-6.54234	0	0	down
CGGC5_877	837	acetoin reductase	-1.69041	1.75817e-98	6.47039e-99	down	-3.80443	2.31282e-237	5.77133e-238	down	-0.50582	1.19247e-14	8.69119e-15
CGGC5_2400	2631	hypothetical protein	-1.94314	0	0	down	-1.94168	0	0	down	-1.02158	0	0	down
CGGC5_7847	3117	heavy metal tolerance protein precursor	-1.47586	2.43516e-241	5.11458e-242	down	-2.39723	0	0	down	-0.835583	1.06699e-97	4.33802e-98
CGGC5_10802	625	pyruvate dehydrogenase protein x component	-2.80942	3.43355e-100	1.25062e-100	down	0.661529	8.53361e-20	5.6202e-20		0.860603	1.17787e-34	6.76882e-35
CGGC5_12319	1845	signal recognition particle 68 kda protein	-1.18824	2.07634e-162	5.74746e-163	down	-0.494898	3.80459e-37	2.15779e-37		0.197991	1.01687e-08	8.18109e-09
CGGC5_2611	441	methylated-dna-protein-cysteine methyltransferase	-1.08421	6.46834e-34	3.54266e-34	down	-3.19822	9.94303e-137	3.48806e-137	down	-1.22154	9.30334e-41	5.12877e-41	down
CGGC5_9185	804	C2H2 type zinc finger domain protein	-1.68855	3.31489e-98	1.22147e-98	down	-0.217606	0.000516509	0.000455449		-2.82589	5.24018e-184	1.50661e-184	down
CGGC5_1388	669	hypothetical protein	-1.49575	9.61217e-179	2.47282e-179	down	-4.93169	0	0	down	-2.95501	0	0	down
CGGC5_4028	1647	sulfate adenylyltransferase	-2.10344	1.40709e-174	3.67306e-175	down	0.78255	8.01637e-67	3.85119e-67		1.84669	0	0	up
CGGC5_9488	873	phosducin	-1.95902	2.39276e-144	7.1158e-145	down	0.926964	1.29915e-88	5.57239e-89		0.225574	1.91354e-05	1.63335e-05
CGGC5_11106	927	hypothetical protein	-1.48835	0	0	down	-0.602362	4.94337e-103	1.99995e-103		0.761343	2.81474e-261	6.42814e-262
CGGC5_8698	1914	fungal specific transcription factor domain protein	-1.89963	4.21483e-133	1.31674e-133	down	-1.01365	1.35414e-52	7.01274e-53	down	-4.03697	1.09496e-284	2.33172e-285	down
CGGC5_11363	1071	hypothetical protein	-3.62961	4.37182e-220	9.84339e-221	down	-1.74362	1.09348e-98	4.50566e-99	down	1.04041	2.50202e-92	1.03876e-92	up
CGGC5_10666	1175	hypothetical protein	-3.95799	1.16676e-292	2.07598e-293	down	-4.07201	6.96206e-298	1.48766e-298	down	-4.09532	7.15411e-299	1.4683e-299	down
CGGC5_7073	456	hypothetical protein	-1.88422	0	0	down	-3.80559	0	0	down	-2.50698	0	0	down
CGGC5_804	444	hypothetical protein	-3.33253	8.37838e-168	2.2639e-168	down	-1.44655	6.34713e-62	3.13718e-62	down	-1.46987	2.22032e-63	1.07797e-63	down
CGGC5_3718	585	ribosome biogenesis protein	-1.53053	9.13525e-77	3.80738e-77	down	-0.644549	1.04573e-19	6.88937e-20		0.917095	1.07379e-64	5.17393e-65
CGGC5_1124	1392	vea protein	-1.00078	1.20155e-188	2.98909e-189	down	-1.75222	0	0	down	-3.94547	0	0	down
CGGC5_2501	1803	tldc domain containing protein 2	-1.22188	1.12298e-87	4.36151e-88	down	-4.3359	0	0	down	-0.774254	5.10028e-42	2.79176e-42
CGGC5_2225	1320	spo7-like protein	-1.16142	9.04716e-78	3.75325e-78	down	-1.27543	6.03982e-90	2.57516e-90	down	-0.713786	3.08991e-35	1.7693e-35
CGGC5_1347	1008	chitin biosynthesis protein	-1.57354	3.09742e-82	1.2505e-82	down	0.312443	1.3983e-07	1.14437e-07		-0.388947	6.31008e-09	5.06098e-09
CGGC5_10445	576	hypothetical protein	-2.72716	6.7113e-92	2.55055e-92	down	0.74379	5.72601e-24	3.53339e-24		0.457437	3.64659e-09	2.90971e-09
CGGC5_1701	759	protein kinase	-1.62702	6.37901e-221	1.42898e-221	down	0.522002	2.92139e-49	1.54412e-49		-0.278924	7.74938e-12	5.91077e-12
CGGC5_3532	270	small nuclear ribonucleoprotein	-1.4892	8.4421e-177	2.18506e-177	down	-1.34018	3.93348e-151	1.30145e-151	down	0.958426	3.28469e-171	9.8781e-172
CGGC5_8163	891	ribose-phosphate pyrophosphokinase	-1.81379	0	0	down	-0.264841	2.63594e-14	1.92974e-14		-0.366161	4.02274e-25	2.48101e-25
CGGC5_7955	1995	fungal specific transcription factor	-2.02445	1.59008e-157	4.49163e-158	down	-1.13846	9.40864e-69	4.47584e-69	down	1.64557	0	0	up
CGGC5_10958	274	hypothetical protein	-3.52428	0	0	down	-4.6383	0	0	down	-4.66162	0	0	down
CGGC5_2631	366	hypothetical protein	-6.93363	0	0	down	-4.04765	0	0	down	-3.486	0	0	down
CGGC5_5000	3465	proteophosphoglycan ppg4	-1.35188	0	0	down	-4.05086	0	0	down	-6.07417	0	0	down
CGGC5_8094	969	hypothetical protein	-4.07853	0	0	down	-4.19255	0	0	down	-4.21587	0	0	down
CGGC5_987	291	hypothetical protein	-1.14883	1.03091e-38	5.47668e-39	down	-0.262846	0.000558283	0.000492761		-1.28616	5.39819e-46	2.88346e-46	down
CGGC5_8838	2325	kinesin light	-1.57017	7.21652e-162	2.00273e-162	down	-4.68419	0	0	down	-2.70751	0	0	down
CGGC5_7683	3195	ankyrin unc44	-2.76151	0	0	down	-4.87553	0	0	down	-4.89885	0	0	down
CGGC5_496	1803	TPR domain-containing protein	-6.04557	0	0	down	-6.15959	0	0	down	-6.18291	0	0	down
CGGC5_1496	2565	protein kinase domain-containing protein	-7.1174	0	0	down	-5.23142	0	0	down	-7.25473	0	0	down
CGGC5_3229	1146	pho85 cyclin-1	-2.44905	0	0	down	-1.14803	0	0	down	-2.05587	0	0	down
CGGC5_6870	1116	lea domain protein	-2.6561	0	0	down	-2.03315	0	0	down	-1.79344	0	0	down
CGGC5_7576	465	hypothetical protein	-1.80599	2.2264e-30	1.25154e-30	down	-1.92	6.65523e-33	3.86981e-33	down	-1.94332	2.0603e-33	1.19395e-33	down
CGGC5_6340	927	gpi-anchored cell wall beta-endoglucanase	-1.65286	0	0	down	-0.710296	4.00395e-294	8.66259e-295		-1.14865	0	0	down
CGGC5_15446	1162	mutator-like element	-1.4311	7.14774e-192	1.75723e-192	down	-1.13007	1.9702e-133	7.03221e-134	down	-0.246502	4.89454e-10	3.84807e-10
CGGC5_2525	1380	squalene synthetase	-3.03914	0	0	down	-1.15315	5.81704e-140	2.01289e-140	down	-0.717037	6.80098e-64	3.29293e-64
CGGC5_1587	1020	methyltransferase domain-containing protein	-4.23598	0	0	down	-2.34999	5.59192e-219	1.4826e-219	down	-4.37331	0	0	down
CGGC5_14611	1251	mitochondrial outer membrane protein mmm1	-2.49369	7.9656e-280	1.47185e-280	down	-0.607703	1.92542e-33	1.11546e-33		-1.63102	2.85081e-162	8.8509e-163	down
CGGC5_5018	714	C2H2 finger domain-containing protein	-3.0908	4.14008e-133	1.29309e-133	down	-3.20482	1.35441e-137	4.72095e-138	down	-1.22814	2.84465e-41	1.56315e-41	down
CGGC5_1825	2379	heterokaryon incompatibility protein	-3.00089	0	0	down	-5.1149	0	0	down	-5.13822	0	0	down
CGGC5_9981	1719	triacylglycerol lipase	-2.98807	0	0	down	-1.10209	8.82771e-126	3.22882e-126	down	-3.12541	0	0	down
CGGC5_6685	954	ubiquitin domain-containing protein	-2.43604	7.19557e-262	1.404e-262	down	-3.55005	0	0	down	-1.98841	2.9001e-204	7.84546e-205	down
CGGC5_3612	1977	phospholipid:diacylglycerol acyltransferase	-1.11488	1.40397e-208	3.29432e-209	down	-1.81386	0	0	down	-1.25221	1.15244e-250	2.69823e-251	down
CGGC5_11711	2190	transcription factor tfiiib complex subunit brf1	-2.0969	4.06606e-173	1.06779e-173	down	0.374049	1.98424e-14	1.45179e-14		-0.426877	2.95058e-14	2.1614e-14
CGGC5_6347	642	hypothetical protein	-5.48299	0	0	down	-5.597	0	0	down	-5.62032	0	0	down
CGGC5_7790	1830	protein kinase domain-containing protein	-6.88066	0	0	down	-6.99468	0	0	down	-3.43304	0	0	down
CGGC5_1166	327	homoserine kinase	-1.36476	1.13703e-15	8.02096e-16	down	-1.47878	1.67952e-17	1.15875e-17	down	-1.50209	7.08154e-18	4.8409e-18	down
CGGC5_6146	1977	AAA family	-3.56244	0	0	down	-5.67646	0	0	down	-7.28474	0	0	down
CGGC5_896	621	maleylacetoacetate isomerase	-1.66118	3.59676e-279	6.6562e-280	down	-3.36015	0	0	down	-1.79851	0	0	down
CGGC5_3269	1551	C6 transcription factor	-1.63025	7.39742e-90	2.8398e-90	down	1.06309	4.10767e-97	1.70192e-97	up	-3.76759	3.09371e-226	7.79969e-227	down
CGGC5_604	720	vacuolar protein sorting-associated protein	-3.88724	1.4749e-275	2.75998e-276	down	-2.00126	2.2654e-141	7.79227e-142	down	-2.02457	1.70858e-143	5.74425e-144	down
CGGC5_14998	1584	MFS sugar transporter	-3.70936	0	0	down	-5.82338	0	0	down	-3.8467	0	0	down
CGGC5_338	1626	MFS sugar transporter	-2.43437	0	0	down	-3.54839	0	0	down	-3.57171	0	0	down
CGGC5_4855	588	hypothetical protein	-1.11411	4.40865e-36	2.37904e-36	down	-0.643162	4.27845e-15	3.08681e-15		-1.25144	3.97695e-43	2.16048e-43	down
CGGC5_9719	486	vacuolar ATP synthase 16 kda proteolipid subunit	-1.15674	0	0	down	-0.0557435	0.00447019	0.00404679		-0.0139668	0.479338	0.468163
CGGC5_3619	2355	zinc metalloproteinase	-1.22674	0	0	down	-1.42322	0	0	down	-0.404714	2.79672e-58	1.39866e-58
CGGC5_12238	1797	lipase class 3	-1.5126	1.22008e-256	2.42588e-257	down	-3.43397	0	0	down	-2.87233	0	0	down
CGGC5_12002	354	hypothetical protein	-3.9388	6.16394e-288	1.11344e-288	down	-4.05281	3.71654e-293	8.05136e-294	down	-2.07613	1.73134e-153	5.57586e-154	down
CGGC5_8046	7155	alpha-glucan	-1.39378	0	0	down	-1.14523	0	0	down	-1.01654	0	0	down
CGGC5_2723	993	C6 zinc finger domain protein	-3.04788	1.33848e-127	4.28797e-128	down	-3.16189	4.95987e-132	1.77756e-132	down	-3.18521	6.7919e-133	2.38554e-133	down
CGGC5_960	759	short chain dehydrogenase reductase family	-1.79518	1.4322e-284	2.61059e-285	down	-5.23113	0	0	down	-3.25445	0	0	down
CGGC5_15363	2730	hypothetical protein	-4.44673	0	0	down	-4.56074	0	0	down	-4.58406	0	0	down
CGGC5_561	633	hypothetical protein	-1.37868	2.8802e-117	9.66572e-118	down	-1.4927	5.26095e-132	1.8864e-132	down	0.0689443	0.145113	0.138151
CGGC5_5492	1416	kh domain rna binding protein	-1.03894	1.5398e-147	4.52152e-148	down	-1.01545	2.9985e-142	1.02819e-142	down	-0.91324	1.73035e-119	6.38319e-120
CGGC5_2377	579	benzodiazepine receptor family protein	-1.10785	1.4315e-137	4.38834e-138	down	-0.521429	1.39805e-38	7.8684e-39		-0.338297	3.79004e-18	2.56944e-18
CGGC5_6974	1980	dual specificity mitogen-activated protein kinase kinase 1	-4.24107	0	0	down	-4.35508	0	0	down	-4.3784	0	0	down
CGGC5_1129	816	ser thr protein phosphatase	-4.77999	0	0	down	-4.89401	0	0	down	-1.91733	1.10012e-246	2.59919e-247	down
CGGC5_1281	2634	lipid acyl hydrolase	-2.47184	6.48866e-273	1.22348e-273	down	-4.58586	0	0	down	-4.60918	0	0	down
CGGC5_13653	537	hypothetical protein	-2.80484	1.02624e-99	3.75223e-100	down	-2.91886	8.3084e-104	3.3501e-104	down	-2.94218	1.31589e-104	5.19942e-105	down
CGGC5_7014	771	GNAT family	-2.89372	0	0	down	-5.00773	0	0	down	-2.03105	1.21216e-287	2.55976e-288	down
CGGC5_2433	2190	mitochondrial distribution and morphology protein	-2.58226	0	0	down	0.178195	3.46159e-07	2.85319e-07		0.395885	4.03126e-32	2.36334e-32
CGGC5_5603	714	calpain	-1.10297	2.89718e-35	1.5723e-35	down	-3.21698	3.31255e-139	1.14779e-139	down	-1.2403	3.11006e-42	1.69938e-42	down
CGGC5_6751	921	catechol -dioxygenase 1	-1.27662	2.38585e-97	8.82544e-98	down	-4.39063	0	0	down	-0.0920227	0.0673174	0.0632121
CGGC5_15137	747	fk506 suppressor	-1.67294	6.42937e-96	2.39295e-96	down	1.46097	1.15383e-214	3.10768e-215	up	0.890164	1.34305e-66	6.3845e-67
CGGC5_1659	945	hypothetical protein	-2.95902	9.03643e-117	3.04126e-117	down	-3.07304	4.44935e-121	1.65433e-121	down	-1.09635	8.47954e-32	4.98744e-32	down
CGGC5_2857	468	hypothetical protein	-1.08798	2.59453e-99	9.51037e-100	down	-0.201995	5.26196e-06	4.43756e-06		-1.00292	3.44778e-87	1.46498e-87	down
CGGC5_9223	855	mitochondrial metallochaperone	-1.63671	9.35109e-91	3.57379e-91	down	1.05663	3.60728e-96	1.49999e-96	up	0.810923	8.62039e-53	4.43488e-53
CGGC5_696	1752	cytochrome p450	-4.50325	0	0	down	-4.61727	0	0	down	-1.64059	1.06616e-164	3.28281e-165	down
CGGC5_14159	327	diphosphomevalonate decarboxylase	-1.49404	5.7051e-37	3.06237e-37	down	0.391941	4.16554e-06	3.5052e-06		1.36862	1.11923e-81	4.86944e-82	up
CGGC5_7637	1155	cell wall glycosyl hydrolase	-3.39856	1.92257e-178	4.95422e-179	down	0.0723842	0.277829	0.267442		0.0490659	0.465311	0.454033
CGGC5_14170	1929	heterokaryon incompatibility protein	-4.03621	0	0	down	-4.15023	0	0	down	-4.17354	0	0	down
CGGC5_4019	1605	2,4-dichlorophenol 6-monooxygenase	-2.27662	9.81191e-217	2.2344e-217	down	-4.39063	0	0	down	-4.41395	0	0	down
CGGC5_8663	570	GNAT family	-2.00164	7.77417e-153	2.24318e-153	down	-4.11565	0	0	down	-1.55401	3.61094e-108	1.4011e-108	down
CGGC5_4848	1038	hypothetical protein	-2.51381	2.62595e-286	4.76594e-287	down	-1.04286	2.42193e-83	1.0597e-83	down	-2.65114	1.09469e-303	2.21832e-304	down
CGGC5_12772	783	gdsl-like lipase acylhydrolase	-1.65048	1.18658e-183	2.99755e-184	down	-1.7645	1.02878e-201	2.88735e-202	down	-2.78781	0	0	down
CGGC5_1724	918	hypothetical protein	-1.9842	0	0	down	-3.68318	0	0	down	-3.7065	0	0	down
CGGC5_2327	786	glucuronan lyase a	-4.90151	0	0	down	-5.01553	0	0	down	-5.03884	0	0	down
CGGC5_11584	1869	sugar transporter	-1.09105	0	0	down	-0.816796	0	0		-1.20732	0	0	down
CGGC5_8088	1410	hypothetical protein	-3.9911	5.81211e-301	1.0163e-301	down	-3.10511	4.27053e-248	1.03676e-248	down	-4.12843	3.53454e-307	7.10224e-308	down
CGGC5_7356	2901	AAA family ATPase	-7.57472	0	0	down	-7.68873	0	0	down	-5.71205	0	0	down
CGGC5_1920	1182	methyltransferase domain-containing protein	-1.14973	3.57103e-150	1.04147e-150	down	-2.26375	0	0	down	-5.28707	0	0	down
CGGC5_3286	960	endo alpha-1,4 polygalactosaminidase precursor	-4.45469	0	0	down	-4.56871	0	0	down	-3.00706	0	0	down
CGGC5_1188	2196	plasma membrane channel protein	-1.12658	1.81561e-231	3.93509e-232	down	-0.771106	1.4389e-123	5.30493e-124		-0.642421	3.73365e-90	1.56575e-90
CGGC5_11269	918	mage family protein	-1.43863	3.59528e-130	1.13524e-130	down	-0.55264	2.02116e-27	1.21641e-27		-1.57596	8.67776e-149	2.84592e-149	down
CGGC5_1990	1551	chromatin structure-remodeling complex protein	-1.98504	0	0	down	-2.25106	0	0	down	-0.984873	0	0
CGGC5_8194	900	WD domain-containing protein	-1.88019	1.46365e-129	4.63518e-130	down	-1.9942	4.73427e-140	1.63788e-140	down	-1.01752	3.13894e-52	1.62023e-52	down
CGGC5_10333	1560	camp-specific phosphodiesterase	-2.04448	9.9192e-162	2.75419e-162	down	-4.1585	0	0	down	-3.18182	4.01215e-263	9.09999e-264	down
CGGC5_11138	2949	serine threonine-protein kinase prp4	-2.38521	0	0	down	-1.73369	0	0	down	-1.84448	0	0	down
CGGC5_14511	2835	DNA repair protein	-1.2381	6.13918e-268	1.1751e-268	down	-0.937076	4.07395e-171	1.25596e-171		-3.96039	0	0	down
CGGC5_1068	1209	inositol-pentakisphosphate 2-kinase	-5.12126	0	0	down	-2.23527	0	0	down	-1.67363	5.04383e-259	1.15869e-259	down
CGGC5_9965	2463	hypothetical protein	-4.38885	0	0	down	-1.50286	1.04501e-266	2.42647e-267	down	-2.52618	0	0	down
CGGC5_9941	1515	aldehyde dehydrogenase, putative	-1.93671	4.79805e-140	1.45649e-140	down	-0.0507243	0.370266	0.359296		-0.48908	3.61233e-16	2.55962e-16
CGGC5_12541	555	hypothetical protein	-3.63671	1.76445e-221	3.94883e-222	down	-1.75072	1.01596e-99	4.16816e-100	down	0.685392	1.30434e-36	7.38716e-37
CGGC5_2317	1653	C6 zinc finger domain protein	-3.86763	5.76552e-271	1.0933e-271	down	1.47779	1.63024e-252	3.92409e-253	up	0.454472	3.06848e-18	2.07852e-18
CGGC5_8356	663	golgi traffic protein	-2.7389	0	0	down	0.147084	0.000319965	0.000280591		-1.87623	5.49955e-233	1.35446e-233	down
CGGC5_4929	4212	autophagy-related protein 11	-1.04108	7.48497e-207	1.76645e-207	down	-3.96245	0	0	down	-1.52634	0	0	down
CGGC5_6452	939	hypothetical protein	-5.4327	0	0	down	-7.54672	0	0	down	-7.57004	0	0	down
CGGC5_146	1635	ankyrin unc44	-5.38732	0	0	down	-5.50133	0	0	down	-5.52465	0	0	down
CGGC5_12486	876	rta1 domain-containing protein	-2.88073	7.63856e-108	2.67434e-108	down	-2.99475	4.7862e-112	1.86444e-112	down	-3.01807	7.25671e-113	2.76053e-113	down
CGGC5_14710	1233	capsule polysaccharide biosynthesis protein	-1.53399	3.38781e-77	1.40979e-77	down	-3.64801	5.74581e-207	1.58621e-207	down	-3.67133	6.35478e-208	1.6997e-208	down
CGGC5_7762	1653	alpha beta hydrolase fold family	-5.96069	0	0	down	-6.07471	0	0	down	-6.09803	0	0	down
CGGC5_14332	4785	phd finger and bah domain protein	-1.55186	0	0	down	-0.665872	4.54707e-99	1.86909e-99		-2.42616	0	0	down
CGGC5_6170	858	hypothetical protein	-3.03426	6.85185e-126	2.21462e-126	down	-3.14827	2.65041e-130	9.56391e-131	down	-3.17159	3.66065e-131	1.29342e-131	down
CGGC5_10907	612	GNAT family	-3.00762	1.33933e-122	4.39246e-123	down	1.20029	1.52497e-84	6.64526e-85	up	-0.559992	2.44856e-11	1.88311e-11
CGGC5_10398	2253	C6 transcription factor	-2.41367	0	0	down	-2.52769	0	0	down	-0.551004	4.00263e-52	2.0676e-52
CGGC5_8522	951	cyclin-dependent protein kinase complex component	-2.68576	0	0	down	-1.21481	2.81381e-119	1.05914e-119	down	-4.82309	0	0	down
CGGC5_10717	2127	com1 regulatory protein	-1.33793	6.66279e-270	1.26725e-270	down	-1.07343	4.7262e-191	1.3665e-191	down	-1.79719	0	0	down
CGGC5_7530	1704	patatin-like serine	-2.95248	0	0	down	-2.0665	0	0	down	-2.35285	0	0	down
CGGC5_4088	393	glyoxalase bleomycin resistance protein dioxygenase	-1.52973	0	0	down	-1.14124	3.43573e-288	7.52865e-289	down	-1.25202	0	0	down
CGGC5_6042	1293	lpxtg-domain-containing protein	-4.65994	0	0	down	-2.60403	0	0	down	-4.79727	0	0	down
CGGC5_9089	1875	versicolorin b synthase	-1.1823	4.2133e-81	1.71213e-81	down	-1.29631	1.6081e-93	6.75442e-94	down	-0.319629	2.42717e-09	1.93204e-09
CGGC5_14871	1698	cysteine protease domain-containing protein	-2.05029	5.77748e-163	1.59512e-163	down	-1.16431	1.83497e-72	8.5463e-73	down	-0.602666	1.1899e-24	7.36317e-25
CGGC5_10615	795	short-chain dehydrogenase reductase sdr	-3.62896	5.85065e-220	1.31856e-220	down	-3.74298	5.20396e-225	1.3488e-225	down	-1.76629	2.12072e-100	8.53097e-101	down
CGGC5_4745	1194	gpi-anchored cell wall beta-endoglucanase	-1.27445	0	0	down	-2.88228	0	0	down	-2.09404	0	0	down
CGGC5_10282	756	short chain dehydrogenase reductase family	-3.21931	9.43319e-151	2.74678e-151	down	-3.33332	2.14992e-155	6.98472e-156	down	0.64336	2.42859e-24	1.50697e-24
CGGC5_3239	2490	endo-1,3(4)-beta-glucanase	-1.67872	0	0	down	-1.96266	0	0	down	-2.66405	0	0	down
CGGC5_12332	900	pbsp domain-containing protein	-1.53469	2.77824e-77	1.15554e-77	down	0.936262	5.50557e-68	2.62693e-68		0.912944	3.23518e-64	1.56436e-64
CGGC5_619	427	hypothetical protein	-3.70707	1.06738e-235	2.28027e-236	down	-3.82108	8.35436e-241	2.06836e-241	down	-3.8444	8.79726e-242	2.10912e-242	down
CGGC5_7835	1206	u1 small nuclear ribonucleoprotein	-1.16744	1.00516e-155	2.87128e-156	down	-0.474104	5.53384e-34	3.19687e-34		-5.30478	0	0	down
CGGC5_8365	357	sybindin-like family protein	-1.95696	7.81352e-73	3.34515e-73	down	-0.0709748	0.373752	0.362732		-1.09429	1.15777e-31	6.81463e-32	down
CGGC5_6827	1416	sugar transport protein 4	-3.48549	2.78436e-193	6.82532e-194	down	-3.59951	3.22547e-198	9.14443e-199	down	-1.62282	5.64455e-81	2.46219e-81	down
CGGC5_4519	924	hypothetical protein	-1.49464	0	0	down	-1.38626	0	0	down	-2.895	0	0	down
CGGC5_12368	1509	major facilitator superfamily transporter	-3.70349	0	0	down	-5.62486	0	0	down	-4.18875	0	0	down
CGGC5_1207	190	hypothetical protein	-1.35931	1.72913e-57	8.09733e-58	down	-3.47332	7.3205e-177	2.21825e-177	down	-1.49664	3.03752e-66	1.44805e-66	down
CGGC5_5973	438	hypothetical protein	-2.33492	2.06947e-59	9.60474e-60	down	-0.448931	1.62459e-05	1.38417e-05		-2.47225	1.92401e-63	9.33763e-64	down
CGGC5_11808	471	duf1348 domain containing protein	-3.43308	3.22095e-184	8.12304e-185	down	-0.547091	3.47422e-14	2.55234e-14		1.13003	6.11234e-98	2.48291e-98	up
CGGC5_5025	1095	glycoside hydrolase family 32 protein	-2.08271	0	0	down	-1.78169	0	0	down	-3.80501	0	0	down
CGGC5_359	1002	pre-rRNA-processing protein esf2	-2.91405	1.42497e-111	4.89391e-112	down	-0.0280624	0.729303	0.720941		-0.466418	4.58869e-08	3.73775e-08
CGGC5_13738	1821	heterokaryon incompatibility protein	-2.00563	0	0	down	-2.11964	0	0	down	-1.406	1.46226e-277	3.18145e-278	down
CGGC5_14197	1641	protein pns1	-1.35983	3.19234e-169	8.56104e-170	down	-0.599375	4.43831e-44	2.41575e-44		-1.7602	4.05448e-246	9.60233e-247	down
CGGC5_6862	948	C6 transcription factor	-4.2955	0	0	down	-4.40951	0	0	down	-2.43283	1.70494e-237	4.13723e-238	down
CGGC5_14716	615	short chain dehydrogenase reductase family	-3.27248	1.41285e-158	3.97235e-159	down	-3.3865	2.77873e-163	8.77628e-164	down	-3.40981	3.39857e-164	1.04755e-164	down
CGGC5_8815	1569	AAA family ATPase	-4.47473	0	0	down	-2.58874	4.44052e-288	9.73361e-289	down	-4.61206	0	0	down
CGGC5_4572	2763	alpha-glucosidase	-3.67027	0	0	down	-1.69682	0	0	down	-2.80761	0	0	down
CGGC5_2409	687	vesicle transport v-snare protein	-4.36515	0	0	down	0.105798	0.0245278	0.0226614		0.08248	0.0815436	0.0767851
CGGC5_12535	1311	hypothetical protein	-4.48406	0	0	down	-1.59807	1.37859e-156	4.45719e-157	down	1.07905	2.78479e-180	8.12733e-181	up
CGGC5_12630	570	RNA recognition motif-containing protein	-4.4275	0	0	down	-4.54152	0	0	down	-4.56484	0	0	down
CGGC5_5213	1629	d-3-phosphoglycerate dehydrogenase	-2.97579	0	0	down	-3.0898	0	0	down	-2.11312	0	0	down
CGGC5_13334	3210	nuclear pore complex subunit nup85	-1.00702	3.263e-137	1.00216e-137	down	-1.27304	2.82568e-199	7.98884e-200	down	-1.46629	8.50207e-247	2.00753e-247	down
CGGC5_1602	1017	alcohol dehydrogenase, zinc-containing, putative	-1.10855	1.13168e-35	6.12708e-36	down	-1.22257	1.76898e-41	9.79228e-42	down	-3.24588	7.8516e-141	2.67654e-141	down
CGGC5_5846	315	hypothetical protein	-3.83321	4.62958e-263	8.99362e-264	down	-1.94722	1.74097e-131	6.25431e-132	down	-0.163187	0.00579367	0.00526409
CGGC5_14092	1038	hypothetical protein	-7.91451	0	0	down	-8.02853	0	0	down	-8.05185	0	0	down
CGGC5_8313	714	phospholipase d	-1.5194	1.65919e-38	8.82563e-39	down	-2.63342	5.47638e-77	2.48645e-77	down	-2.65674	1.04205e-77	4.65435e-78	down
CGGC5_14464	945	rta1 domain-containing protein	-3.10553	0	0	down	-6.21955	0	0	down	-6.24286	0	0	down
CGGC5_13815	3201	serine threonine protein	-1.89232	0	0	down	-0.743299	3.18825e-151	1.05442e-151		-1.02965	1.96169e-261	4.4786e-262	down
CGGC5_5408	1389	cytochrome p450	-4.67169	0	0	down	-6.7857	0	0	down	-6.80902	0	0	down
CGGC5_13345	933	MFS drug transporter	-1.33412	5.70618e-55	2.71366e-55	down	-3.44814	7.83709e-173	2.40549e-173	down	-3.47146	9.38315e-174	2.79047e-174	down
CGGC5_4686	1821	WD40 domain-containing protein	-2.08488	0	0	down	-0.836328	2.56724e-148	8.56723e-149		-0.12268	1.88988e-05	1.61302e-05
CGGC5_13200	579	CFEM domain-containing protein	-5.07111	0	0	down	-2.60016	0	0	down	-1.96051	0	0	down
CGGC5_10396	1281	mannitol 1-phosphate dehydrogenase	-5.03938	0	0	down	-0.568432	7.79144e-43	4.26803e-43		-0.00678736	0.859803	0.856259
CGGC5_15240	375	hypothetical protein	-2.84997	1.73303e-104	6.17694e-105	down	-0.96398	3.087e-24	1.9003e-24		0.820056	4.90037e-32	2.8753e-32
CGGC5_3466	942	het domain protein	-4.41592	0	0	down	-2.52994	1.0457e-269	2.40686e-270	down	-4.55326	0	0	down
CGGC5_3571	2295	intermembrane space aaa protease iap-1	-1.16663	2.5598e-232	5.5316e-233	down	-0.406173	4.34672e-38	2.45196e-38		-0.30396	9.68341e-23	6.07613e-23
CGGC5_2707	1401	glucose galactose transporter	-3.59234	0	0	down	-1.53643	0	0	down	-2.14471	0	0	down
CGGC5_14731	789	hypothetical protein	-1.38942	1.32502e-60	6.10944e-61	down	-3.50344	8.86869e-182	2.6397e-182	down	-3.52676	1.03514e-182	2.98938e-183	down
CGGC5_13504	567	hypothetical protein	-3.8791	1.20702e-273	2.27419e-274	down	-3.99312	7.59662e-279	1.70846e-279	down	-4.01643	7.83623e-280	1.69407e-280	down
CGGC5_5104	738	haloacid dehalogenase	-2.77591	9.5731e-97	3.55073e-97	down	0.110079	0.179489	0.171302		1.08676	2.66185e-57	1.33859e-57	up
CGGC5_5628	702	galactoside O-acetyltransferase	-1.65398	6.29725e-139	1.92125e-139	down	-1.768	1.64635e-152	5.41845e-153	down	0.208682	1.39048e-05	1.18392e-05
CGGC5_9836	1155	alcohol dehydrogenase, putative	-5.90178	0	0	down	-2.20844	0	0	down	-0.395255	4.32817e-40	2.39558e-40
CGGC5_8342	1341	pap2 domain containing protein	-1.45448	0	0	down	-2.02793	0	0	down	-0.80332	1.31141e-140	4.47608e-141
CGGC5_5363	252	hypothetical protein	-2.81739	5.03674e-101	1.82576e-101	down	-0.931407	1.73794e-22	1.08395e-22		-2.95473	6.13732e-106	2.40842e-106	down
CGGC5_12585	906	NmrA-like family protein	-2.95386	3.6456e-116	1.22955e-116	down	-1.06788	2.00628e-30	1.18459e-30	down	-3.0912	2.6263e-121	9.63044e-122	down
CGGC5_1409	1650	FAD binding domain-containing protein	-3.78987	2.20841e-253	4.46346e-254	down	-3.90388	1.53522e-258	3.64672e-259	down	-3.9272	1.59542e-259	3.65827e-260	down
CGGC5_1869	513	scf complex subunit skp1	-1.58702	0	0	down	-2.01514	0	0	down	-1.38993	0	0	down
CGGC5_2465	1785	siderophore iron transporter mirb	-5.16481	0	0	down	-4.05643	0	0	down	-2.36354	0	0	down
CGGC5_5218	3855	ABC multidrug transporter	-2.92858	0	0	down	-4.0426	0	0	down	-6.06591	0	0	down
CGGC5_1773	1101	methyltransferase domain-containing protein	-5.70446	0	0	down	-2.23351	0	0	down	-1.03444	1.56206e-185	4.46334e-186	down
CGGC5_4193	2349	peptidase s41 family protein	-1.49759	8.15019e-286	1.48154e-286	down	-5.61161	0	0	down	-5.63493	0	0	down
CGGC5_4133	2358	hypothetical protein	-4.27786	0	0	down	-4.39187	0	0	down	-4.41519	0	0	down
CGGC5_13864	1206	nacht domain protein	-1.42788	8.64477e-128	2.76729e-128	down	-1.54189	4.07295e-143	1.39023e-143	down	-4.56521	0	0	down
CGGC5_1101	2928	C6 transcription factor	-2.23101	1.45268e-306	2.49039e-307	down	-0.760062	1.11372e-60	5.54721e-61		-1.95331	3.74212e-259	8.59127e-260	down
CGGC5_645	642	hypothetical protein	-3.11318	4.67166e-136	1.44129e-136	down	1.58016	7.43622e-178	2.24696e-178	up	-1.25052	4.72272e-43	2.56696e-43	down
CGGC5_14976	3714	transcription initiation factor tfiid subunit 1	-1.0376	3.07331e-205	7.29685e-206	down	-2.37401	0	0	down	-1.98229	0	0	down
CGGC5_9520	551	hypothetical protein	-3.15761	0	0	down	-5.27162	0	0	down	-5.29494	0	0	down
CGGC5_10989	210	glycerol-3-phosphate dehydrogenase	-2.16678	1.43188e-48	7.1119e-49	down	-0.28079	0.00907829	0.00828017		-0.304109	0.00485288	0.00439619
CGGC5_12454	1155	RNase h domain protein	-1.88814	0	0	down	-2.58712	0	0	down	-1.02548	4.37518e-156	1.38759e-156	down
CGGC5_10167	1539	carboxylic acid transport protein	-4.24643	0	0	down	-5.88401	0	0	down	-4.20689	0	0	down
CGGC5_3028	1884	hypothetical protein	-4.57017	0	0	down	-4.68419	0	0	down	-4.70751	0	0	down
CGGC5_6169	774	hypothetical protein	-4.51844	0	0	down	-4.63246	0	0	down	-6.65578	0	0	down
CGGC5_1538	3125	tol-like protein	-6.31283	0	0	down	-6.42684	0	0	down	-6.45016	0	0	down
CGGC5_15413	381	WD domain-containing protein	-5.52341	0	0	down	-3.63743	0	0	down	-5.66075	0	0	down
CGGC5_3651	564	rho-like small	-1.09315	1.6341e-67	7.22561e-68	down	-1.20717	6.64902e-79	2.97979e-79	down	-0.423129	5.12459e-14	3.77178e-14
CGGC5_3785	984	valacyclovir hydrolase	-1.12057	1.61778e-71	6.97687e-72	down	-0.912656	1.68958e-51	8.81849e-52		-0.935974	1.17394e-53	6.01365e-54
CGGC5_395	687	hypothetical protein	-4.9354	0	0	down	-5.04942	0	0	down	-5.07273	0	0	down
CGGC5_6888	1797	C6 zinc finger domain-containing protein	-2.50043	5.54013e-282	1.01657e-282	down	-1.61444	1.13286e-160	3.60704e-161	down	-1.63776	5.60147e-164	1.72754e-164	down
CGGC5_6008	2487	ubiquitin c-terminal hydrolase family protein	-1.3093	3.61046e-205	8.57474e-206	down	-3.42331	0	0	down	-1.1247	7.24294e-162	2.25232e-162	down
CGGC5_13526	2355	ATP binding l-psp endoribonuclease family	-1.74319	6.58891e-159	1.85018e-159	down	-0.120242	0.0151716	0.0139324		-0.465488	4.57777e-19	3.05174e-19
CGGC5_1541	450	sgt1 and cs domain containing protein	-2.26833	6.44467e-55	3.06624e-55	down	-0.382346	0.000288673	0.000252964		-0.405664	0.000126892	0.000110252
CGGC5_238	1626	MFS alpha-glucoside transporter	-4.18901	0	0	down	-1.98109	0	0	down	-1.15641	0	0	down
CGGC5_3329	2118	e1-like protein-activating enzyme	-1.01135	3.27412e-111	1.12657e-111	down	-3.12537	0	0	down	-3.14868	0	0	down
CGGC5_10343	741	short-chain dehydrogenase reductase	-2.02396	0	0	down	-2.55301	0	0	down	-2.16129	0	0	down
CGGC5_2961	1050	kow motif containing protein	-1.06902	2.53515e-95	9.46091e-96	down	-0.0675598	0.125147	0.118525		-0.0908781	0.0391956	0.0364961
CGGC5_13859	1551	hypothetical protein	-5.54278	0	0	down	-5.6568	0	0	down	-2.09515	0	0	down
CGGC5_5310	531	hypothetical protein	-2.47736	0	0	down	-2.59138	0	0	down	-0.614698	8.20104e-50	4.2891e-50
CGGC5_13789	3486	bacteriodes thetaiotaomicron symbiotic chitinase	-2.39171	0	0	down	-5.50573	0	0	down	-5.52905	0	0	down
CGGC5_730	1086	hypothetical protein	-4.28321	0	0	down	-0.812265	2.06964e-47	1.10675e-47		-4.42055	0	0	down
CGGC5_2587	1008	cell division control protein 10	-1.39046	0	0	down	-1.79399	0	0	down	-1.23234	0	0	down
CGGC5_8371	3465	integral membrane protein	-1.30212	0	0	down	-3.22349	0	0	down	-3.66185	0	0	down
CGGC5_13573	1482	polysaccharide synthase	-5.73387	0	0	down	-4.20403	0	0	down	-4.96431	0	0	down
CGGC5_10468	1482	cytochrome p450	-1.44905	6.85593e-198	1.65786e-198	down	-3.14803	0	0	down	-1.58638	5.06705e-226	1.27874e-226	down
CGGC5_174	1683	histidyl-trna synthetase	-1.23449	5.8959e-178	1.52266e-178	down	-0.348502	1.04868e-20	6.66158e-21		0.715642	3.0569e-118	1.1368e-118
CGGC5_15324	1512	F-box domain-containing protein	-3.50748	0	0	down	-1.6215	0	0	down	-2.32289	0	0	down
CGGC5_4403	783	glc8 protein	-2.20852	0	0	down	-2.0595	0	0	down	-2.49786	0	0	down
CGGC5_8857	1806	C6 transcription factor	-2.15693	0	0	down	-3.0783	0	0	down	-6.10162	0	0	down
CGGC5_934	984	SAM dependent methyltransferase, putative	-1.07378	2.58001e-96	9.58598e-97	down	-0.772762	3.97829e-56	2.02343e-56		-4.79608	0	0	down
CGGC5_2835	1644	amino acid permease	-1.58963	0	0	down	-4.87357	0	0	down	-3.31193	0	0	down
CGGC5_4579	1803	tRNA processing endoribonuclease	-3.91298	1.10763e-281	2.03517e-282	down	-4.027	6.79631e-287	1.49338e-287	down	-4.05032	6.9983e-288	1.47686e-288	down
CGGC5_11250	480	golgi reassembly stacking protein	-2.21241	2.3864e-51	1.16094e-51	down	0.673573	4.27601e-14	3.14443e-14		1.23522	7.28008e-53	3.74224e-53	up
CGGC5_10278	969	peroxisomal dehydratase	-1.22531	2.91405e-88	1.12782e-88	down	-1.33933	3.461e-101	1.41292e-101	down	-0.777683	1.99725e-42	1.09005e-42
CGGC5_11928	3246	DNA repair protein rad16	-1.75856	3.86268e-216	8.82931e-217	down	-1.06522	7.50655e-102	3.05084e-102	down	-0.0885363	0.0371347	0.0345559
CGGC5_5959	1716	alkaline phosphatase	-1.46782	0	0	down	-3.97415	0	0	down	-3.4125	0	0	down
CGGC5_2715	1740	sterol esterase precursor	-2.08704	0	0	down	-3.20105	0	0	down	-5.22437	0	0	down
CGGC5_4057	2547	nacht and ankyrin domain protein	-4.71684	0	0	down	-4.83086	0	0	down	-4.85418	0	0	down
CGGC5_10561	2664	mitochondrial aaa	-4.04035	0	0	down	-5.15437	0	0	down	-5.17769	0	0	down
CGGC5_5524	840	hypothetical protein	-2.89048	6.32986e-109	2.20577e-109	down	-3.0045	3.84592e-113	1.49036e-113	down	-3.02782	5.79663e-114	2.19356e-114	down
CGGC5_14050	1851	C6 zinc finger domain-containing protein	-2.39414	0	0	down	-1.96759	0	0	down	-1.08401	0	0	down
CGGC5_4231	1572	C6 zinc finger domain-containing protein	-4.77678	0	0	down	-4.8908	0	0	down	-2.91412	0	0	down
CGGC5_3395	1563	hard surface induced protein 3-like protein	-1.09674	1.97794e-51	9.61667e-52	down	-1.79572	1.92751e-106	7.6856e-107	down	0.180961	0.00204333	0.00183026
CGGC5_14970	1077	pirin domain-containing protein	-1.49262	3.67344e-72	1.57806e-72	down	-3.60664	1.74332e-199	4.92505e-200	down	-3.62995	1.95137e-200	5.35521e-201	down
CGGC5_2981	1203	alpha-mannosyltransferase	-1.77181	4.59966e-111	1.58496e-111	down	-0.300861	1.05385e-06	8.77111e-07		-0.101787	0.0901157	0.0850555
CGGC5_8427	780	ctd kinase subunit gamma	-3.2906	2.57475e-161	7.15462e-162	down	-0.404611	4.75009e-08	3.85197e-08		0.57207	5.17945e-20	3.37075e-20
CGGC5_13514	579	ubiquitin-conjugating enzyme	-1.46497	3.85994e-136	1.1899e-136	down	-3.57898	0	0	down	-1.01734	1.7736e-77	7.93072e-78	down
CGGC5_66	750	hypothetical protein	-4.03377	0	0	down	-4.14778	0	0	down	-2.1711	3.12457e-173	9.30108e-174	down
CGGC5_2292	1944	C6 transcription factor	-1.55951	0	0	down	-2.67352	0	0	down	-2.91924	0	0	down
CGGC5_7590	1155	hypothetical protein	-1.0876	0	0	down	-1.60601	0	0	down	-1.9619	0	0	down
CGGC5_40	2835	ATP-binding cassette sub-family g member 2	-1.88318	1.92788e-258	3.8057e-259	down	-0.189836	3.95944e-06	3.33036e-06		-3.02051	0	0	down
CGGC5_6201	1527	alpha-glucanase	-4.869	0	0	down	-4.98301	0	0	down	-5.00633	0	0	down
CGGC5_309	1566	tyrosinase precursor	-1.82159	0	0	down	-1.17007	7.28654e-306	1.52612e-306	down	-1.95892	0	0	down
CGGC5_8139	2178	heterokaryon incompatibility protein	-1.76381	0	0	down	-2.61479	0	0	down	-2.22308	0	0	down
CGGC5_10109	2727	conserved serine proline-rich protein	-2.56545	1.8015e-303	3.12953e-304	down	-1.0945	2.97351e-93	1.25064e-93	down	-1.70278	4.15048e-181	1.20688e-181	down
CGGC5_6282	2577	fungal specific transcription factor	-1.48012	1.17518e-139	3.57324e-140	down	-1.59413	1.29431e-155	4.20221e-156	down	-1.61745	7.16287e-159	2.25033e-159	down
CGGC5_15344	2969	RNA-dependent RNA polymerase	-5.32875	0	0	down	-3.44277	0	0	down	-1.88112	0	0	down
CGGC5_8890	1689	cell wall glycosyl hydrolase	-1.86927	0	0	down	-5.56825	0	0	down	-1.59157	2.94291e-303	5.96781e-304	down
CGGC5_13700	2121	cell cycle inhibitor	-2.14657	0	0	down	-1.80116	0	0	down	-6.28391	0	0	down
CGGC5_2595	1269	hypothetical protein	-2.90606	0	0	down	-5.02007	0	0	down	-0.721463	5.03011e-59	2.50308e-59
CGGC5_5508	672	extracellular matrix protein	-2.14155	0	0	down	-2.93364	0	0	down	-2.08906	0	0	down
CGGC5_10731	696	mitochondrial hypoxia responsive domain containing protein	-3.27352	0	0	down	-0.102128	4.56296e-05	3.9228e-05		0.317072	1.25459e-42	6.84054e-43
CGGC5_8566	357	hypothetical protein	-1.41592	3.55349e-125	1.15171e-125	down	-0.529938	3.78603e-25	2.31578e-25		-4.55326	0	0	down
CGGC5_8410	720	hypothetical protein	-3.46745	0	0	down	-3.16642	0	0	down	-4.60478	0	0	down
CGGC5_2694	816	mannosylphosphate transferase	-1.06265	5.26169e-94	1.97825e-94	down	-2.76162	0	0	down	-4.78494	0	0	down
CGGC5_5148	1851	hypothetical protein	-1.10818	1.21779e-171	3.21455e-172	down	-2.54412	0	0	down	-1.98248	0	0	down
CGGC5_11142	2031	C2H2 transcription factor	-3.37883	0	0	down	-0.907882	0	0		-0.992601	0	0
CGGC5_6142	663	hypothetical protein	-3.02642	6.48099e-125	2.10469e-125	down	-3.14043	2.57057e-129	9.30694e-130	down	-3.16375	3.56101e-130	1.26429e-130	down
CGGC5_12484	2073	cryptochrome dash	-1.38283	0	0	down	-2.92311	0	0	down	-2.487	0	0	down
CGGC5_404	1488	protein spg20	-2.20474	0	0	down	-2.38914	0	0	down	-2.27496	0	0	down
CGGC5_10709	531	ER-golgi snare complex subunit	-3.77824	7.77275e-251	1.584e-251	down	-1.89226	5.95972e-122	2.2089e-122	down	-0.915576	3.59567e-41	1.97661e-41
CGGC5_4178	1293	hypothetical protein	-3.07877	0	0	down	-2.19278	0	0	down	-2.2161	0	0	down
CGGC5_12336	1758	hypothetical protein	-3.89534	1.79732e-277	3.34793e-278	down	-4.00935	1.11468e-282	2.48545e-283	down	-0.447706	1.29706e-13	9.63413e-14
CGGC5_7115	1419	fkbp-type peptidyl-prolyl	-2.11519	0	0	down	-1.11373	2.16137e-208	5.92137e-209	down	0.116712	7.29392e-05	6.30266e-05
CGGC5_1946	540	dash complex component	-1.10204	3.3865e-35	1.83905e-35	down	0.105876	0.1483	0.140971		2.56798	0	0	up
CGGC5_13605	1158	chitin deacetylase	-4.10716	0	0	down	-4.22117	0	0	down	-4.24449	0	0	down
CGGC5_13016	426	hypothetical protein	-1.80599	2.2264e-30	1.25154e-30	down	-1.92	6.65523e-33	3.86981e-33	down	-1.94332	2.0603e-33	1.19395e-33	down
CGGC5_9465	1005	methyltransferase domain-containing protein	-1.74906	3.91951e-213	9.04309e-214	down	-4.86308	0	0	down	0.113606	0.00564286	0.00511904
CGGC5_13765	648	short chain dehydrogenase reductase	-1.27563	4.96662e-121	1.6416e-121	down	-1.38964	6.58813e-138	2.29097e-138	down	0.352576	1.24156e-17	8.53444e-18
CGGC5_624	1647	afln vera monooxygenase	-2.19065	5.80917e-195	1.41862e-195	down	0.0172616	0.738634	0.730323		-0.743022	2.02048e-38	1.12951e-38
CGGC5_8739	2547	pentatricopeptide repeat protein	-1.33597	4.53827e-162	1.25784e-162	down	-1.44999	2.1829e-183	6.46381e-184	down	-0.473307	8.35111e-29	5.00568e-29
CGGC5_3324	1062	hypothetical protein	-8.3507	0	0	down	-4.46472	0	0	down	-4.90307	0	0	down
CGGC5_8576	930	aldo/keto reductase, putative	-2.00762	4.68131e-154	1.34291e-154	down	-4.12164	0	0	down	-4.14495	0	0	down
CGGC5_9396	1569	protein kinase byr1	-1.25413	7.52138e-185	1.88987e-185	down	-1.04622	8.69789e-139	3.01719e-139	down	-0.691027	2.35616e-69	1.1028e-69
CGGC5_3405	663	hypothetical protein	-1.41342	4.52425e-186	1.13292e-186	down	-1.1124	1.45119e-128	5.2655e-129	down	0.0342095	0.375642	0.364668
CGGC5_1598	1989	hypothetical protein	-3.35031	0	0	down	-5.46432	0	0	down	-5.48764	0	0	down
CGGC5_525	2859	TPR domain-containing protein	-4.85302	0	0	down	-4.96703	0	0	down	-4.99035	0	0	down
CGGC5_11077	1602	C6 transcription factor	-1.69227	8.97472e-196	2.18718e-196	down	-2.80629	0	0	down	-1.82961	4.05008e-218	1.05275e-218	down
CGGC5_14280	837	methyltransferase	-4.16276	0	0	down	-4.27677	0	0	down	-4.30009	0	0	down
CGGC5_2924	1920	hypothetical protein	-1.69248	0	0	down	-2.8065	0	0	down	-4.41478	0	0	down
CGGC5_6574	1203	hypothetical protein	-1.71686	0	0	down	-1.29654	0	0	down	-1.95729	0	0	down
CGGC5_4050	1377	WD repeat protein	-2.44415	0	0	down	-5.55817	0	0	down	-0.581487	1.83778e-58	9.1778e-59
CGGC5_11840	396	pre-mRNA-splicing factor 38b	-2.01655	3.22712e-40	1.69483e-40	down	-2.13057	4.48287e-43	2.45278e-43	down	-0.153888	0.168017	0.160242
CGGC5_2613	366	ankyrin repeat containing protein	-2.15244	1.01213e-47	5.05341e-48	down	-2.26645	8.529e-51	4.46889e-51	down	-2.28977	2.08223e-51	1.07967e-51	down
CGGC5_726	843	nad dependent epimerase	-1.82419	9.57411e-238	2.03408e-238	down	-4.93821	0	0	down	-4.96153	0	0	down
CGGC5_15424	261	hypothetical protein	-3.61203	1.15399e-216	2.62956e-217	down	-2.72605	2.90449e-168	9.02457e-169	down	-0.749367	1.31874e-26	8.03956e-27
CGGC5_8201	1122	universal stress protein family domain protein	-1.53732	0	0	down	-1.52581	0	0	down	-2.13409	0	0	down
CGGC5_7109	1278	polysaccharide export protein	-1.45515	8.39078e-68	3.70542e-68	down	-0.569162	2.44832e-15	1.7631e-15		-3.59248	7.64516e-194	2.13123e-194	down
CGGC5_3809	615	FAD-linked sulfhydryl oxidase erv2	-2.04108	5.20867e-161	1.44811e-161	down	-1.57013	8.79372e-113	3.41553e-113	down	0.406547	2.31483e-16	1.6335e-16
CGGC5_7446	1233	hypothetical protein	-2.96416	0	0	down	-2.07818	0	0	down	-1.10149	1.23697e-123	4.49105e-124	down
CGGC5_6581	228	heat shock factor binding protein 1	-1.18274	2.67874e-61	1.22691e-61	down	-1.88171	3.49746e-120	1.30762e-120	down	-2.90503	1.02837e-199	2.82584e-200	down
CGGC5_7392	600	hypothetical protein	-2.30879	0	0	down	-2.42281	0	0	down	-3.44612	0	0	down
CGGC5_5245	2508	sphingolipid c9-methyltransferase	-1.57253	1.76317e-162	4.87679e-163	down	-1.68655	1.42628e-179	4.28533e-180	down	0.290134	5.37138e-12	4.09124e-12
CGGC5_11343	894	pq loop repeat protein	-2.06759	1.10921e-166	3.01813e-167	down	-1.18161	5.0986e-75	2.34343e-75	down	0.117005	0.0245866	0.0227272
CGGC5_1593	501	methyltransferase domain-containing protein	-2.64889	1.60164e-84	6.37594e-85	down	-2.7629	2.24273e-88	9.63245e-89	down	-2.78622	3.92742e-89	1.65329e-89	down
CGGC5_11011	2916	zinc finger protein	-1.38585	0	0	down	-3.08483	0	0	down	-3.10815	0	0	down
CGGC5_4350	1815	calpain-like protein	-3.79753	0	0	down	-3.49651	0	0	down	-2.78286	0	0	down
CGGC5_12202	1086	hypothetical protein	-2.23725	0	0	down	-1.02934	1.24812e-133	4.45223e-134	down	-0.915151	3.34385e-110	1.28867e-110
CGGC5_687	804	nucleoside-diphosphate-sugar epimerase	-3.91298	1.10763e-281	2.03517e-282	down	-4.027	6.79631e-287	1.49338e-287	down	-1.05032	3.67929e-56	1.862e-56	down
CGGC5_9985	1980	sam and ph domain-containing protein	-3.07972	0	0	down	-6.77869	0	0	down	-5.80201	0	0	down
CGGC5_12889	903	hypothetical protein	-2.45113	1.75864e-266	3.38128e-267	down	0.242214	4.57427e-08	3.70906e-08		0.581466	2.37416e-44	1.28099e-44
CGGC5_3933	513	hypothetical protein	-3.28403	2.55789e-160	7.12786e-161	down	-3.39805	4.87489e-165	1.52857e-165	down	-3.42137	5.92316e-166	1.81454e-166	down
CGGC5_7367	1425	hypothetical protein	-5.32516	0	0	down	-5.43918	0	0	down	-5.4625	0	0	down
CGGC5_5963	663	duf498 domain protein	-3.7089	4.43491e-236	9.46654e-237	down	-0.822918	4.70315e-33	2.73273e-33		-0.261274	3.01672e-05	2.58637e-05
CGGC5_1481	1185	hypothetical protein	-2.11665	0	0	down	-3.23067	0	0	down	-4.25398	0	0	down
CGGC5_10365	1854	duf2347 superfamily protein	-1.92542	4.83244e-274	9.07398e-275	down	-2.45448	0	0	down	-1.06276	1.0633e-113	4.02978e-114	down
CGGC5_8021	2379	fungal specific transcription factor domain-containing protein	-2.77152	0	0	down	-2.88553	0	0	down	-1.32389	5.81374e-287	1.23019e-287	down
CGGC5_2058	2307	heat shock protein hsp88	-1.09627	0	0	down	-0.303399	8.56867e-42	4.72796e-42		0.751285	0	0
CGGC5_518	810	hypothetical protein	-2.7968	6.97998e-99	2.56253e-99	down	1.08919	2.05578e-58	1.03492e-58	up	-2.93413	9.23169e-104	3.66505e-104	down
CGGC5_8650	1839	mitochondrial ATPase	-5.18802	0	0	down	-1.49468	2.00428e-230	5.11989e-231	down	-0.740389	1.25841e-74	5.70929e-75
CGGC5_12132	465	activator of hsp90 atpase 1 family protein	-2.1273	4.1783e-269	7.97981e-270	down	-2.82628	0	0	down	-1.52767	1.38718e-171	4.16382e-172	down
CGGC5_6149	2475	hypothetical protein	-2.26012	0	0	down	-6.18149	0	0	down	-6.2048	0	0	down
CGGC5_11924	1365	prenyl protease	-1.60635	0	0	down	-1.72036	0	0	down	0.315214	7.07955e-40	3.92347e-40
CGGC5_8293	600	hypothetical protein	-2.15424	7.92851e-48	3.95634e-48	down	2.5391	0	0	up	2.03036	1.43247e-176	4.22542e-177	up
CGGC5_5424	2391	ATPase	-9.14094	0	0	down	-9.25495	0	0	down	-6.27827	0	0	down
CGGC5_8573	852	helix-loop-helix dna-binding domain containing protein	-2.79334	1.58584e-98	5.83449e-99	down	-1.90735	4.06459e-63	1.99466e-63	down	-2.93067	2.12717e-103	8.45939e-104	down
CGGC5_1757	1212	t-complex protein 1 subunit alpha	-1.26055	2.54138e-210	5.92149e-211	down	-0.844054	7.28907e-110	2.87057e-110		0.239543	2.95979e-14	2.16836e-14
CGGC5_11219	1248	rnp domain-containing protein	-2.01061	0	0	down	-2.21773	0	0	down	-2.7329	0	0	down
CGGC5_9859	4356	udp-glucose:sterol glycosyltransferase	-1.27934	0	0	down	-1.39336	0	0	down	-1.15364	0	0	down
CGGC5_7769	522	extracellular gdsl-like lipase	-3.18977	1.54164e-146	4.53958e-147	down	-0.303789	5.78895e-05	4.98917e-05		-3.32711	4.80124e-152	1.55565e-152	down
CGGC5_6215	462	hypothetical protein	-1.39502	3.68796e-180	9.41393e-181	down	0.860203	4.46691e-150	1.48176e-150		-0.795383	3.48336e-73	1.5935e-73
CGGC5_11555	513	hypothetical protein	-1.13796	5.13901e-56	2.4289e-56	down	-1.83693	7.04787e-113	2.73568e-113	down	-1.86025	8.50431e-115	3.20793e-115	down
CGGC5_9773	1437	hypothetical protein	-4.08704	0	0	down	-4.20105	0	0	down	-4.22437	0	0	down
CGGC5_3267	1161	methyltransferase domain-containing protein	-4.23151	0	0	down	-5.66745	0	0	down	-1.99033	0	0	down
CGGC5_15416	953	gag protein	-1.07051	1.38041e-142	4.149e-143	down	-1.35445	3.48433e-206	9.64755e-207	down	-1.7928	0	0	down
CGGC5_3500	972	snare domain-containing protein	-1.88263	0	0	down	-2.58161	0	0	down	-2.435	0	0	down
CGGC5_4726	846	chitosanase	-3.1845	8.51272e-146	2.51428e-146	down	-3.29851	2.12135e-150	7.03088e-151	down	-0.321833	2.22548e-05	1.90357e-05
CGGC5_6035	1086	activator 1 37 kda subunit	-1.71562	2.90952e-102	1.04813e-102	down	-3.82964	1.37103e-242	3.3773e-243	down	-3.85296	1.44138e-243	3.43723e-244	down
CGGC5_15287	1905	mitochondrial chaperone bcs1	-2.94817	0	0	down	-2.47722	0	0	down	-1.76357	0	0	down
CGGC5_13040	756	malate dehydrogenase	-1.77561	1.30132e-221	2.91049e-222	down	-2.88963	0	0	down	-1.91295	3.37244e-245	8.00622e-246	down
CGGC5_8215	1380	4-aminobutyrate aminotransferase	-3.92832	2.20059e-285	4.00649e-286	down	0.279595	1.16805e-07	9.55101e-08		0.256276	1.33037e-06	1.11307e-06
CGGC5_8037	1092	kelch domain-containing protein	-2.5124	8.24782e-144	2.45899e-144	down	-0.0414566	0.528405	0.517116		0.672191	2.37601e-32	1.38974e-32
CGGC5_3546	534	hypothetical protein	-2.6536	0	0	down	-5.08955	0	0	down	-4.5279	0	0	down
CGGC5_9946	2805	fungal specific transcription factor	-1.54858	0	0	down	-2.39956	0	0	down	-0.548405	2.46767e-70	1.14745e-70
CGGC5_10214	1374	hypothetical protein	-1.422	2.00449e-282	3.67091e-283	down	-3.12097	0	0	down	-5.72925	0	0	down
CGGC5_7501	2511	hypothetical protein	-1.27142	0	0	down	0.0233681	0.204688	0.195767		1.25683	0	0	up
CGGC5_830	1935	ino80 chromatin remodeling complex	-1.04448	7.46549e-120	2.47926e-120	down	-2.1585	0	0	down	-1.59685	8.12e-230	2.02408e-230	down
CGGC5_12419	1761	heavy metal translocating p-type atpase	-3.77122	2.61886e-249	5.36401e-250	down	-0.885237	8.41425e-39	4.72785e-39		-3.90856	1.94879e-255	4.50594e-256	down
CGGC5_12806	2187	tRNA-splicing endonuclease subunit	-1.28711	7.93662e-197	1.92569e-197	down	-2.40113	0	0	down	-0.424448	2.75553e-30	1.63835e-30
CGGC5_14153	2175	u3 small nucleolar ribonucleoprotein mpp10	-1.57051	5.89978e-162	1.63689e-162	down	-4.68453	0	0	down	-0.385917	3.45868e-16	2.45001e-16
CGGC5_7824	357	hypothetical protein	-3.55117	3.77213e-205	8.96409e-206	down	-3.66519	3.8622e-210	1.05357e-210	down	-3.68851	4.23309e-211	1.12244e-211	down
CGGC5_13847	2685	involucrin repeat protein	-1.36726	0	0	down	-2.84385	0	0	down	-2.03067	0	0	down
CGGC5_5193	1881	catabolite repression protein crec	-1.42316	2.98527e-189	7.40301e-190	down	-0.800206	2.33381e-75	1.06968e-75		-2.14545	0	0	down
CGGC5_7860	516	hypothetical protein	-2.01358	2.79569e-155	8.00192e-156	down	-0.542636	3.50919e-20	2.2764e-20		0.171012	0.00109201	0.000972209
CGGC5_5122	846	YagE family protein	-3.3833	6.19176e-176	1.61011e-176	down	-1.49731	2.26651e-67	1.08483e-67	down	-3.52063	1.05917e-181	3.07195e-182	down
CGGC5_12299	3348	hypothetical protein	-1.29849	3.02546e-151	8.79556e-152	down	-0.997463	9.8543e-100	4.04221e-100		-2.02078	9.38539e-284	2.00463e-284	down
CGGC5_12644	1062	aldehyde reductase ii	-3.76829	1.13456e-248	2.32706e-249	down	-3.8823	8.11914e-254	1.94913e-254	down	-1.90562	2.94502e-122	1.07615e-122	down
CGGC5_4528	669	ribosome biogenesis protein rlp24	-4.6657	0	0	down	-4.77972	0	0	down	-0.48111	4.47285e-25	2.75893e-25
CGGC5_4609	1935	molybdenum cofactor biosynthesis protein 1 b	-1.13777	0	0	down	-2.17778	0	0	down	-1.2751	0	0	down
CGGC5_7917	2961	opt oligopeptide transporter	-1.14401	0	0	down	-2.84299	0	0	down	-1.54438	0	0	down
CGGC5_3310	1401	lin1 family protein	-1.84524	5.47073e-245	1.13497e-245	down	-1.37429	1.07417e-160	3.41942e-161	down	-1.17522	2.71235e-126	9.74551e-127	down
CGGC5_1850	2049	forkhead box protein l2	-1.48153	0	0	down	-3.29598	0	0	down	-2.73434	0	0	down
CGGC5_14374	696	proline-specific permease	-2.77474	1.25781e-96	4.668e-97	down	-2.88875	1.12639e-100	4.60519e-101	down	-2.91207	1.81816e-101	7.28479e-102	down
CGGC5_200	1359	hypothetical protein	-6.37565	0	0	down	-3.68231	0	0	down	-3.70563	0	0	down
CGGC5_9335	1554	hypothetical protein	-1.12963	2.60496e-286	4.72599e-287	down	-1.24365	0	0	down	-1.682	0	0	down
CGGC5_6971	744	GNAT family acetyltransferase	-3.13796	2.22043e-139	6.76171e-140	down	-3.25197	6.34184e-144	2.15452e-144	down	-3.27529	8.23973e-145	2.75233e-145	down
CGGC5_5010	1725	carboxylesterase family protein	-4.40727	0	0	down	-4.52128	0	0	down	-1.5446	1.79394e-141	6.0886e-142	down
CGGC5_474	1242	endochitinase	-5.39636	0	0	down	-9.09534	0	0	down	-5.5337	0	0	down
CGGC5_6409	810	wsc domain-containing protein	-3.56409	1.49674e-207	3.52268e-208	down	-3.67811	1.48887e-212	4.0408e-213	down	-3.70143	1.6265e-213	4.28677e-214	down
CGGC5_14706	1824	C6 finger domain-containing protein	-1.82231	0	0	down	-1.52128	5.59953e-275	1.27168e-275	down	-1.95964	0	0	down
CGGC5_13782	336	hypothetical protein	-2.83209	1.41768e-102	5.09694e-103	down	-2.9461	1.04449e-106	4.16101e-107	down	-2.96942	1.62858e-107	6.34869e-108	down
CGGC5_13960	390	hypothetical protein	-1.11928	9.93356e-89	3.83821e-89	down	-4.55522	0	0	down	-2.57854	2.75433e-280	5.94953e-281	down
CGGC5_3702	486	actin lateral binding protein	-1.0945	0	0	down	-1.15474	0	0	down	-1.55833	0	0	down
CGGC5_2418	777	gdsl-like lipase	-1.25832	4.8616e-94	1.82713e-94	down	0.212624	8.15901e-06	6.91441e-06		-0.0737289	0.144853	0.137893
CGGC5_6687	465	mago nashi domain protein	-1.41467	1.77203e-186	4.43355e-187	down	-0.306294	2.6518e-14	1.94154e-14		-0.815039	2.83052e-77	1.26749e-77
CGGC5_5853	2184	hec ndc80p family protein	-1.81512	1.13984e-234	2.44199e-235	down	-1.34417	3.14011e-152	1.0347e-152	down	-1.36749	3.07828e-156	9.75733e-157	down
CGGC5_6976	939	hypothetical protein	-2.11671	0	0	down	-7.62304	0	0	down	-7.64636	0	0	down
CGGC5_1578	879	hypothetical protein	-5.21371	0	0	down	-5.32772	0	0	down	-5.35104	0	0	down
CGGC5_11589	744	hypothetical protein	-3.75159	0	0	down	-5.8656	0	0	down	-3.88892	0	0	down
CGGC5_13369	1650	cbs and pb1 domain containing protein	-1.37	3.37268e-229	7.36036e-230	down	-0.314088	7.45298e-19	4.99873e-19		-0.0478997	0.16223	0.154631
CGGC5_12492	312	hypothetical protein	-1.36282	0	0	down	-6.06179	0	0	down	-4.08511	0	0	down
CGGC5_14352	1206	nb-arc and tpr domain protein	-1.21888	3.65007e-87	1.42102e-87	down	-4.33289	0	0	down	-4.35621	0	0	down
CGGC5_12665	2004	heterokaryon incompatibility protein	-1.04884	2.33408e-61	1.06888e-61	down	-4.16286	0	0	down	-4.18618	0	0	down
CGGC5_6091	2166	DNA replication licensing factor mcm5	-4.77239	0	0	down	-1.30145	9.5675e-141	3.29841e-141	down	-2.90973	0	0	down
CGGC5_9408	624	bcas2 family protein	-1.83209	4.23758e-121	1.40018e-121	down	0.0538999	0.349962	0.338772		-3.96942	5.68155e-269	1.26218e-269	down
CGGC5_8740	1209	RNA-3 -phosphate cyclase family protein	-3.99863	7.06046e-303	1.22753e-303	down	-4.11265	0	0	down	0.448996	2.3496e-19	1.55799e-19
CGGC5_149	1380	ebs-bah-phd domain-containing protein	-1.4871	7.86915e-281	1.44841e-281	down	-1.60111	0	0	down	-1.62443	0	0	down
CGGC5_3855	1365	translation initiation factor eif-2b subunit delta	-2.0741	2.90874e-251	5.92456e-252	down	-0.0726397	0.0986048	0.0929871		-0.47447	2.23622e-24	1.38729e-24
CGGC5_9028	1257	3-ketoacyl- thiolase b	-1.24825	5.92483e-47	2.97488e-47	down	-1.36226	1.45345e-53	7.48774e-54	down	0.784345	7.53574e-38	4.22878e-38
CGGC5_8605	1593	hypothetical protein	-5.67435	0	0	down	-5.78837	0	0	down	-5.81169	0	0	down
CGGC5_5340	441	dash complex subunit dad2	-1.71623	8.80578e-27	5.08796e-27	down	-1.83025	3.64128e-29	2.16708e-29	down	-1.85357	1.19313e-29	7.11944e-30	down
CGGC5_3330	1008	sugar transporter	-2.5668	6.25386e-304	1.08462e-304	down	-1.68081	5.14217e-178	1.55268e-178	down	-2.70413	0	0	down
CGGC5_8797	210	hypothetical protein	-1.21068	4.65383e-12	3.49112e-12	down	-1.3247	1.13921e-13	8.42926e-14	down	-1.34802	5.2937e-14	3.89737e-14	down
CGGC5_15217	906	short-chain dehydrogenase, putative	-2.92146	2.03948e-112	6.97894e-113	down	1.54948	1.89427e-148	6.31334e-149	up	1.9412	1.94491e-265	4.37602e-266	up
CGGC5_9347	1098	l-arabinitol 4-dehydrogenase	-1.43727	6.2936e-194	1.53916e-194	down	-1.13625	3.69765e-135	1.30848e-135	down	-2.15957	0	0	down
CGGC5_3272	870	acetamidase formamidase family protein	-1.52428	5.41133e-76	2.26788e-76	down	-3.6383	3.43086e-205	9.53003e-206	down	-0.661617	1.75743e-20	1.12599e-20
CGGC5_14574	447	hypothetical protein	-1.67482	0	0	down	-4.11077	0	0	down	-2.54912	0	0	down
CGGC5_5490	744	gpi anchored serine-threonine rich protein	-1.93195	0	0	down	-3.34713	0	0	down	-1.96835	0	0	down
CGGC5_1499	2511	sedoheptulose-bisphosphatase	-4.58526	0	0	down	-0.699279	3.92285e-45	2.12723e-45		-1.7226	1.43681e-186	4.08504e-187	down
CGGC5_7062	1533	pantothenate kinase	-1.03865	5.36013e-60	2.47949e-60	down	-4.15266	0	0	down	0.993943	9.05534e-110	3.49495e-110
CGGC5_1868	1551	gpi mannosyltransferase 4	-2.87978	0	0	down	-4.9938	0	0	down	-0.557682	6.63781e-73	3.04172e-73
CGGC5_14748	795	hypothetical protein	-1.82207	0	0	down	-0.688158	2.91804e-101	1.19032e-101		-0.0525134	0.0725293	0.0681937
CGGC5_11582	2088	beta-1,3-endoglucanase	-6.75552	0	0	down	-1.96265	0	0	down	-6.89286	0	0	down
CGGC5_6631	1080	class V chitinase, putative	-1.36009	1.44092e-57	6.74356e-58	down	-3.4741	5.47728e-177	1.65894e-177	down	-3.49742	6.47144e-178	1.90247e-178	down
CGGC5_9340	404	hypothetical protein	-2.18097	2.01727e-49	9.94316e-50	down	-2.29499	1.5307e-52	7.92931e-53	down	1.26666	6.36232e-55	3.24289e-55	up
CGGC5_3218	1218	C6 transcription factor	-4.04884	0	0	down	-4.16286	0	0	down	-4.18618	0	0	down
CGGC5_12356	1104	hypothetical protein	-1.31976	1.84317e-105	6.54059e-106	down	-2.43377	1.33783e-241	3.30218e-242	down	-0.87213	1.1922e-54	6.08345e-55
CGGC5_3001	2133	alpha- glucosyltransferase alg10	-2.687	0	0	down	-2.80101	0	0	down	-1.82433	1.76078e-216	4.60063e-217	down
CGGC5_4556	4293	rsc complex subunit	-1.22932	0	0	down	-2.25587	0	0	down	-1.61177	0	0	down
CGGC5_14245	2889	calpain-like protein	-3.2266	0	0	down	-1.75565	9.33885e-298	1.99653e-298	down	-5.36393	0	0	down
CGGC5_8909	1191	hypothetical protein	-3.31675	0	0	down	-5.43076	0	0	down	-3.45408	0	0	down
CGGC5_9725	591	idi-3 precursor	-9.52831	0	0	down	-7.64233	0	0	down	-9.66565	0	0	down
CGGC5_7493	786	F-box domain protein	-2.29566	0	0	down	-1.92425	0	0	down	-2.75492	0	0	down
CGGC5_4611	975	hypothetical protein	-3.87037	1.32734e-271	2.51321e-272	down	-3.98438	8.40332e-277	1.90095e-277	down	-4.0077	8.67378e-278	1.88654e-278	down
CGGC5_9625	1548	cytochrome p450	-4.00986	0	0	down	-2.53891	0	0	down	-2.14719	0	0	down
CGGC5_7451	1092	duf636 domain protein	-4.53848	0	0	down	-4.6525	0	0	down	-4.67581	0	0	down
CGGC5_5267	1566	hypothetical protein	-1.75767	8.44209e-109	2.94272e-109	down	0.128315	0.0265553	0.0245696		-0.895003	3.83236e-39	2.13396e-39
CGGC5_770	741	hypothetical protein	-1.03367	8.45295e-146	2.49602e-146	down	0.530387	5.33821e-67	2.56076e-67		-0.586041	7.79605e-56	3.95538e-56
CGGC5_14754	1755	actin-related protein	-1.30022	1.01764e-251	2.06766e-252	down	-1.41424	3.68128e-286	8.10081e-287	down	-1.75948	0	0	down
CGGC5_12705	318	hypothetical protein	-5.40387	0	0	down	-5.51788	0	0	down	-4.5412	0	0	down
CGGC5_11416	1374	2og-fe oxygenase family protein	-4.2381	0	0	down	-4.35211	0	0	down	-4.37543	0	0	down
CGGC5_12852	1236	hypothetical protein	-2.68342	0	0	down	-2.79744	0	0	down	-4.82075	0	0	down
CGGC5_2955	3396	ddenn domain protein	-1.31944	7.0419e-261	1.38105e-261	down	-2.75538	0	0	down	-1.07826	5.23402e-190	1.47508e-190	down
CGGC5_14587	669	feruloyl esterase b precursor	-1.06233	2.18359e-32	1.21011e-32	down	-3.17634	6.94086e-134	2.47344e-134	down	-3.19966	9.45976e-135	3.29266e-135	down
CGGC5_1177	645	C6 finger domain-containing protein	-1.70154	3.88741e-100	1.41635e-100	down	-1.81555	1.66438e-109	6.5582e-110	down	-3.83887	1.23603e-240	2.97389e-241	down
CGGC5_8117	1866	hypothetical protein	-2.31078	0	0	down	-6.00975	0	0	down	-6.03307	0	0	down
CGGC5_2069	348	hypothetical protein	-1.16667	0	0	down	-1.46126	0	0	down	-5.39147	0	0	down
CGGC5_6185	2508	coatamer subunit protein	-2.79131	0	0	down	-0.320367	1.46054e-13	1.0836e-13		0.31928	1.84773e-16	1.30243e-16
CGGC5_2637	426	histone h2a	-1.04658	9.47898e-269	1.81167e-269	down	-1.0086	3.82743e-253	9.20469e-254	down	-1.10592	5.88541e-294	1.22067e-294	down
CGGC5_3756	423	hypothetical protein	-2.83321	1.077e-102	3.86942e-103	down	-2.94722	7.90456e-107	3.1473e-107	down	-2.97054	1.23198e-107	4.79866e-108	down
CGGC5_14979	1674	major facilitator superfamily transporter	-1.67796	1.4742e-191	3.62739e-192	down	-2.20701	3.06688e-275	6.96283e-276	down	-0.493362	2.13492e-26	1.30366e-26
CGGC5_1771	921	gpr1 fun34 -class plasma membrane protein	-2.52456	0	0	down	-1.05361	0	0	down	-1.98382	0	0	down
CGGC5_14562	714	hypothetical protein	-2.93488	0	0	down	-1.46393	8.56999e-188	2.50594e-188	down	-1.07221	4.48421e-116	1.68289e-116	down
CGGC5_2276	711	chitin deacetylase	-2.6842	8.66598e-88	3.36265e-88	down	-0.798214	3.12099e-16	2.20894e-16		-2.82153	1.81959e-92	7.5492e-93	down
CGGC5_2617	555	hypothetical protein	-3.70654	0	0	down	-5.62791	0	0	down	-3.06627	0	0	down
CGGC5_13873	2124	1,4-alpha-glucan-branching enzyme	-1.60426	0	0	down	-0.173958	2.39588e-11	1.83999e-11		-0.00463084	0.857474	0.853878
CGGC5_2002	1857	MFS multidrug transporter	-1.6992	0	0	down	-4.13514	0	0	down	-4.15846	0	0	down
CGGC5_15397	1059	hypothetical protein	-3.61426	0	0	down	-3.86578	0	0	down	-2.51059	0	0	down
CGGC5_2987	1038	d-mandelate dehydrogenase, putative	-4.42602	0	0	down	-0.218102	6.76131e-06	5.7174e-06		0.436651	4.16901e-24	2.59048e-24
CGGC5_14166	792	nad dependent epimerase dehydratase	-1.17389	1.08922e-40	5.70446e-41	down	-3.28791	6.65958e-149	2.21646e-149	down	-2.31122	9.22954e-104	3.66518e-104	down
CGGC5_1039	1383	integral membrane protein	-4.29998	0	0	down	-4.41399	0	0	down	-4.43731	0	0	down
CGGC5_2632	783	anaphase promoting complex subunit 10	-4.92094	0	0	down	-3.03495	0	0	down	-2.47331	0	0	down
CGGC5_3608	3717	nuclear import and export protein	-1.80999	0	0	down	-0.75408	1.45132e-117	5.50266e-118		-0.777398	7.61961e-124	2.76427e-124
CGGC5_1697	252	hypothetical protein	-1.97795	4.49548e-148	1.31927e-148	down	-0.770034	2.09351e-35	1.19987e-35		0.469682	6.86407e-21	4.37195e-21
CGGC5_5573	2961	C6 transcription factor	-4.31745	0	0	down	-0.907905	5.52507e-228	1.42042e-228		-0.754345	1.77146e-166	5.41171e-167
CGGC5_7991	771	hypothetical protein	-1.93566	7.59059e-140	2.30745e-140	down	-4.04968	2.17123e-292	4.71448e-293	down	0.0969285	0.076929	0.0724125
CGGC5_7612	696	hypothetical protein	-3.75945	9.19414e-247	1.89891e-247	down	-3.87346	6.67075e-252	1.60759e-252	down	-3.89678	6.96228e-253	1.62143e-253	down
CGGC5_4910	1425	hypothetical protein	-4.50959	0	0	down	-4.62361	0	0	down	-4.64693	0	0	down
CGGC5_11217	1005	casein kinase i	-1.49468	0	0	down	-1.70823	0	0	down	-1.87593	0	0	down
CGGC5_8843	1749	ring finger domain-containing protein	-2.01094	0	0	down	-1.38799	3.17988e-273	7.25563e-274	down	-2.73323	0	0	down
CGGC5_12183	777	ATP-dependent clp protease proteolytic subunit	-3.0652	7.73726e-258	1.53178e-258	down	-4.17922	0	0	down	-1.20253	5.80094e-77	2.60174e-77	down
CGGC5_11104	1098	methyltransferase domain-containing protein	-2.57675	0	0	down	-2.53876	0	0	down	-1.88401	0	0	down
CGGC5_13396	2757	glycoside hydrolase family 3 protein	-2.77283	0	0	down	-5.88685	0	0	down	-1.91017	0	0	down
CGGC5_8490	460	RNA recognition motif containing protein	-1.5876	7.35318e-43	3.79279e-43	down	0.620316	4.19863e-15	3.02863e-15		0.596998	5.36066e-14	3.94781e-14
CGGC5_10665	462	hypothetical protein	-3.82419	5.05363e-261	9.90391e-262	down	-3.93821	3.35507e-266	7.80587e-267	down	-3.96153	3.48469e-267	7.78972e-268	down
CGGC5_13404	360	white collar-2	-2.41667	6.69567e-129	2.12998e-129	down	-1.53069	3.94477e-71	1.8499e-71	down	-3.55401	2.92621e-187	8.29983e-188	down
CGGC5_5845	1908	glucan 4-alpha-glucosidase-like protein	-1.14239	0	0	down	-1.19982	0	0	down	-1.22314	0	0	down
CGGC5_12974	498	duf775 domain protein	-2.82193	1.68021e-101	6.07498e-102	down	-2.93594	1.28178e-105	5.1273e-106	down	-0.3743	1.62503e-05	1.38599e-05
CGGC5_4072	663	hypothetical protein	-3.04594	2.34928e-127	7.53541e-128	down	-1.15995	1.00443e-36	5.71098e-37	down	-3.18327	1.20061e-132	4.22119e-133	down
CGGC5_12811	1527	elymoclavine monooxygenase	-4.19284	0	0	down	-3.30686	0	0	down	-5.33018	0	0	down
CGGC5_6333	720	hypothetical protein	-2.45222	5.28198e-68	2.33105e-68	down	0.433762	4.18632e-07	3.4574e-07		-0.589557	8.1782e-09	6.56453e-09
CGGC5_11593	1335	C6 zinc finger domain-containing protein	-4.63799	0	0	down	-2.75201	0	0	down	-2.77533	0	0	down
CGGC5_3642	1461	duf895 domain membrane protein	-3.58893	3.11553e-212	7.22259e-213	down	-3.70294	2.96314e-217	7.91745e-218	down	-3.72626	3.20703e-218	8.33385e-219	down
CGGC5_13448	1126	endosome protein	-1.26479	1.14651e-188	2.85135e-189	down	-1.37881	2.13104e-215	5.72142e-216	down	-0.594773	6.75355e-54	3.45622e-54
CGGC5_4602	1041	methyltransferase domain-containing protein	-5.96056	0	0	down	-6.07458	0	0	down	-6.0979	0	0	down
CGGC5_374	2217	hypothetical protein	-5.06137	0	0	down	-2.17538	0	0	down	-5.1987	0	0	down
CGGC5_13384	543	ubiquitin conjugating enzyme	-3.16945	1.27109e-285	2.31239e-286	down	-0.6985	3.68026e-34	2.12397e-34		-1.30678	7.61402e-94	3.14432e-94	down
CGGC5_14182	2106	plasma membrane channel protein	-1.49712	1.22628e-214	2.81615e-215	down	-5.1961	0	0	down	-1.04949	5.26026e-124	1.90722e-124	down
CGGC5_15212	3879	ankyrin repeat-containing protein	-3.13909	0	0	down	-5.25311	0	0	down	-5.27643	0	0	down
CGGC5_706	975	methionyl-trna formyltransferase	-3.42415	1.03784e-182	2.62995e-183	down	0.461833	3.03393e-14	2.22306e-14		-1.56149	1.48515e-73	6.78444e-74	down
CGGC5_13555	879	BTB/POZ domain-containing protein	-2.97744	5.94109e-119	1.97832e-119	down	-3.09145	2.75279e-123	1.01627e-123	down	-3.11477	3.91951e-124	1.42012e-124	down
CGGC5_10194	459	ring finger domain-containing protein	-2.51801	3.19402e-73	1.3647e-73	down	-0.632022	3.42345e-10	2.68047e-10		0.34466	5.2368e-05	4.5091e-05
CGGC5_2335	357	nitrogen assimilation transcription factor nira	-1.90124	1.41501e-34	7.71909e-35	down	-0.0152573	0.895318	0.891015		-2.03858	8.70944e-38	4.88989e-38	down
CGGC5_9127	843	enoyl- hydratase isomerase family protein	-2.96724	9.6941e-118	3.24843e-118	down	-3.08125	4.64932e-122	1.72239e-122	down	-0.104569	0.189088	0.180903
CGGC5_946	900	alpha/beta hydrolase, putative	-1.15342	2.09601e-207	4.9361e-208	down	-0.267435	1.23138e-16	8.65263e-17		-0.750185	7.27398e-102	2.91032e-102
CGGC5_3671	1461	hypothetical protein	-3.7144	3.18355e-237	6.77159e-238	down	-1.82842	1.5831e-111	6.1917e-112	down	-0.529809	4.77072e-16	3.38348e-16
CGGC5_7304	1047	RNA recognition motif containing protein	-1.83602	8.94388e-122	2.9428e-122	down	-3.95003	6.98913e-269	1.6124e-269	down	-3.97335	7.24656e-270	1.60651e-270	down
CGGC5_4551	768	carbonic anhydrase	-2.83993	2.06753e-103	7.40165e-104	down	-2.95395	1.48528e-107	5.88949e-108	down	-2.97727	2.30669e-108	8.94215e-109	down
CGGC5_357	315	hypothetical protein	-1.24064	2.76537e-46	1.39383e-46	down	1.96727	0	0	up	-0.0560475	0.437675	0.426569
CGGC5_8225	624	phosphoglycerate mutase	-1.50043	4.29523e-73	1.83613e-73	down	0.555484	1.45599e-21	9.15255e-22		-1.63776	7.35199e-83	3.17982e-83	down
CGGC5_12203	939	hit finger domain protein	-1.7008	1.88913e-247	3.88958e-248	down	-5.13674	0	0	down	-2.5751	0	0	down
CGGC5_1262	1062	nipsnap family protein	-1.8885	0	0	down	-2.26555	0	0	down	-0.401345	1.87277e-60	9.23273e-61
CGGC5_10972	804	hypothetical protein	-2.91405	1.42497e-111	4.89391e-112	down	-3.02806	8.02085e-116	3.06708e-116	down	-3.05138	1.1893e-116	4.45028e-117	down
CGGC5_570	681	pal1 cell morphology protein	-1.18525	1.77572e-141	5.35996e-142	down	-1.10662	5.3213e-127	1.9395e-127	down	-5.12994	0	0	down
CGGC5_9110	903	nucleolus protein	-1.68793	4.09489e-98	1.50947e-98	down	-1.80195	2.13852e-107	8.48888e-108	down	-1.82527	2.84103e-109	1.09813e-109	down
CGGC5_5554	534	small nuclear ribonucleoprotein sm d1	-1.95722	3.16229e-286	5.74163e-287	down	-0.164342	3.90652e-05	3.35623e-05		0.153377	5.0041e-05	4.30803e-05
CGGC5_12034	3594	ankyrin repeat protein	-1.24177	8.26497e-136	2.55432e-136	down	-4.94075	0	0	down	-1.96407	5.72331e-263	1.29912e-263	down
CGGC5_3302	2283	heterokaryon incompatibility protein	-2.00064	1.70695e-303	2.96405e-304	down	-5.11465	0	0	down	-5.13797	0	0	down
CGGC5_12208	846	hypothetical protein	-1.93995	0	0	down	-5.37589	0	0	down	-2.39921	0	0	down
CGGC5_14715	1425	class II aminotransferase 8-amino-7-oxononanoate synthase	-1.9657	1.18218e-145	3.49418e-146	down	-4.07971	8.42863e-300	1.79293e-300	down	-4.10303	8.67039e-301	1.76933e-301	down
CGGC5_6052	1134	dnaJ heat shock family protein	-1.08027	1.2835e-193	3.14076e-194	down	-0.971892	4.27154e-163	1.34972e-163		-1.48064	0	0	down
CGGC5_2384	1272	hypothetical protein	-3.02494	0	0	down	-1.13896	6.40323e-136	2.25495e-136	down	-1.84035	2.13639e-276	4.66031e-277	down
CGGC5_13003	2967	gas2 domain protein	-2.36942	0	0	down	-0.483432	3.26e-40	1.81805e-40		0.193689	2.47118e-09	1.96742e-09
CGGC5_4056	948	ankyrin repeat-containing protein	-3.5836	3.20755e-211	7.45996e-212	down	-1.69761	3.50415e-92	1.47957e-92	down	-1.72093	6.20548e-94	2.56044e-94	down
CGGC5_257	975	hypothetical protein	-4.36593	0	0	down	-4.47994	0	0	down	-4.50326	0	0	down
CGGC5_9415	2277	C2H2 type zinc finger domain protein	-2.6842	0	0	down	-5.38318	0	0	down	-3.59914	0	0	down
CGGC5_15356	1626	hypothetical protein	-4.79334	0	0	down	-4.90735	0	0	down	-4.93067	0	0	down
CGGC5_579	627	glucosyl glucuronosyl	-2.29305	1.49028e-56	7.01443e-57	down	-2.40706	7.46429e-60	3.73028e-60	down	-1.43038	1.87748e-30	1.11523e-30	down
CGGC5_1161	563	amp-binding enzyme	-2.13249	1.47243e-46	7.40891e-47	down	-2.2465	1.33543e-49	7.04329e-50	down	-2.26982	3.30541e-50	1.72577e-50	down
CGGC5_12141	564	misfolded glycoproteins degradation protein yos9	-3.70707	1.06738e-235	2.28027e-236	down	-3.82108	8.35436e-241	2.06836e-241	down	-0.259436	3.45573e-05	2.96423e-05
CGGC5_7314	741	duf858 domain protein	-2.83882	2.72187e-103	9.75188e-104	down	-2.95283	1.96264e-107	7.78795e-108	down	-0.976149	1.52717e-24	9.45673e-25
CGGC5_9059	1467	protein kinase domain-containing protein	-4.90312	0	0	down	-5.01713	0	0	down	-5.04045	0	0	down
CGGC5_1181	540	hypothetical protein	-5.08256	0	0	down	-1.19657	8.10244e-153	2.6635e-153	down	-5.21989	0	0	down
CGGC5_7551	3195	calcium-transporting atpase type 2c member 1	-1.30309	1.50825e-152	4.35948e-153	down	-3.00207	0	0	down	0.366932	5.78637e-23	3.6226e-23
CGGC5_3326	1443	FAD binding domain-containing protein	-1.87332	0	0	down	-7.30926	0	0	down	-3.33258	0	0	down
CGGC5_9959	1776	bicyclomycin resistance	-4.43419	0	0	down	-1.5482	1.37828e-144	4.67116e-145	down	0.750408	3.53678e-76	1.59455e-76
CGGC5_4624	1662	cell cycle control protein tyrosine phosphatase	-3.8014	6.28616e-256	1.25593e-256	down	-3.91542	4.30192e-261	1.01329e-261	down	-1.93873	6.39077e-128	2.28167e-128	down
CGGC5_13135	807	hypothetical protein	-6.13215	0	0	down	-1.6612	0	0	down	-4.26948	0	0	down
CGGC5_13832	5697	nucleoporin sonb	-1.65608	0	0	down	-1.04573	0	0	down	-1.14706	0	0	down
CGGC5_9305	882	bkrf1 encodes ebna-1 protein	-6.0334	0	0	down	-6.14742	0	0	down	-6.17073	0	0	down
CGGC5_13256	1236	cysteine protease atg4	-2.30899	0	0	down	-1.33555	0	0	down	-2.2764	0	0	down
CGGC5_13517	444	hypothetical protein	-3.76299	1.58629e-247	3.26493e-248	down	0.930352	3.24437e-78	1.45953e-78		-1.90032	2.28218e-121	8.36535e-122	down
CGGC5_1940	306	hypothetical protein	-2.58493	7.65638e-79	3.15415e-79	down	-2.69895	1.35562e-82	5.94543e-83	down	-2.72226	2.46738e-83	1.0648e-83	down
CGGC5_8344	960	tho complex subunit 3	-1.70215	3.14539e-100	1.14488e-100	down	-0.00881189	0.886789	0.882432		0.160515	0.00608641	0.00553439
CGGC5_8389	780	hypothetical protein	-3.0652	8.43824e-130	2.67048e-130	down	-3.17922	2.95613e-134	1.05134e-134	down	-3.20253	4.01938e-135	1.39731e-135	down
CGGC5_8929	1341	actin family protein	-1.33174	9.78219e-55	4.66184e-55	down	-3.44575	1.87021e-172	5.74435e-173	down	0.115891	0.0853262	0.0804561
CGGC5_4776	1125	hypothetical protein	-4.56104	0	0	down	-0.353132	7.46223e-14	5.5143e-14		-4.69838	0	0	down
CGGC5_6341	1512	FAD-dependent oxygenase	-2.3978	1.86346e-250	3.80216e-251	down	-4.51182	0	0	down	-2.53514	5.69099e-267	1.27298e-267	down
CGGC5_11781	624	mitochondrial carrier	-3.02838	3.69748e-125	1.19891e-125	down	-1.1424	1.84301e-35	1.05558e-35	down	-3.16571	2.01643e-130	7.15116e-131	down
CGGC5_3939	2736	DNA repair protein	-3.13043	0	0	down	-3.24445	0	0	down	-1.6828	1.11645e-262	2.53698e-263	down
CGGC5_970	1620	zinc carboxypeptidase	-1.57152	1.90965e-242	3.98905e-243	down	-1.68554	4.8089e-268	1.1113e-268	down	-1.29382	1.73846e-181	5.04524e-182	down
CGGC5_12243	1878	ubiquitin carboxyl-terminal hydrolase	-3.86103	1.95523e-269	3.72438e-270	down	0.024956	0.665943	0.656221		-0.4134	1.076e-11	8.22775e-12
CGGC5_7848	477	hypothetical protein	-2.02248	1.58993e-40	8.33473e-41	down	-2.13649	2.16211e-43	1.1806e-43	down	-2.15981	5.7835e-44	3.12669e-44	down
CGGC5_7391	1518	hypothetical protein	-2.52507	0	0	down	-1.46916	0	0	down	-2.34047	0	0	down
CGGC5_10724	1131	isopenicillin n	-1.32656	8.86179e-107	3.1162e-107	down	-4.44057	0	0	down	-1.46389	8.60921e-124	3.1245e-124	down
CGGC5_8020	720	hemerythrin hhe cation binding domain-containing protein	-3.26459	0	0	down	-5.3786	0	0	down	-3.40192	0	0	down
CGGC5_11500	2730	l-fucose permease	-2.2096	0	0	down	-0.323617	6.22793e-18	4.25471e-18		-0.17701	1.36497e-06	1.14221e-06
CGGC5_13121	1131	duf636 domain protein	-1.11873	2.00236e-36	1.07853e-36	down	-1.23274	2.74401e-42	1.50918e-42	down	-3.25606	3.37891e-142	1.14199e-142	down
CGGC5_12412	768	short-chain dehydrogenase reductase family	-4.52984	0	0	down	-4.64386	0	0	down	-1.66717	1.40511e-171	4.21864e-172	down
CGGC5_2609	351	hypothetical protein	-5.11527	0	0	down	-5.22928	0	0	down	-5.2526	0	0	down
CGGC5_1430	807	glutathione s-transferase	-2.04755	1.08994e-242	2.27522e-243	down	-2.74653	0	0	down	-1.18489	1.24751e-110	4.79533e-111	down
CGGC5_2992	492	stress response protein yvgo	-3.95593	0	0	down	-6.06994	0	0	down	-3.09326	0	0	down
CGGC5_10787	1119	phd finger domain protein	-2.07853	4.60296e-169	1.23669e-169	down	-0.870619	2.3605e-46	1.26934e-46		-1.21587	5.39654e-79	2.37894e-79	down
CGGC5_6780	1428	hypothetical protein	-2.44323	0	0	down	-1.09782	1.03282e-170	3.18554e-171	down	-5.58057	0	0	down
CGGC5_9299	747	hypothetical protein	-3.05656	1.06387e-128	3.38735e-129	down	-0.170579	0.0281219	0.0260431		-3.1939	5.22632e-134	1.8273e-134	down
CGGC5_5243	1041	3-ketosphinganine reductase	-1.13614	6.76826e-92	2.57268e-92	down	0.235276	1.05874e-07	8.65423e-08		0.211957	1.86396e-06	1.56255e-06
CGGC5_4182	708	ubiquitin conjugating enzyme	-1.81199	1.29267e-233	2.78048e-234	down	-4.926	0	0	down	-2.36436	0	0	down
CGGC5_6777	984	hypothetical protein	-1.59424	5.80888e-85	2.30292e-85	down	-0.123295	0.0542295	0.0506881		-1.73158	2.00816e-95	8.23588e-96	down
CGGC5_12344	1005	hypothetical protein	-4.34283	0	0	down	-4.45684	0	0	down	-4.48016	0	0	down
CGGC5_15029	801	hypothetical protein	-4.38368	0	0	down	-2.4977	5.0695e-260	1.1986e-260	down	-4.52101	0	0	down
CGGC5_9462	1305	MmgE/PrpD family protein	-1.84941	4.23169e-124	1.37907e-124	down	-1.96342	2.1416e-134	7.60892e-135	down	-1.98674	1.80419e-136	6.24394e-137	down
CGGC5_14036	1182	ATP gtp binding protein	-5.68855	0	0	down	-5.80257	0	0	down	-5.82589	0	0	down
CGGC5_14756	1563	hypothetical protein	-3.05584	0	0	down	-0.584895	1.65042e-45	8.92324e-46		-4.19318	0	0	down
CGGC5_14419	1809	subtilisin-like protease	-5.1468	0	0	down	-5.26081	0	0	down	-5.28413	0	0	down
CGGC5_4494	726	endoglucanase a precursor	-1.53883	8.4383e-78	3.49945e-78	down	-0.65284	3.14879e-20	2.04216e-20		-1.67616	7.51784e-88	3.18476e-88	down
CGGC5_4308	1293	integral membrane protein	-3.67608	2.39667e-229	5.22695e-230	down	-1.79009	1.38901e-105	5.56021e-106	down	-0.491484	7.49796e-14	5.54047e-14
CGGC5_3076	1158	hypothetical protein	-3.1924	6.56088e-147	1.92843e-147	down	-3.30642	1.59749e-151	5.27643e-152	down	-3.32974	2.02727e-152	6.552e-153	down
CGGC5_7560	402	pepsinogen c	-2.31896	2.61843e-58	1.22104e-58	down	0.567028	9.66261e-11	7.49503e-11		-0.45629	1.34553e-05	1.14531e-05
CGGC5_5277	1497	membrane transporter	-1.37483	1.81115e-116	6.10004e-117	down	-0.903883	3.78602e-60	1.88924e-60		0.0727987	0.124015	0.117686
CGGC5_7365	1854	mitochondrial chaperone bcs1	-3.68793	0	0	down	-4.80195	0	0	down	-2.2403	0	0	down
CGGC5_9624	1362	sterigmatocystin 8-o-methyltransferase	-3.3856	2.6044e-176	6.76414e-177	down	-3.49961	3.78966e-181	1.13053e-181	down	-3.52293	4.42899e-182	1.28236e-182	down
CGGC5_14820	477	hypothetical protein	-5.3808	0	0	down	-5.49482	0	0	down	-5.51813	0	0	down
CGGC5_14796	1515	gat domain-containing protein	-2.04884	0	0	down	-1.80029	0	0	down	-0.238645	6.52766e-16	4.65274e-16
CGGC5_10055	1158	4-hydroxyacetophenone monooxygenase	-4.1823	0	0	down	-4.29631	0	0	down	-4.31963	0	0	down
CGGC5_15193	1698	fungal zn binuclear cluster domain containing protein	-2.14408	0	0	down	-1.67314	5.11851e-263	1.20144e-263	down	-2.28142	0	0	down
CGGC5_4029	2343	5-methylcytosine g t mismatch-specific dna	-1.169	5.70969e-79	2.35076e-79	down	1.1093	5.09305e-155	1.65791e-155	up	0.600554	2.37564e-39	1.32046e-39
CGGC5_2879	2712	involucrin repeat protein	-1.00884	3.50309e-124	1.14112e-124	down	-1.29278	4.66403e-184	1.37775e-184	down	-2.3161	0	0	down
CGGC5_10118	462	integral membrane protein	-3.08704	1.28086e-132	4.01062e-133	down	-1.20105	8.41648e-40	4.70752e-40	down	0.582983	2.89528e-18	1.96058e-18
CGGC5_8662	2544	phospholipase d	-2.1062	0	0	down	-1.80517	0	0	down	-0.724156	3.34222e-250	7.83709e-251
CGGC5_12334	1308	heat repeat containing protein	-1.56342	6.34776e-81	2.58131e-81	down	0.322568	5.71589e-08	4.64533e-08		-1.70075	3.7209e-91	1.55326e-91	down
CGGC5_3821	2115	hypothetical protein	-2.98277	0	0	down	-3.09678	0	0	down	-3.1201	0	0	down
CGGC5_10960	1659	MFS maltose permease	-2.4892	0	0	down	-0.97095	0	0		-2.14111	0	0	down
CGGC5_6669	207	hypothetical protein	-3.44893	0	0	down	-1.56294	4.59331e-148	1.53514e-148	down	-4.58626	0	0	down
CGGC5_7342	999	hypothetical protein	-3.50396	1.46453e-196	3.55814e-197	down	-0.296046	1.19738e-05	1.01763e-05		-0.641292	3.23904e-19	2.15122e-19
CGGC5_13822	1632	impact protein	-1.24909	2.1252e-92	8.06293e-93	down	-0.778142	3.79279e-43	2.07358e-43		-0.80146	2.55341e-45	1.36927e-45
CGGC5_4472	4104	phospholipid-transporting atpase	-1.79406	0	0	down	-0.515757	6.30713e-60	3.15087e-60		-1.47196	0	0	down
CGGC5_8606	1125	AAA family	-6.67514	0	0	down	-6.78915	0	0	down	-6.81247	0	0	down
CGGC5_10535	993	inositol phospholipid biosynthesis protein	-4.02543	0	0	down	-2.13945	3.86978e-169	1.19894e-169	down	0.159162	0.00233709	0.00209655
CGGC5_14911	606	hypothetical protein	-2.64633	2.73921e-84	1.09152e-84	down	-0.760346	1.08231e-14	7.87914e-15		-2.78366	6.78798e-89	2.86013e-89	down
CGGC5_9459	1770	hypothetical protein	-5.26952	0	0	down	-7.38354	0	0	down	-7.40686	0	0	down
CGGC5_9277	1632	amino-acid permease inda1	-1.84224	0	0	down	-3.22927	0	0	down	-2.50127	0	0	down
CGGC5_11675	1215	aminotransferase class-v	-1.09924	9.90481e-102	3.57695e-102	down	-0.213252	1.44219e-06	1.20391e-06		-1.82153	1.29483e-215	3.38962e-216	down
CGGC5_12909	2178	ankyrin repeat protein	-5.37579	0	0	down	-5.48981	0	0	down	-2.51313	0	0	down
CGGC5_8478	1761	dimethylaniline monooxygenase 2	-2.30606	0	0	down	-5.42008	0	0	down	-2.44339	0	0	down
CGGC5_11148	1065	von willebrand factor	-2.91059	0	0	down	-3.02461	0	0	down	-5.04792	0	0	down
CGGC5_5487	3630	ww domain protein	-1.53776	0	0	down	-2.76726	0	0	down	-3.05361	0	0	down
CGGC5_5331	1338	arginine-trna-protein transferase 1	-2.76564	0	0	down	-4.87966	0	0	down	-0.318011	3.48534e-13	2.60341e-13
CGGC5_9406	1233	lem3 cdc50 family protein	-1.07843	2.1823e-288	3.93584e-289	down	-0.902935	2.01764e-215	5.41553e-216		-0.478795	2.41883e-71	1.11872e-71
CGGC5_10743	1068	sphingolipid long chain base-responsive protein lsp1	-2.43212	0	0	down	0.623788	8.09987e-174	2.47691e-174		0.0826213	0.000775211	0.00068727
CGGC5_14808	1743	MFS peptide transporter	-4.55901	0	0	down	-5.67302	0	0	down	-5.69634	0	0	down
CGGC5_8939	1098	MFS sugar transporter	-1.394	4.36275e-61	2.00163e-61	down	-3.50802	1.552e-182	4.60616e-183	down	0.790595	1.95433e-42	1.06642e-42
CGGC5_5693	879	superoxide dismutase copper chaperone	-1.15648	5.37052e-77	2.23756e-77	down	-1.68554	6.39895e-135	2.2662e-135	down	-2.29382	1.76867e-201	4.84377e-202	down
CGGC5_1066	810	histone acetyltransferase subunit	-1.47256	8.34129e-70	3.63953e-70	down	-3.58658	6.15155e-196	1.75408e-196	down	0.197458	0.00169423	0.00151468
CGGC5_3169	1767	siderophore iron transporter	-1.10872	0	0	down	-4.68217	0	0	down	-1.38356	0	0	down
CGGC5_12136	1443	hypothetical protein	-4.92858	0	0	down	-5.0426	0	0	down	-5.06591	0	0	down
CGGC5_2823	1611	hypothetical protein	-1.93409	1.51212e-139	4.59991e-140	down	-0.0481074	0.396004	0.384837		0.735929	4.39518e-52	2.27085e-52
CGGC5_772	1926	cupin domain protein	-1.044	1.04055e-60	4.79113e-61	down	-4.15801	0	0	down	-0.596369	4.0405e-24	2.50977e-24
CGGC5_15194	543	cap22 protein	-1.00245	3.5389e-149	1.03539e-149	down	-1.5759	1.52496e-300	3.2341e-301	down	0.101222	0.00161129	0.00144007
CGGC5_7112	2136	zinc finger transcription factor ace1	-1.42047	0	0	down	-2.91591	0	0	down	-2.18716	0	0	down
CGGC5_7030	1344	major facilitator superfamily transporter	-1.41292	4.11017e-63	1.86288e-63	down	-0.205006	0.00292182	0.00262677		-3.55025	1.25486e-186	3.56639e-187	down
CGGC5_3796	1326	hypothetical protein	-4.26667	0	0	down	-4.38068	0	0	down	-4.404	0	0	down
CGGC5_14482	423	hypothetical protein	-2.00263	1.67317e-39	8.83912e-40	down	-2.11665	2.44691e-42	1.34535e-42	down	-2.13997	6.64177e-43	3.61334e-43	down
CGGC5_14975	606	phosphatidylinositol:udp- c transferase pig-c	-2.64377	4.68044e-84	1.86824e-84	down	-0.757786	1.36557e-14	9.94855e-15		0.218896	0.00887162	0.00809349
CGGC5_13993	378	hypothetical protein	-2.53745	8.03934e-75	3.39623e-75	down	-2.65146	1.68322e-78	7.55782e-79	down	0.647148	6.17347e-16	4.39809e-16
CGGC5_1887	2508	ankyrin repeat and sam domain containing protein 6	-6.51521	0	0	down	-3.62922	0	0	down	-2.65254	0	0	down
CGGC5_3316	798	hypothetical protein	-1.89399	2.26525e-262	4.41189e-263	down	-1.008	3.50926e-102	1.42375e-102	down	-2.03132	9.57391e-288	2.02108e-288	down
CGGC5_685	921	methyltransferase type 11	-1.86506	0	0	down	-2.56404	0	0	down	-3.0024	0	0	down
CGGC5_8893	1701	het domain-containing protein	-4.55459	0	0	down	-2.6686	0	0	down	-4.69192	0	0	down
CGGC5_2639	915	actin	-1.28486	2.89362e-50	1.41791e-50	down	-2.39887	6.99855e-117	2.66545e-117	down	-1.42219	1.70497e-58	8.51215e-59	down
CGGC5_10658	1575	guanine nucleotide exchange factor synembryn	-1.08043	1.03737e-81	4.197e-82	down	1.18407	2.05575e-212	5.58076e-213	up	0.547775	7.50962e-38	4.21359e-38
CGGC5_7747	1416	hypothetical protein	-1.01792	2.31427e-182	5.86615e-183	down	-3.83238	0	0	down	-3.27073	0	0	down
CGGC5_8303	1446	amidohydrolase	-3.62247	1.08583e-218	2.45177e-219	down	-3.73649	9.71149e-224	2.53542e-224	down	-3.75981	1.0416e-224	2.6423e-225	down
CGGC5_3611	561	n-terminal acetyltransferase c complex catalytic subunit mak3	-3.03132	1.59108e-125	5.15339e-126	down	-0.145336	0.06299	0.0590335		-3.16865	8.59625e-131	3.04159e-131	down
CGGC5_13563	1473	hypothetical protein	-2.511	1.39286e-143	4.1586e-144	down	-3.62502	8.81546e-203	2.46691e-203	down	-3.64833	9.81776e-204	2.66466e-204	down
CGGC5_5815	729	polysaccharide deacetylase	-3.3365	0	0	down	-4.45052	0	0	down	-0.151908	0.00216981	0.00194433
CGGC5_10437	1866	homeobox and c2h2 transcription	-4.42825	0	0	down	-1.54226	3.33823e-143	1.13897e-143	down	0.682346	1.35049e-61	6.61854e-62
CGGC5_4865	1482	cop9 signalosome subunit 2	-1.36418	8.13324e-227	1.79062e-227	down	-0.478192	2.59793e-39	1.45678e-39		-0.331586	1.23062e-20	7.85132e-21
CGGC5_3980	744	fungal specific transcription factor domain-containing protein	-3.40406	0	0	down	-5.10304	0	0	down	-3.54139	0	0	down
CGGC5_310	240	tyrosinase precursor	-1.32696	7.40786e-107	2.6044e-107	down	-4.44097	0	0	down	-4.46429	0	0	down
CGGC5_5823	2421	transcription factor	-1.08572	1.45273e-163	3.99845e-164	down	-1.9367	0	0	down	-0.638089	4.7383e-67	2.24774e-67
CGGC5_2425	3075	glycoprotease family protein	-4.88318	0	0	down	-1.82727	0	0	down	-1.43555	0	0	down
CGGC5_6425	1053	protein phosphatase methylesterase 1	-4.07995	0	0	down	-1.19397	6.99169e-77	3.17668e-77	down	-4.21729	0	0	down
CGGC5_6187	3570	iq and hect domain protein	-2.20519	0	0	down	-1.58224	0	0	down	-0.679563	6.02363e-97	2.45586e-97
CGGC5_2076	2541	hypothetical protein	-1.43419	1.29987e-256	2.58545e-257	down	-3.5482	0	0	down	-1.24959	3.91864e-208	1.04755e-208	down
CGGC5_7956	1314	vitamin H transporter	-4.52915	0	0	down	-2.64316	6.37095e-306	1.3339e-306	down	-0.0815182	0.0764659	0.0719493
CGGC5_3912	1092	d-arabinitol dehydrogenase	-2.00051	0	0	down	-2.52956	0	0	down	-0.967918	6.41795e-204	1.73849e-204
CGGC5_2160	2205	duf803 domain membrane protein	-1.1228	1.86726e-124	6.07588e-125	down	-1.45921	2.71041e-186	7.95248e-187	down	-0.0674915	0.0912566	0.0861388
CGGC5_2688	2085	ankyrin repeat protein	-2.17129	0	0	down	-7.19219	0	0	down	-2.89358	0	0	down
CGGC5_116	1503	succinate-semialdehyde dehydrogenase	-2.4153	0	0	down	-2.52931	0	0	down	-1.13759	5.38681e-265	1.21336e-265	down
CGGC5_8716	297	zinc mynd-type domain containing protein	-2.69165	1.7171e-88	6.63957e-89	down	-0.80567	1.51113e-16	1.0627e-16		-0.828988	2.65353e-17	1.83969e-17
CGGC5_2945	708	mitochondrial peptidyl-trna hydrolase	-2.86323	6.33653e-106	2.24244e-106	down	1.48219	1.04633e-127	3.80544e-128	up	-3.00056	6.45e-111	2.47566e-111	down
CGGC5_9250	696	hypothetical protein	-4.82136	0	0	down	-4.93538	0	0	down	-4.9587	0	0	down
CGGC5_8572	2583	pak-box p21-rho-binding protein	-1.4084	1.90632e-184	4.80218e-185	down	-5.10738	0	0	down	-5.1307	0	0	down
CGGC5_12327	2376	alpha-mannosidase family protein	-1.52063	0	0	down	-4.63464	0	0	down	-2.33603	0	0	down
CGGC5_3945	978	hypothetical protein	-2.3554	0	0	down	-4.46942	0	0	down	-1.32281	3.01613e-215	7.90423e-216	down
CGGC5_12673	1233	tyrosinase central domain protein	-1.27827	1.17165e-49	5.76507e-50	down	-3.39228	3.68584e-164	1.15862e-164	down	-3.4156	4.48574e-165	1.37914e-165	down
CGGC5_10090	2073	het domain-containing protein	-1.16276	5.56368e-78	2.30414e-78	down	-1.27677	3.58336e-90	1.52577e-90	down	-0.715128	2.22611e-35	1.27334e-35
CGGC5_14762	525	AAA family	-2.72957	3.90137e-92	1.48072e-92	down	-2.84359	4.08569e-96	1.69951e-96	down	-2.86691	6.78638e-97	2.76732e-97	down
CGGC5_5101	564	sterigmatocystin biosynthesis p450 monooxygenase	-2.29794	7.00078e-57	3.28738e-57	down	0.588043	2.25349e-11	1.73032e-11		0.149687	0.11861	0.112473
CGGC5_11442	882	hypothetical protein	-1.23385	1.08117e-45	5.4687e-46	down	-0.347864	3.40921e-06	2.86561e-06		-3.37118	2.00426e-158	6.30454e-159	down
CGGC5_5851	1497	lipase esterase	-2.09268	3.52487e-172	9.28933e-173	down	-4.2067	0	0	down	-1.23001	3.42011e-81	1.49066e-81	down
CGGC5_1225	2148	ankyrin and het domain-containing protein	-4.11226	0	0	down	-4.22627	0	0	down	-4.24959	0	0	down
CGGC5_8993	2460	hypothetical protein	-2.14068	0	0	down	-0.447343	3.70839e-30	2.1954e-30		-0.470661	5.76925e-33	3.35313e-33
CGGC5_1490	3975	FAD binding domain protein	-5.33472	0	0	down	-5.44873	0	0	down	-5.47205	0	0	down
CGGC5_11936	1779	peptide-n4-(n-acetyl-beta-glucosaminyl)asparagine amidase a	-1.80942	2.97974e-117	1.00062e-117	down	-0.923434	1.2728e-42	6.98489e-43		0.0532482	0.359357	0.348476
CGGC5_3394	1152	delta-aminolevulinic acid dehydratase	-3.2031	0	0	down	0.0752073	0.0336126	0.0311901		-0.0185004	0.612158	0.602019
CGGC5_2882	1434	duf6 domain-containing protein	-2.23776	0	0	down	-3.6737	0	0	down	-2.69702	0	0	down
CGGC5_3489	2292	protein kinase	-2.40689	0	0	down	-0.298514	1.25918e-13	9.33667e-14		-2.12919	0	0	down
CGGC5_1573	2151	glutamate carboxypeptidase	-4.70123	0	0	down	-2.81524	0	0	down	-4.83856	0	0	down
CGGC5_4859	456	d-tyrosyl-trna deacylase	-2.09737	1.45576e-44	7.42314e-45	down	-2.21138	1.50056e-47	8.01519e-48	down	1.7653	1.17056e-117	4.36598e-118	up
CGGC5_5262	1500	quinate permease	-5.57068	0	0	down	-2.51477	0	0	down	-1.62055	0	0	down
CGGC5_576	2745	hypothetical protein	-2.11845	0	0	down	-3.96943	0	0	down	-2.57771	0	0	down
CGGC5_5056	1650	major facilitator superfamily transporter	-5.15356	0	0	down	-1.94565	0	0	down	-0.120972	0.00111339	0.000991362
CGGC5_10067	675	duf833 domain-containing protein	-1.34283	4.80104e-137	1.4759e-137	down	0.543155	2.74434e-44	1.49295e-44		-2.80209	0	0	down
CGGC5_6787	657	metalloprotease atp23	-2.3756	7.02727e-123	2.30265e-123	down	1.09535	1.48179e-87	6.38113e-88	up	0.808993	4.36404e-44	2.35805e-44
CGGC5_3379	1023	mitogen-activated protein kinase maf1	-1.02066	1.65938e-183	4.19314e-184	down	-2.25015	0	0	down	-1.5365	0	0	down
CGGC5_13821	678	ubiquinone menaquinone biosynthesis-related protein	-1.06807	8.76079e-33	4.84291e-33	down	-1.18208	2.3241e-38	1.3096e-38	down	0.794599	1.49972e-34	8.62798e-35
CGGC5_837	4488	histidine kinase hhk13p	-2.16535	0	0	down	-3.01633	0	0	down	-2.53715	0	0	down
CGGC5_6556	828	phytanoyl- dioxygenase family protein	-3.87583	7.03924e-273	1.3278e-273	down	-3.98985	4.43529e-278	1.00001e-278	down	-4.01316	4.5724e-279	9.91896e-280	down
CGGC5_6232	759	hypothetical protein	-2.23873	0	0	down	-3.35275	0	0	down	-1.05414	5.11952e-139	1.75539e-139	down
CGGC5_5210	1242	duf500 and domain-containing protein	-1.99813	0	0	down	-1.37518	4.64406e-267	1.07651e-267	down	0.03446	0.273489	0.26342
CGGC5_9522	696	hypothetical protein	-7.62011	0	0	down	-5.73413	0	0	down	-4.17249	0	0	down
CGGC5_6484	2073	transcriptional activator protein acu-15	-3.16056	0	0	down	-1.97912	0	0	down	-1.47192	0	0	down
CGGC5_5671	2418	lim domain protein	-2.19124	9.07574e-292	1.62e-292	down	-1.30525	9.61243e-142	3.30158e-142	down	-4.91353	0	0	down
CGGC5_6296	738	hypothetical protein	-2.59424	0	0	down	-2.12329	1.18876e-247	2.88851e-248	down	-3.73158	0	0	down
CGGC5_13097	3822	serine threonine-protein kinase ssp1	-2.02037	0	0	down	-2.90173	0	0	down	-3.77919	0	0	down
CGGC5_13347	3537	ankyrin repeat protein	-5.17123	0	0	down	-5.28524	0	0	down	-5.30856	0	0	down
CGGC5_1715	834	hypothetical protein	-2.68793	3.85761e-88	1.49453e-88	down	-2.80195	4.67574e-92	1.97542e-92	down	0.759697	1.92383e-24	1.19274e-24
CGGC5_498	9162	hypothetical protein	-1.53736	0	0	down	-3.06641	0	0	down	-1.67469	0	0	down
CGGC5_10733	2286	kelch repeat protein	-1.99562	1.83234e-301	3.19747e-302	down	-0.524676	3.37012e-36	1.9217e-36		-2.13296	0	0	down
CGGC5_1400	1146	conserved secreted protein	-4.95154	0	0	down	-5.06555	0	0	down	-5.08887	0	0	down
CGGC5_4926	1446	hypothetical protein	-3.8261	0	0	down	-6.94011	0	0	down	-3.96343	0	0	down
CGGC5_1799	2151	hypothetical protein	-1.08845	7.66358e-67	3.40233e-67	down	-0.617503	2.52792e-26	1.5331e-26		-2.22578	2.00377e-185	5.73117e-186	down
CGGC5_11420	1512	bZIP transcription factor	-1.03034	6.67781e-59	3.10475e-59	down	-2.14436	3.40725e-170	1.05236e-170	down	-2.16767	1.7301e-172	5.16608e-173	down
CGGC5_6829	1686	hypothetical protein	-1.17664	0	0	down	-1.80523	0	0	down	-1.05094	0	0	down
CGGC5_10272	1548	hypothetical protein	-3.58776	0	0	down	-2.11682	0	0	down	-3.7251	0	0	down
CGGC5_4850	2346	neutral alkaline nonlysosomal	-1.1792	4.79002e-120	1.5887e-120	down	-0.556254	2.31951e-34	1.337e-34		-0.901501	6.45814e-78	2.88089e-78
CGGC5_5177	1530	acid phosphatase, putative	-1.65303	0	0	down	-1.95969	0	0	down	-2.79036	0	0	down
CGGC5_4688	795	hypothetical protein	-1.04594	8.56251e-76	3.59617e-76	down	-0.481882	9.97e-21	6.33154e-21		-0.920237	1.19398e-61	5.85067e-62
CGGC5_5500	1227	plasma membrane snare protein	-1.06277	0	0	down	-2.29226	0	0	down	-0.856149	1.0199e-280	2.19943e-281
CGGC5_2187	1935	kyphoscoliosis peptidase	-2.7556	0	0	down	-1.86961	1.45446e-234	3.66878e-235	down	-1.89293	1.74713e-238	4.23216e-239	down
CGGC5_12910	1338	hypothetical protein	-3.2251	0	0	down	-6.33911	0	0	down	-3.36243	0	0	down
CGGC5_7406	744	54s ribosomal protein l24	-1.48406	3.77957e-71	1.63484e-71	down	0.20928	0.000811725	0.000719523		0.700535	1.12642e-34	6.47235e-35
CGGC5_5176	498	hypothetical protein	-4.3101	0	0	down	-4.42412	0	0	down	-4.44744	0	0	down
CGGC5_7223	1818	stress response transcription factor	-1.0608	4.29533e-262	8.3688e-263	down	-1.94035	0	0	down	-0.700638	1.62574e-130	5.76042e-131
CGGC5_13236	1518	FAD-dependent oxygenase	-3.45861	0	0	down	-1.57263	5.75836e-299	1.22655e-299	down	-2.59594	0	0	down
CGGC5_4683	5433	multiple ankyrin repeats single kh domain-containing protein	-2.51549	0	0	down	-3.95143	0	0	down	-2.97475	0	0	down
CGGC5_2868	2022	C6 finger domain-containing protein	-4.0544	0	0	down	-6.16841	0	0	down	-2.19173	0	0	down
CGGC5_6671	366	hypothetical protein	-4.50713	0	0	down	-2.62115	1.32372e-298	2.82381e-299	down	-4.64447	0	0	down
CGGC5_6649	357	hypothetical protein	-2.75945	4.36399e-95	1.62953e-95	down	1.12654	1.36219e-61	6.74404e-62	up	1.56265	1.01754e-135	3.52873e-136	up
CGGC5_10248	759	parasitic phase-specific protein psp-1	-3.60481	2.8516e-215	6.53649e-216	down	-3.71883	2.64202e-220	6.96723e-221	down	-3.74215	2.84675e-221	7.29848e-222	down
CGGC5_6869	363	hypothetical protein	-2.29895	0	0	down	-0.828005	0	0		0.221433	4.95394e-73	2.26834e-73
CGGC5_8425	1446	histone acetyltransferase type b catalytic subunit	-1.06009	1.76219e-93	6.64797e-94	down	0.0482885	0.266781	0.256446		-0.97503	1.01027e-81	4.39467e-82
CGGC5_13260	300	lyr family protein	-1.16921	0	0	down	-1.07172	0	0	down	-0.306547	1.00094e-35	5.71297e-36
CGGC5_12804	606	nudix domain-containing protein	-2.45369	4.07255e-68	1.79658e-68	down	-2.5677	1.14937e-71	5.37442e-72	down	-2.59102	2.29031e-72	1.0522e-72	down
CGGC5_3575	2112	heat shock transcription factor	-2.55731	1.02686e-300	1.79703e-301	down	-2.67132	0	0	down	-1.69464	6.73675e-179	1.97424e-179	down
CGGC5_7226	351	duf167 domain protein	-2.48835	7.83766e-71	3.3977e-71	down	-2.60236	1.94973e-74	8.98912e-75	down	-2.62568	3.79878e-75	1.71862e-75	down
CGGC5_14199	456	hypothetical protein	-2.15064	1.29117e-47	6.45402e-48	down	-2.26465	1.09576e-50	5.7449e-51	down	-2.28797	2.67835e-51	1.38972e-51	down
CGGC5_11648	1680	fatty acid desaturase	-2.17345	8.30999e-191	2.0483e-191	down	-2.28746	3.63366e-203	1.01412e-203	down	-0.725818	1.58694e-36	8.99329e-37
CGGC5_7346	501	hypothetical protein	-2.62442	2.58961e-82	1.04494e-82	down	-2.73844	3.96535e-86	1.71751e-86	down	0.238244	0.0044984	0.00407155
CGGC5_8063	1392	1-aminocyclopropane-1-carboxylate synthase-like protein	-7.44576	0	0	down	-7.55978	0	0	down	-7.5831	0	0	down
CGGC5_418	1275	queuine trna-ribosyltransferase	-1.14754	5.0427e-131	1.5858e-131	down	-5.06891	0	0	down	-4.09223	0	0	down
CGGC5_8457	1176	integral membrane protein	-4.50713	0	0	down	-4.62115	0	0	down	-1.64447	1.08789e-165	3.33659e-166	down
CGGC5_8671	1524	mannan endo-1,6-alpha-mannosidase DCW1-like protein	-2.68972	0	0	down	-1.99638	0	0	down	-4.82705	0	0	down
CGGC5_3122	2568	suppressor of mek1	-1.07758	4.54914e-256	9.084e-257	down	-0.732167	3.46372e-134	1.23211e-134		-3.21492	0	0	down
CGGC5_14085	1527	nedd8-like protein	-1.65398	3.41972e-93	1.29206e-93	down	-3.768	5.63727e-230	1.44224e-230	down	-3.79132	5.9981e-231	1.49004e-231	down
CGGC5_386	1176	metallo-beta-lactamase superfamily protein	-4.65271	0	0	down	-4.76673	0	0	down	-0.468117	1.01718e-23	6.33994e-24
CGGC5_9070	1014	NmrA-like family protein	-3.58426	2.39642e-211	5.57176e-212	down	0.301722	3.51927e-07	2.90136e-07		-0.399668	2.22727e-09	1.77189e-09
CGGC5_5451	354	hypothetical protein	-3.0323	1.20151e-125	3.88902e-126	down	-0.146315	0.0611864	0.057304		-0.169634	0.0303495	0.0281556
CGGC5_14679	459	duf636 domain-containing protein	-2.28321	6.73302e-56	3.18614e-56	down	1.18773	1.42507e-50	7.47698e-51	up	-2.42055	7.82083e-60	3.86872e-60	down
CGGC5_5253	2868	serine threonine protein kinase	-1.85814	0	0	down	-1.86524	0	0	down	-2.60845	0	0	down
CGGC5_3381	2007	hypothetical protein	-2.021	0	0	down	-5.71998	0	0	down	-5.7433	0	0	down
CGGC5_8363	969	hypothetical protein	-3.05078	5.7534e-128	1.84029e-128	down	0.835207	4.39222e-38	2.47794e-38		-3.18811	2.88999e-133	1.01331e-133	down
CGGC5_8880	1662	hypothetical protein	-1.6578	1.01404e-277	1.88817e-278	down	-2.35677	0	0	down	-1.38009	1.85613e-212	4.90914e-213	down
CGGC5_12330	207	hypothetical protein	-5.30626	0	0	down	-2.09835	0	0	down	-0.0512795	0.143287	0.136321
CGGC5_1141	1101	transaldolase b	-1.18111	0	0	down	-2.29512	0	0	down	-0.559449	4.35096e-145	1.4529e-145
CGGC5_10475	919	hypothetical protein	-3.61835	0	0	down	-5.31733	0	0	down	-1.34065	0	0	down
CGGC5_10758	354	zinc-binding dehydrogenase	-1.20635	2.38438e-43	1.22544e-43	down	-3.32037	1.60642e-153	5.26644e-154	down	-0.0217573	0.765679	0.758985
CGGC5_11472	2942	hypothetical protein	-1.07621	5.40638e-287	9.79682e-288	down	-0.360153	1.13252e-42	6.21101e-43		-2.79851	0	0	down
CGGC5_2063	1989	vps52 sac2 family protein	-1.77318	4.66533e-166	1.27076e-166	down	-0.887191	1.10736e-57	5.59202e-58		-0.173543	0.000432024	0.000380528
CGGC5_6316	834	phosphotransferase enzyme family protein	-2.96313	2.96153e-117	9.94184e-118	down	-3.07715	1.43789e-121	5.33908e-122	down	-3.10047	2.06114e-122	7.52364e-123	down
CGGC5_2887	1593	c-x8-c-x5-c-x3-h zinc finger protein	-3.14008	0	0	down	-2.83906	0	0	down	-2.27741	0	0	down
CGGC5_1708	867	tRNA guanylyltransferase	-1.45806	3.89829e-68	1.71929e-68	down	-0.572079	1.70964e-15	1.22616e-15		-0.595398	1.54772e-16	1.08975e-16
CGGC5_5668	666	hypothetical protein	-1.33015	1.40146e-54	6.68434e-55	down	0.140801	0.0355681	0.0330287		-0.46748	2.42309e-10	1.89322e-10
CGGC5_5809	2439	ankyrin and het domain protein	-4.26083	0	0	down	-4.37485	0	0	down	-2.39817	4.30069e-228	1.07815e-228	down
CGGC5_7749	1950	hypothetical protein	-1.10855	9.22902e-104	3.29801e-104	down	-1.80753	9.8243e-215	2.64323e-215	down	-3.83085	0	0	down
CGGC5_2154	1137	pi31 proteasome regulator	-1.25012	3.83882e-206	9.07328e-207	down	-1.9491	0	0	down	-0.387451	3.835e-28	2.30989e-28
CGGC5_2201	1473	hypothetical protein	-1.22959	5.37201e-89	2.07146e-89	down	-0.021674	0.672413	0.663027		-0.781958	6.15564e-43	3.348e-43
CGGC5_12959	1002	methyltransferase domain-containing protein	-2.40311	6.86915e-127	2.21261e-127	down	-3.51713	4.74101e-184	1.401e-184	down	-0.540445	1.18965e-13	8.80671e-14
CGGC5_4671	1851	swr1-complex protein 4	-3.39229	0	0	down	0.194139	1.6898e-09	1.33938e-09		-1.20769	9.54638e-192	2.6748e-192	down
CGGC5_12289	636	coiled-coil domain-containing protein	-1.03914	8.10399e-31	4.53967e-31	down	-3.15315	6.40221e-131	2.3052e-131	down	-0.176469	0.0240637	0.0222387
CGGC5_8776	1887	ribosome biogenesis protein	-4.95076	0	0	down	-1.06477	4.87516e-116	1.86195e-116	down	0.0818325	0.033903	0.0315053
CGGC5_3091	393	copi-coated vesicle	-1.4021	9.40073e-273	1.77391e-273	down	-1.68604	0	0	down	-1.38743	1.32335e-268	2.94224e-269	down
CGGC5_9595	951	major facilitator superfamily transporter	-4.01754	0	0	down	0.775332	8.83948e-62	4.37253e-62		-1.15488	5.59585e-70	2.60721e-70	down
CGGC5_15340	756	hypothetical protein	-2.5194	2.45619e-73	1.04866e-73	down	-2.63342	5.47638e-77	2.48645e-77	down	-2.65674	1.04205e-77	4.65435e-78	down
CGGC5_6720	1155	F-box domain-containing protein	-1.18977	5.62533e-42	2.91801e-42	down	-1.30379	3.01252e-48	1.60195e-48	down	-0.327108	1.59792e-05	1.36157e-05
CGGC5_679	1392	endoglucanase iii	-1.57152	1.48888e-282	2.72347e-283	down	-0.685537	1.94256e-74	8.95471e-75		-0.194283	2.03098e-08	1.6428e-08
CGGC5_7733	1326	upf0075 domain protein	-2.28321	1.78146e-218	4.02375e-219	down	-4.39723	0	0	down	-2.42055	3.96558e-234	9.6962e-235	down
CGGC5_1032	822	SnoaL-like polyketide cyclase	-1.17212	1.51173e-40	7.92263e-41	down	-1.28613	1.02389e-46	5.49498e-47	down	-1.30945	5.46163e-48	2.88784e-48	down
CGGC5_13061	2508	zinc finger protein 585a	-2.57169	0	0	down	-5.68571	0	0	down	-3.70902	0	0	down
CGGC5_9400	1299	bar adaptor protein	-2.13614	0	0	down	-1.48462	0	0	down	-0.737417	2.64125e-176	7.7929e-177
CGGC5_6094	957	hypothetical protein	-3.07758	2.16073e-131	6.7834e-132	down	-1.1916	4.44528e-39	2.49521e-39	down	-0.214917	0.00558184	0.00506289
CGGC5_5015	3486	swi snf family dna-dependent atpase	-1.7897	0	0	down	-2.12611	0	0	down	-3.14943	0	0	down
CGGC5_11154	1524	hit finger domain-containing protein	-1.66896	1.56267e-282	2.85957e-283	down	-2.04601	0	0	down	-0.806294	3.48892e-90	1.46287e-90
CGGC5_9631	1086	d-isomer specific 2-hydroxyacid dehydrogenase	-3.2625	4.38995e-157	1.24335e-157	down	-2.37652	7.11636e-114	2.74731e-114	down	0.600165	1.12818e-21	7.13763e-22
CGGC5_10089	1071	hypothetical protein	-1.91577	0	0	down	-6.02979	0	0	down	-6.05311	0	0	down
CGGC5_6101	1779	C6 transcription factor	-1.01977	2.29032e-113	7.80215e-114	down	-5.13378	0	0	down	-4.1571	0	0	down
CGGC5_1492	1032	integral membrane protein	-4.18086	0	0	down	-2.70991	0	0	down	-1.73323	0	0	down
CGGC5_11697	228	metallothionein-i gene transcription activator	-1.65271	1.17665e-138	3.59368e-139	down	-2.35169	2.02132e-219	5.34911e-220	down	-0.790045	6.4758e-44	3.50164e-44
CGGC5_11953	993	myb family transcription factor	-4.70092	0	0	down	-4.81494	0	0	down	-4.83825	0	0	down
CGGC5_8674	597	ion channel	-2.79276	3.43288e-195	8.37831e-196	down	0.0932253	0.106224	0.100323		-0.345131	2.11605e-08	1.71281e-08
CGGC5_9730	2748	ankyrin repeat protein	-1.32855	1.34353e-212	3.10843e-213	down	-5.44257	0	0	down	-5.46589	0	0	down
CGGC5_7949	1971	choline dehydrogenase	-5.71089	0	0	down	-5.82491	0	0	down	-2.5263	0	0	down
CGGC5_14834	312	hypothetical protein	-1.71907	2.5613e-153	7.37675e-154	down	-2.41805	3.17045e-237	7.92048e-238	down	-0.271444	1.00133e-07	8.1984e-08
CGGC5_12282	2247	hypothetical protein	-1.82083	0	0	down	-3.5198	0	0	down	-4.07364	0	0	down
CGGC5_1046	1020	siderophore iron transporter 1	-2.25791	7.52463e-212	1.74682e-212	down	-4.37192	0	0	down	-4.39524	0	0	down
CGGC5_14686	816	hypothetical protein	-7.42201	0	0	down	-4.53602	0	0	down	-7.55934	0	0	down
CGGC5_15139	2700	secretion pathway protein sls2 rcy1	-2.89534	0	0	down	-0.839425	1.19819e-75	5.48493e-76		-1.03267	2.35577e-106	9.2245e-107	down
CGGC5_8835	1719	hypothetical protein	-1.78697	1.57663e-113	5.36641e-114	down	1.09901	8.6777e-117	3.30682e-117	up	1.39762	4.76237e-208	1.27344e-208	up
CGGC5_15090	1131	developmental regulator	-2.79622	6.64647e-196	1.6193e-196	down	-3.91024	6.05455e-260	1.43236e-260	down	-3.93356	6.28336e-261	1.43541e-261	down
CGGC5_12984	680	RNA interference and gene silencing protein	-3.25119	0	0	down	-5.36521	0	0	down	-3.38853	0	0	down
CGGC5_13747	473	alcohol dehydrogenase -like domain-containing protein	-3.07283	8.85511e-131	2.78724e-131	down	-3.18685	3.03316e-135	1.07279e-135	down	-1.21017	7.01781e-40	3.88875e-40	down
CGGC5_3548	801	pyridoxamine phosphate oxidase family protein	-2.59225	0	0	down	-2.70627	0	0	down	-2.99262	0	0	down
CGGC5_458	3315	AAA family ATPase	-5.50237	0	0	down	-5.61639	0	0	down	-5.6397	0	0	down
CGGC5_7534	1554	bZIP transcription factor	-3.05981	0	0	down	-6.17382	0	0	down	-2.19714	0	0	down
CGGC5_10218	4368	ph domain protein	-2.00064	0	0	down	-1.11465	0	0	down	-1.37243	0	0	down
CGGC5_2373	561	DnaJ domain-containing protein	-3.67169	1.85481e-228	4.0571e-229	down	-0.785702	6.71719e-30	3.98286e-30		-0.80902	2.2754e-31	1.34205e-31
CGGC5_13438	522	alcohol dehydrogenase, putative	-4.21328	0	0	down	-4.32729	0	0	down	-0.765646	5.24343e-41	2.88614e-41
CGGC5_8065	576	hypothetical protein	-1.49901	3.97316e-144	1.18256e-144	down	-4.61302	0	0	down	-4.63634	0	0	down
CGGC5_723	1650	hypothetical protein	-4.72625	0	0	down	-4.84027	0	0	down	-4.86358	0	0	down
CGGC5_1994	1803	homeobox transcription	-1.7035	0	0	down	-2.29145	0	0	down	-3.16277	0	0	down
CGGC5_2543	1248	C6 finger domain-containing protein	-3.80999	0	0	down	-2.33904	0	0	down	-3.94732	0	0	down
CGGC5_9259	1200	ribonucleotide reductase inhibitor	-1.69041	1.75817e-98	6.47039e-99	down	-2.80443	7.94214e-183	2.35572e-183	down	0.172252	0.00329195	0.0029687
CGGC5_5727	1518	major facilitator superfamily transporter	-3.81483	0	0	down	-1.02196	3.13138e-196	8.91782e-197	down	-1.63024	0	0	down
CGGC5_6116	2289	sulfate permease ii	-1.11873	5.19378e-106	1.83748e-106	down	0.0891866	0.0336447	0.0312223		1.06587	1.1505e-203	3.12381e-204	up
CGGC5_1057	1431	hsp90 co-chaperone cdc37	-1.12883	4.67636e-197	1.13331e-197	down	-3.70228	0	0	down	-3.7256	0	0	down
CGGC5_12310	2637	ibr domain-containing protein	-3.53512	0	0	down	-2.47921	0	0	down	-2.8651	0	0	down
CGGC5_11471	447	hypothetical protein	-2.25665	3.71067e-54	1.77525e-54	down	-0.370664	0.000454138	0.000399724		-2.39398	4.82495e-58	2.41711e-58	down
CGGC5_6569	1053	alcohol dehydrogenase, putative	-3.98807	3.39329e-300	5.94559e-301	down	-4.10209	2.00816e-305	4.21454e-306	down	-4.12541	2.06735e-306	4.1585e-307	down
CGGC5_7826	1908	hypothetical protein	-2.92146	0	0	down	-3.03548	0	0	down	-5.0588	0	0	down
CGGC5_3910	4536	hypothetical protein	-3.04339	0	0	down	-0.402519	1.58145e-45	8.54805e-46		-0.721293	9.61547e-128	3.43639e-128
CGGC5_12422	2655	FAD binding domain-containing protein	-5.14657	0	0	down	-5.26059	0	0	down	-5.28391	0	0	down
CGGC5_1366	2019	g1 s-specific cyclin	-1.45489	0	0	down	-2.04808	0	0	down	-3.53083	0	0	down
CGGC5_10342	918	alpha beta hydrolase	-4.05512	0	0	down	-0.36178	1.39637e-10	1.08482e-10		0.614902	2.35921e-38	1.31988e-38
CGGC5_9969	4455	phospholipid-translocating p-type atpase domain-containing protein	-1.02248	0	0	down	-1.13649	0	0	down	-1.71235	0	0	down
CGGC5_1936	1167	neutral ceramidase precursor	-5.26916	0	0	down	-3.38318	0	0	down	-4.40649	0	0	down
CGGC5_12928	2334	ankyrin repeat protein	-4.33472	0	0	down	-5.44873	0	0	down	-6.47205	0	0	down
CGGC5_5828	849	mn2+ homeostasis protein	-2.31735	1.16051e-227	2.54672e-228	down	0.738559	5.83257e-68	2.78378e-68		-4.45468	0	0	down
CGGC5_4701	2838	budding protein boi2	-1.57958	0	0	down	-0.693597	2.31032e-108	9.13466e-109		-1.57941	0	0	down
CGGC5_10897	1713	3 exoribonuclease family protein	-2.17685	0	0	down	0.0310674	0.294469	0.283711		-0.992251	2.65996e-180	7.76112e-181
CGGC5_10539	1086	zinc-binding protein	-2.89116	0	0	down	-4.00517	0	0	down	-0.706564	4.23271e-111	1.62371e-111
CGGC5_907	750	hypothetical protein	-3.11942	0	0	down	-1.9115	0	0	down	-1.93482	0	0	down
CGGC5_1880	411	ethyl tert-butyl ether degradation	-3.77824	7.77275e-251	1.584e-251	down	-1.89226	5.95972e-122	2.2089e-122	down	-3.91558	5.7147e-257	1.31809e-257	down
CGGC5_11785	1899	poly polymerase	-1.44783	1.03436e-262	2.01161e-263	down	-0.561842	3.46745e-55	1.77249e-55		-1.0002	2.70198e-147	8.92082e-148	down
CGGC5_10246	726	40s ribosomal protein	-1.70908	0	0	down	-0.630448	1.1222e-70	5.27295e-71		-1.0688	6.16843e-172	1.84935e-172	down
CGGC5_3919	1644	ankyrin repeat protein	-4.30889	0	0	down	-4.42291	0	0	down	-4.44623	0	0	down
CGGC5_2641	567	p-hydroxylaminobenzoate lyase	-2.79766	0	0	down	-1.91168	0	0	down	-1.61307	0	0	down
CGGC5_5197	357	hypothetical protein	-1.78028	3.96958e-223	8.8301e-224	down	-2.8943	0	0	down	-4.91762	0	0	down
CGGC5_12005	2391	DNA polymerase epsilon subunit	-1.25413	2.71289e-93	1.02442e-93	down	-2.36815	9.70607e-224	2.53331e-224	down	-2.39147	2.61616e-226	6.59386e-227	down
CGGC5_6037	1266	low-temperature viability protein ltv1	-1.27082	1.41566e-143	4.2282e-144	down	-4.9698	0	0	down	0.530444	7.14823e-48	3.78319e-48
CGGC5_4380	915	tat pathway signal sequence	-1.88236	0	0	down	-0.333412	2.88036e-22	1.79987e-22		-1.60466	0	0	down
CGGC5_11866	1551	translation initiation factor eif-2b subunit family protein	-3.82193	1.6351e-260	3.20791e-261	down	-3.93594	1.08682e-265	2.534e-266	down	0.0407375	0.483448	0.472246
CGGC5_2521	822	phospholipase carboxylesterase	-4.07533	0	0	down	-6.18934	0	0	down	-4.21266	0	0	down
CGGC5_14155	166	nacht and wd40 domain protein	-1.4084	1.26365e-62	5.74669e-63	down	-3.52242	6.19647e-185	1.82514e-185	down	-3.54573	7.18747e-186	2.05064e-186	down
CGGC5_12364	354	hypothetical protein	-2.21759	1.13531e-51	5.51255e-52	down	-2.3316	7.51798e-55	3.85027e-55	down	-2.35492	1.748e-55	8.88476e-56	down
CGGC5_2239	1359	acylsynthetase	-1.88453	2.40426e-130	7.58224e-131	down	-3.99855	4.00836e-280	8.98613e-281	down	-4.02187	4.13666e-281	8.90606e-282	down
CGGC5_9971	1623	methylmalonate-semialdehyde dehydrogenase	-1.44357	0	0	down	-2.48359	0	0	down	-1.02148	0	0	down
CGGC5_3282	1533	dimethylaniline monooxygenase	-4.1375	0	0	down	-4.25152	0	0	down	-4.27484	0	0	down
CGGC5_12317	2190	WD domain-containing protein	-1.44978	3.87179e-198	9.35009e-199	down	-0.341405	1.33013e-17	9.16656e-18		-1.17208	3.59072e-143	1.20924e-143	down
CGGC5_13891	420	hypothetical protein	-6.07758	0	0	down	-6.1916	0	0	down	-4.21492	0	0	down
CGGC5_1260	531	hypothetical protein	-2.1632	2.3359e-48	1.16187e-48	down	0.722781	9.26417e-16	6.59978e-16		-2.30054	4.58287e-52	2.36929e-52	down
CGGC5_11709	774	hypothetical protein	-4.71501	0	0	down	-4.82903	0	0	down	-1.85235	2.78565e-225	7.05273e-226	down
CGGC5_13620	1752	het domain protein	-4.01507	4.32072e-307	7.3995e-308	down	-4.12908	0	0	down	-2.1524	3.32869e-169	1.0079e-169	down
CGGC5_11997	960	amidase	-3.33571	2.65156e-168	7.1477e-169	down	-3.44972	4.39196e-173	1.34633e-173	down	-3.47304	5.25171e-174	1.56069e-174	down
CGGC5_9264	2265	hsp70-like protein	-1.34104	0	0	down	-2.00759	0	0	down	-1.44595	0	0	down
CGGC5_13234	1146	methyltransferase domain-containing protein	-5.17223	0	0	down	-7.28624	0	0	down	-4.30956	0	0	down
CGGC5_10662	5469	myosin i myo5	-2.04205	0	0	down	-1.478	0	0	down	-1.38584	0	0	down
CGGC5_5590	834	zinc finger protein	-4.29284	0	0	down	-7.40686	0	0	down	-2.62282	0	0	down
CGGC5_2009	1479	high-affinity nicotinic acid transporter	-3.05181	0	0	down	-1.80326	0	0	down	-1.53707	0	0	down
CGGC5_1251	2979	het domain protein	-4.77152	0	0	down	-4.88553	0	0	down	-4.90885	0	0	down
CGGC5_10926	1638	ribosome biogenesis protein	-4.29387	0	0	down	-1.40788	2.87199e-114	1.10609e-114	down	-2.4312	4.79835e-237	1.1654e-237	down
CGGC5_9417	1614	kelch repeat protein	-1.23979	0	0	down	-1.82774	0	0	down	-1.163	0	0	down
CGGC5_196	1386	glucose galactose transporter	-4.18846	0	0	down	-0.302472	1.40393e-08	1.12888e-08		-1.32579	3.58701e-97	1.46091e-97	down
CGGC5_7423	1314	o-acetylhomoserine -lyase	-4.7368	0	0	down	-4.85082	0	0	down	-0.0667784	0.118393	0.112258
CGGC5_13958	729	nacht and ankyrin domain protein	-3.67357	7.71227e-229	1.68584e-229	down	-3.78759	6.35655e-234	1.60611e-234	down	-3.8109	6.76399e-235	1.65097e-235	down
CGGC5_12072	1425	exoglucanase type c precursor	-3.42862	1.82871e-183	4.62298e-184	down	-3.54264	2.39932e-188	7.003e-189	down	-3.56595	2.76486e-189	7.80387e-190	down
CGGC5_800	516	mediator of rna polymerase ii transcription subunit 6	-2.17212	6.87766e-49	3.40326e-49	down	-2.28613	5.39109e-52	2.80247e-52	down	-0.309449	0.00411572	0.0037205
CGGC5_9700	798	glutathione s-transferase	-2.85772	2.51419e-105	8.93337e-106	down	-2.97173	1.7018e-109	6.70866e-110	down	-2.99505	2.61578e-110	1.00744e-110	down
CGGC5_9563	1167	nad-binding rossmann fold oxidoreductase family protein	-1.44783	5.6677e-67	2.51503e-67	down	0.0231203	0.729315	0.720901		-3.58516	1.41252e-192	3.95173e-193	down
CGGC5_930	4536	secreted protein	-5.90245	0	0	down	-2.01646	0	0	down	-3.03978	0	0	down
CGGC5_5598	1110	hypothetical protein	-5.59009	0	0	down	-2.11915	0	0	down	-5.72743	0	0	down
CGGC5_8323	1731	gmc oxidoreductase	-4.15064	0	0	down	-4.26465	0	0	down	-1.28797	1.25039e-90	5.23475e-91	down
CGGC5_15339	252	polynucleotide kinase-3'-phosphatase	-1.74279	8.21628e-28	4.71306e-28	down	-1.85681	3.08804e-30	1.82639e-30	down	-1.88013	9.93833e-31	5.88995e-31	down
CGGC5_12764	660	hypothetical protein	-2.69969	8.9877e-177	2.32692e-177	down	0.356221	2.52561e-10	1.97433e-10		-1.25206	5.95387e-64	2.88108e-64	down
CGGC5_6050	684	ubiquitin conjugating enzyme	-2.18244	1.43162e-288	2.57991e-289	down	-1.88142	1.76877e-238	4.40239e-239	down	-1.90474	1.98465e-242	4.75109e-243	down
CGGC5_5323	1334	l-lysine -aminomutase	-4.02248	0	0	down	-4.13649	0	0	down	-4.15981	0	0	down
CGGC5_5698	1383	C6 finger domain-containing protein	-2.42116	2.20456e-257	4.37074e-258	down	-2.53518	2.62359e-271	6.01434e-272	down	-1.5585	1.10592e-144	3.6969e-145	down
CGGC5_9320	1293	hypothetical protein	-3.738	3.50035e-242	7.32684e-243	down	-3.85202	2.61975e-247	6.37307e-248	down	-3.87533	2.7421e-248	6.45521e-249	down
CGGC5_6231	489	hypothetical protein	-3.96557	0	0	down	-3.49462	0	0	down	-2.19601	0	0	down
CGGC5_8282	1140	hypothetical protein	-2.69969	0	0	down	-4.8137	0	0	down	-4.83702	0	0	down
CGGC5_8647	1251	serine threonine protein	-1.61948	2.49442e-218	5.63768e-219	down	-3.05542	0	0	down	-0.908816	4.64016e-89	1.95415e-89
CGGC5_9006	1770	hypothetical protein	-5.46098	0	0	down	-5.57499	0	0	down	-5.59831	0	0	down
CGGC5_7753	1839	ankyrin repeat protein	-2.65112	0	0	down	-4.76513	0	0	down	-4.78845	0	0	down
CGGC5_3849	327	DNA replication factor a subunit ssb3	-1.58092	2.02942e-42	1.05018e-42	down	0.890026	4.43826e-32	2.59304e-32		-0.718254	6.5503e-13	4.91633e-13
CGGC5_12790	855	glycosyltransferase family protein	-2.88724	1.45283e-108	5.06887e-109	down	1.32067	6.76817e-98	2.79943e-98	up	0.975426	3.0472e-48	1.60796e-48
CGGC5_958	2643	protein transport protein	-1.09479	8.69425e-134	2.70808e-134	down	-0.0388815	0.303711	0.292853		-0.232125	1.58109e-09	1.25439e-09
CGGC5_7781	1029	duf1479 domain-containing protein	-2.16007	0	0	down	-5.27409	0	0	down	-5.29741	0	0	down
CGGC5_4631	827	alkaline d-peptidase	-2.7991	4.03537e-99	1.48034e-99	down	-2.91312	3.33236e-103	1.34699e-103	down	-2.93643	5.29007e-104	2.09813e-104	down
CGGC5_6772	1824	ydr124wp-like protein	-3.34053	0	0	down	-4.0395	0	0	down	-7.06282	0	0	down
CGGC5_1475	1164	ubiquinol-cytochrome-c reductase cytochrome c1	-3.84329	2.35185e-265	4.53356e-266	down	-3.9573	1.52893e-270	3.50929e-271	down	-3.98062	1.58283e-271	3.49328e-272	down
CGGC5_12032	3999	ankyrin repeat protein	-3.13431	0	0	down	-1.24833	3.85324e-169	1.1934e-169	down	-5.27165	0	0	down
CGGC5_3970	1818	eukaryotic translation initiation factor 2a	-2.34958	0	0	down	-0.747387	8.84221e-147	2.97091e-147		-0.90195	6.19463e-202	1.69253e-202
CGGC5_665	1764	hypothetical protein	-1.83714	5.7305e-122	1.88387e-122	down	-1.95115	3.4672e-132	1.24125e-132	down	-1.97447	3.02181e-134	1.05459e-134	down
CGGC5_9982	3468	F-box domain protein	-3.22454	0	0	down	-3.07552	0	0	down	-2.36188	0	0	down
CGGC5_14915	2571	fes cip4 domain-containing protein	-1.54295	9.00497e-270	1.71401e-270	down	-2.46432	0	0	down	-2.48764	0	0	down
CGGC5_805	996	hypothetical protein	-1.58773	0	0	down	-1.43871	0	0	down	-1.46203	0	0	down
CGGC5_3624	840	hypothetical protein	-3.66854	7.99957e-228	1.75321e-228	down	-3.78256	6.64103e-233	1.6832e-233	down	-3.80587	7.08115e-234	1.73241e-234	down
CGGC5_9403	771	hypothetical protein	-3.58893	3.11553e-212	7.22259e-213	down	-0.117981	0.065861	0.0617382		-0.726262	6.79201e-25	4.19667e-25
CGGC5_2405	2124	dipeptidyl peptidase	-1.11588	0	0	down	-2.16849	0	0	down	-1.52885	0	0	down
CGGC5_4447	1530	integral membrane protein	-2.09028	0	0	down	-6.37422	0	0	down	-6.39754	0	0	down
CGGC5_3194	1389	pre-mRNA-splicing factor	-1.36569	8.35243e-143	2.50448e-143	down	-0.801636	7.27572e-61	3.61921e-61		0.175046	2.30806e-05	1.9747e-05
CGGC5_981	318	thiol methyltransferase	-1.28486	6.64991e-26	3.86603e-26	down	-0.398872	0.000148083	0.000129005		-2.42219	6.03828e-60	2.98566e-60	down
CGGC5_8966	1920	hypothetical protein	-2.36009	0	0	down	-6.79603	0	0	down	-3.81935	0	0	down
CGGC5_2615	1896	ATP-dependent rRNA helicase spb4	-1.10129	3.87105e-169	1.03922e-169	down	-1.95227	0	0	down	-1.56055	1.58928e-288	3.34824e-289	down
CGGC5_5926	2034	heterokaryon incompatibility protein	-5.53986	0	0	down	-5.65387	0	0	down	-5.67719	0	0	down
CGGC5_416	813	duf408 domain-containing protein	-1.86488	7.96591e-127	2.5676e-127	down	-1.9789	3.23744e-137	1.13248e-137	down	-3.00221	2.03727e-220	5.24631e-221	down
CGGC5_5203	474	hypothetical protein	-4.63348	0	0	down	-2.7475	0	0	down	-2.31139	0	0	down
CGGC5_6769	1488	ccr4-not core complex subunit	-1.67169	9.84606e-190	2.43816e-190	down	-2.20074	4.24847e-273	9.69688e-274	down	-0.80902	3.82662e-61	1.88026e-61
CGGC5_1358	1119	ell-associated factor	-1.47717	2.87834e-173	7.55676e-174	down	-1.32815	7.49178e-148	2.50651e-148	down	-0.614506	9.48217e-42	5.19636e-42
CGGC5_895	1149	fumarylacetoacetate hydrolase	-1.49155	2.36821e-142	7.12304e-143	down	0.394431	1.60125e-20	1.03257e-20		0.371113	3.27055e-18	2.21609e-18
CGGC5_12850	1050	lipase esterase family	-1.79488	0	0	down	-4.49385	0	0	down	-5.51717	0	0	down
CGGC5_7102	2250	WD domain-containing protein	-2.32316	0	0	down	-2.85222	0	0	down	-1.4605	0	0	down
CGGC5_1542	2289	lanosterol synthase	-1.58959	5.83792e-167	1.58515e-167	down	-2.11865	3.50415e-246	8.54452e-247	down	-0.726927	2.48016e-48	1.30786e-48
CGGC5_2255	1053	methyltransferase domain-containing protein	-3.0116	4.36191e-123	1.42804e-123	down	-3.12561	1.81475e-127	6.60533e-128	down	0.172996	0.0198948	0.0183449
CGGC5_6957	1329	duf124 domain-containing protein	-3.81256	0	0	down	-2.34161	0	0	down	-2.36493	0	0	down
CGGC5_8721	1755	hypothetical protein	-1.59954	1.41546e-211	3.28695e-212	down	-5.03548	0	0	down	-5.0588	0	0	down
CGGC5_10448	1416	C6 zinc finger domain protein	-4.10685	0	0	down	-5.80582	0	0	down	-7.82914	0	0	down
CGGC5_6345	2001	ankyrin repeat protein	-4.91935	0	0	down	-1.4484	6.85609e-183	2.03261e-183	down	-1.47172	2.93113e-187	8.31691e-188	down
CGGC5_12976	453	DNA-directed RNA polymerases i	-2.12723	0	0	down	-0.781812	1.50511e-78	6.75594e-79		-0.457207	4.65749e-31	2.75331e-31
CGGC5_9527	906	ubiquitin carboxyl-terminal hydrolase 2	-1.43826	2.94608e-194	7.20285e-195	down	-2.13723	0	0	down	-0.575589	2.64239e-43	1.43398e-43
CGGC5_11595	1095	hypothetical protein	-2.01569	0	0	down	-3.1297	0	0	down	-2.15302	0	0	down
CGGC5_4070	807	swib mdm2 domain protein	-1.71897	8.31066e-204	1.98325e-204	down	-2.24802	1.47555e-289	3.226e-290	down	0.143695	0.000485026	0.000427556
CGGC5_63	7128	alkyl hydroperoxide reductase thiol specific antioxidant mal allergen	-6.65414	0	0	down	-4.76816	0	0	down	-5.79148	0	0	down
CGGC5_11576	3360	ATP-dependent RNA helicase dhx8	-1.00488	1.42304e-109	4.93804e-110	down	-5.1189	0	0	down	-2.55725	0	0	down
CGGC5_11561	3309	DNA polymerase delta catalytic subunit	-1.97056	1.87278e-291	3.34955e-292	down	-0.499612	1.07376e-32	6.25355e-33		-3.10789	0	0	down
CGGC5_9684	603	nuclear distribution protein	-1.31628	5.07079e-79	2.08591e-79	down	-4.01526	4.38511e-284	9.7355e-285	down	-4.03858	4.52785e-285	9.63564e-286	down
CGGC5_3606	309	hypothetical protein	-1.87173	2.47891e-254	4.99602e-255	down	-1.66382	2.26489e-216	6.06305e-217	down	-4.00907	0	0	down
CGGC5_3615	1521	yor378w-like protein	-2.82287	0	0	down	-3.52185	0	0	down	-2.54517	0	0	down
CGGC5_13246	1635	C6 finger domain-containing protein	-4.789	0	0	down	-4.90301	0	0	down	-4.92633	0	0	down
CGGC5_8714	1080	lipase esterase	-3.29957	1.09522e-162	3.02773e-163	down	-1.41358	1.48655e-58	7.47086e-59	down	-3.4369	2.421e-168	7.35473e-169	down
CGGC5_8423	2043	F-box and wd repeat-containing protein	-2.57236	0	0	down	-1.68638	0	0	down	-1.7097	0	0	down
CGGC5_13724	2283	C6 transcription factor	-1.75639	0	0	down	-2.8704	0	0	down	-2.01925	0	0	down
CGGC5_4604	1602	cytochrome	-4.6676	0	0	down	-4.78161	0	0	down	-4.80493	0	0	down
CGGC5_9674	1629	C6 zinc finger domain-containing protein	-3.61007	2.76611e-216	6.31684e-217	down	-3.72408	2.539e-221	6.67207e-222	down	-1.7474	1.13995e-97	4.63549e-98	down
CGGC5_7926	891	hypothetical protein	-7.6753	0	0	down	-7.78931	0	0	down	-7.81263	0	0	down
CGGC5_779	801	mitochondrion organization and biogenesis protein	-3.61922	4.66777e-218	1.05697e-218	down	-3.73323	4.20633e-223	1.09906e-223	down	-0.756552	3.73893e-27	2.27062e-27
CGGC5_776	357	hypothetical protein	-5.50466	0	0	down	-1.71179	0	0	down	-2.83464	0	0	down
CGGC5_14014	3303	ankyrin repeat-containing protein	-4.7359	0	0	down	-4.84991	0	0	down	-4.87323	0	0	down
CGGC5_10274	1602	hypothetical protein	-1.19969	4.59582e-125	1.49085e-125	down	-2.89866	0	0	down	-1.33702	6.95415e-148	2.29399e-148	down
CGGC5_8988	795	ubiquitin-conjugating enzyme	-1.05239	5.23937e-137	1.61139e-137	down	0.0559898	0.113668	0.107524		-0.272183	1.95076e-13	1.45173e-13
CGGC5_614	265	hypothetical protein	-1.41367	5.75599e-17	3.97893e-17	down	-1.52769	7.2604e-19	4.86827e-19	down	-1.551	2.96451e-19	1.96826e-19	down
CGGC5_9205	1212	ntf2 and rrm domain-containing protein	-3.62896	5.85065e-220	1.31856e-220	down	-1.74298	1.35656e-98	5.59258e-99	down	-1.76629	2.12072e-100	8.53097e-101	down
CGGC5_8246	276	duf1337 domain-containing protein	-1.03816	8.8992e-09	7.06343e-09	down	-1.15218	3.78641e-10	2.9718e-10	down	3.14643	7.06294e-287	1.49527e-287	up
CGGC5_5380	1668	transcription initiation protein	-1.12441	9.10452e-301	1.59266e-301	down	-1.32589	0	0	down	-0.54185	8.75718e-87	3.72844e-87
CGGC5_608	426	BolA domain-containing protein	-1.3903	0	0	down	-4.31167	0	0	down	-2.75002	0	0	down
CGGC5_2980	405	eukaryotic translation initiation factor eif1a-like protein	-2.3093	1.19519e-57	5.59183e-58	down	-0.423311	5.2269e-05	4.50049e-05		-1.44663	2.79475e-31	1.64936e-31	down
CGGC5_11677	2031	calcineurin-like phosphoesterase	-1.26114	0	0	down	-2.16365	0	0	down	-1.18697	0	0	down
CGGC5_7140	1005	hypothetical protein	-3.54433	6.92631e-204	1.65239e-204	down	-3.65834	7.19156e-209	1.96767e-209	down	-1.68166	1.39418e-88	5.88529e-89	down
CGGC5_1710	5265	DNA-dependent RNA polymerase ii largest	-1.53291	0	0	down	-1.57981	0	0	down	-1.06256	0	0	down
CGGC5_5821	1383	hypothetical protein	-4.40463	0	0	down	-4.51864	0	0	down	-1.54196	7.21877e-141	2.45979e-141	down
CGGC5_7332	1926	gmc oxidoreductase	-4.78407	0	0	down	-2.89808	0	0	down	-4.9214	0	0	down
CGGC5_5997	237	RNA interference and gene silencing protein	-1.26999	9.51678e-120	3.16117e-120	down	-2.70594	0	0	down	0.0781015	0.0745302	0.0700856
CGGC5_7412	660	hypothetical protein	-2.72837	5.11659e-92	1.94341e-92	down	-0.842382	3.7113e-18	2.5238e-18		-2.8657	8.94715e-97	3.64971e-97	down
CGGC5_8481	1638	cytochrome p450 oxidoreductase	-2.4353	1.20654e-261	2.35679e-262	down	-4.54931	0	0	down	-3.57263	0	0	down
CGGC5_5886	1005	sir2 family histone	-1.27806	1.72671e-193	4.22653e-194	down	-5.39208	0	0	down	-5.4154	0	0	down
CGGC5_8948	1692	ankyrin repeat protein	-6.42434	0	0	down	-6.53835	0	0	down	-6.56167	0	0	down
CGGC5_8638	1017	heterokaryon incompatibility protein	-3.77518	0	0	down	-3.88919	0	0	down	-5.91251	0	0	down
CGGC5_4374	1566	s-adenosylmethionine decarboxylase proenzyme	-1.35572	2.84993e-140	8.64515e-141	down	-1.79166	7.2797e-210	1.98764e-210	down	0.432951	6.33032e-28	3.82051e-28
CGGC5_14520	369	hypothetical protein	-4.04836	0	0	down	-4.16238	0	0	down	-4.18569	0	0	down
CGGC5_13188	2685	serine threonine-protein phosphatase 6 regulatory ankyrin repeat subunit b	-4.37945	0	0	down	-4.49347	0	0	down	-4.51679	0	0	down
CGGC5_5909	2067	hypothetical protein	-1.6254	1.22651e-176	3.17805e-177	down	-2.73941	0	0	down	-1.4408	2.40539e-148	7.91083e-149	down
CGGC5_6864	1722	steroid monooxygenase	-1.3756	3.1845e-260	6.25449e-261	down	-5.65954	0	0	down	-0.512935	3.26388e-50	1.70351e-50
CGGC5_2039	2988	gpi-anchor biosynthetic protein	-4.86296	0	0	down	-0.392009	5.23611e-20	3.40187e-20		-3.00029	0	0	down
CGGC5_1095	2508	glutathione s-transferase	-1.29223	3.11064e-100	1.13201e-100	down	0.593753	1.06552e-41	5.88382e-42		-0.107637	0.0316233	0.0293463
CGGC5_8899	651	bet3 family protein	-2.21414	3.05524e-101	1.1064e-101	down	-3.32815	1.20817e-154	3.93803e-155	down	-0.351472	3.18739e-06	2.6824e-06
CGGC5_13120	1536	benzoate 4-monooxygenase cytochrome p450	-3.82645	1.56414e-261	3.05752e-262	down	-3.94047	1.03618e-266	2.4045e-267	down	-3.96379	1.07565e-267	2.39878e-268	down
CGGC5_928	831	hypothetical protein	-2.75233	2.23326e-94	8.37811e-95	down	-2.86635	2.15847e-98	8.90781e-99	down	-2.88967	3.5346e-99	1.42939e-99	down
CGGC5_7134	1806	hypothetical protein	-1.13112	4.2366e-73	1.81076e-73	down	-4.24513	0	0	down	-2.26845	2.24402e-195	6.23648e-196	down
CGGC5_12502	1494	cytochrome p450	-1.34677	2.7855e-165	7.61705e-166	down	-2.46079	0	0	down	-5.06907	0	0	down
CGGC5_6088	666	hypothetical protein	-2.96655	0	0	down	-4.4025	0	0	down	-8.01078	0	0	down
CGGC5_5892	2325	alpha-1,2-mannosidase, putative	-2.89587	0	0	down	-1.00989	1.26799e-102	5.13986e-103	down	-2.03321	1.83292e-288	3.86413e-289	down
CGGC5_737	1233	cation diffusion facilitator 1	-3.45661	3.03744e-188	7.56922e-189	down	0.429379	1.2378e-12	9.30687e-13		-0.59394	1.86576e-16	1.31541e-16
CGGC5_2147	321	centromere binding protein b	-1.01457	2.25673e-15	1.60194e-15	down	-2.12859	5.71547e-43	3.12902e-43	down	-2.15191	1.53789e-43	8.33329e-44	down
CGGC5_11485	1719	quinate permease	-5.69382	0	0	down	-5.80784	0	0	down	-5.83116	0	0	down
CGGC5_301	1056	hypothetical protein	-3.37329	2.63841e-174	6.89295e-175	down	-0.487301	2.42225e-11	1.86042e-11		-1.51062	8.95821e-68	4.22919e-68	down
CGGC5_5899	1581	histone deacetylase	-2.881	0	0	down	-1.18766	1.40419e-131	5.04198e-132	down	-0.848412	2.93742e-76	1.32308e-76
CGGC5_6601	1344	phospho-2-dehydro-3-deoxyheptonate aldolase	-1.65335	4.21031e-93	1.59227e-93	down	-1.76736	3.6125e-102	1.46589e-102	down	-0.790682	7.49128e-30	4.46687e-30
CGGC5_2138	2385	ring finger domain-containing protein	-1.31936	2.20161e-105	7.82038e-106	down	-2.43337	1.73228e-241	4.27826e-242	down	-2.45669	3.89307e-244	9.26988e-245	down
CGGC5_943	1977	glycogenin	-1.48745	5.33743e-281	9.82039e-282	down	-1.79411	0	0	down	-1.16536	1.61461e-193	4.50907e-194	down
CGGC5_13292	1065	hypothetical protein	-3.44305	0	0	down	-3.55706	0	0	down	-4.58038	0	0	down
CGGC5_171	468	ubiquitin conjugating enzyme	-1.00696	5.29274e-83	2.12624e-83	down	-1.12097	1.27611e-98	5.26001e-99	down	-1.14429	7.04339e-102	2.81756e-102	down
CGGC5_13726	996	aquaglyceroporin	-3.57745	0	0	down	-3.88411	0	0	down	-3.54485	0	0	down
CGGC5_659	1095	C6 transcription factor	-4.21586	0	0	down	-2.00795	0	0	down	-4.3532	0	0	down
CGGC5_6427	3171	C2H2 finger domain-containing protein	-1.60038	0	0	down	-6.17382	0	0	down	-2.61218	0	0	down
CGGC5_11610	612	hypothetical protein	-3.48191	1.18962e-192	2.91826e-193	down	-3.59593	1.38753e-197	3.93917e-198	down	-3.61924	1.56227e-198	4.30017e-199	down
CGGC5_2102	2919	C6 finger domain-containing protein	-1.23725	1.70313e-267	3.26362e-268	down	-3.93623	0	0	down	-2.95955	0	0	down
CGGC5_6561	1167	hypothetical protein	-2.31172	3.9805e-226	8.78339e-227	down	-4.42573	0	0	down	-4.44905	0	0	down
CGGC5_5115	945	ring finger domain protein	-4.30889	0	0	down	-1.42291	2.78272e-117	1.05645e-117	down	-4.44623	0	0	down
CGGC5_14606	1071	short chain dehydrogenase reductase	-4.24234	0	0	down	-4.35635	0	0	down	-1.37967	4.91544e-107	1.91915e-107	down
CGGC5_14312	1092	tor signaling pathway regulator	-1.18538	1.28517e-41	6.68395e-42	down	-0.714432	1.08349e-18	7.29938e-19		-3.32271	2.02532e-151	6.57159e-152	down
CGGC5_13867	3450	ankyrin repeat domain-containing protein 52	-3.23491	0	0	down	-6.34893	0	0	down	-6.37225	0	0	down
CGGC5_14228	357	hypothetical protein	-2.81739	5.03674e-101	1.82576e-101	down	0.390521	2.86139e-07	2.35644e-07		-2.95473	6.13732e-106	2.40842e-106	down
CGGC5_847	1650	glycoside hydrolase family 79 protein	-1.7086	1.17239e-200	2.81784e-201	down	-2.82261	0	0	down	-1.26097	2.35636e-128	8.38937e-129	down
CGGC5_11220	402	signal recognition particle 14kd protein	-1.74279	0	0	down	-3.44177	0	0	down	0.119873	0.00034325	0.000301652
CGGC5_14884	1491	betaine aldehyde dehydrogenase	-1.0043	1.68666e-82	6.79381e-83	down	0.104079	0.0167666	0.0154174		0.0807603	0.0651784	0.061185
CGGC5_4082	3654	serine threonine kinase irei	-1.19162	0	0	down	-0.418106	6.9547e-67	3.33818e-67		0.10401	2.85069e-06	2.39621e-06
CGGC5_4366	411	internalin	-2.1792	0	0	down	-5.29322	0	0	down	-5.31654	0	0	down
CGGC5_2021	3606	duf455 domain-containing protein	-1.71135	2.39544e-301	4.18181e-302	down	-3.41033	0	0	down	-5.43365	0	0	down
CGGC5_4569	1548	patatin-like serine	-1.48299	0	0	down	-3.18196	0	0	down	-3.20528	0	0	down
CGGC5_13254	1404	ring-14 protein	-1.17507	0	0	down	-1.65166	0	0	down	-0.89737	7.5215e-228	1.88773e-228
CGGC5_4882	354	translation initiation factor	-1.19118	8.8505e-305	1.52802e-305	down	-0.890155	1.04651e-189	3.04072e-190		-1.65044	0	0	down
CGGC5_12857	957	hypothetical protein	-3.13066	2.14691e-138	6.56233e-139	down	-3.24468	6.24565e-143	2.13496e-143	down	-3.26799	8.15507e-144	2.73797e-144	down
CGGC5_10494	909	protein kinase domain-containing protein	-2.89648	0	0	down	-3.42553	0	0	down	-2.71188	0	0	down
CGGC5_5854	1167	zn-dependent hydrolase oxidoreductase family	-1.21896	1.51239e-108	5.27831e-109	down	0.667022	2.93645e-63	1.43978e-63		1.27597	9.847e-280	2.13052e-280	up
CGGC5_8903	1809	MFS aflatoxin efflux	-5.38885	0	0	down	-1.50286	1.04501e-266	2.42647e-267	down	-1.94122	0	0	down
CGGC5_3380	3564	histidine kinase hhk5p	-2.846	0	0	down	-1.96002	0	0	down	-4.98334	0	0	down
CGGC5_10298	2865	amp dependent ligase	-4.80942	0	0	down	-4.92343	0	0	down	-4.94675	0	0	down
CGGC5_12248	1095	mitochondrial chaperone bcs1	-2.56646	8.14759e-304	1.41364e-304	down	-4.68048	0	0	down	-2.7038	0	0	down
CGGC5_1274	1731	cell wall anchored protein	-5.30687	0	0	down	-5.42089	0	0	down	-5.4442	0	0	down
CGGC5_10204	648	rho GTPase rho	-2.84231	0	0	down	-5.95632	0	0	down	-1.65771	0	0	down
CGGC5_2216	387	DNA-directed RNA polymerase i subunit rpa12	-2.67043	1.67569e-86	6.55239e-87	down	-2.78444	2.16199e-90	9.19406e-91	down	0.192237	0.0211004	0.0194701
CGGC5_12646	831	proteasome regulatory particle subunit	-1.11836	2.18076e-175	5.68022e-176	down	-1.23237	1.51855e-204	4.22408e-205	down	-0.329692	1.85639e-21	1.17633e-21
CGGC5_12166	1578	TPR domain-containing protein	-3.73447	0	0	down	-4.84849	0	0	down	-7.8718	0	0	down
CGGC5_8649	1137	hypothetical protein	-4.74995	0	0	down	-4.86397	0	0	down	-4.88729	0	0	down
CGGC5_1597	678	GNAT family	-2.49404	2.75402e-71	1.19045e-71	down	0.713869	6.15321e-19	4.12346e-19		-2.63138	1.30103e-75	5.87862e-76	down
CGGC5_8325	915	phosphoglycerate mutase	-2.33412	2.8018e-232	6.05653e-233	down	-0.863175	3.00546e-54	1.54211e-54		-2.47146	2.57418e-248	6.05808e-249	down
CGGC5_10809	414	duf1183 domain protein	-1.50255	1.76328e-37	9.43091e-38	down	-0.616562	1.01118e-09	7.98494e-10		-0.0549176	0.556779	0.546292
CGGC5_10153	1092	hypothetical protein	-3.54912	9.02932e-205	2.14895e-205	down	-3.66314	9.28412e-210	2.53558e-210	down	-3.68646	1.01823e-210	2.70317e-211	down
CGGC5_6513	1206	phenylacetaldoxime dehydratase	-2.77327	0	0	down	-4.88729	0	0	down	-2.91061	0	0	down
CGGC5_6779	1029	hypothetical protein	-1.64633	4.16074e-92	1.57976e-92	down	0.239654	4.43511e-05	3.81258e-05		0.801298	9.45211e-52	4.89435e-52
CGGC5_8664	513	carbonic anhydrase	-1.30038	1.02283e-51	4.96419e-52	down	-0.414398	2.10803e-08	1.70015e-08		-0.437716	3.71427e-09	2.96503e-09
CGGC5_4111	1005	hypothetical protein	-2.01061	1.14481e-154	3.28e-155	down	-1.12462	8.09317e-67	3.88866e-67	down	-0.340584	2.39499e-09	1.90626e-09
CGGC5_8053	1608	RNA polymerase rpb1 c-terminal repeat domain protein	-4.45927	0	0	down	-5.57329	0	0	down	-6.5966	0	0	down
CGGC5_108	1038	hypothetical protein	-3.50396	1.46453e-196	3.55814e-197	down	-3.61797	1.63309e-201	4.58921e-202	down	-1.64129	2.60539e-83	1.12464e-83	down
CGGC5_14717	816	hypothetical protein	-1.96519	1.48949e-145	4.40674e-146	down	-4.0792	1.1312e-299	2.40709e-300	down	-2.10252	8.52183e-159	2.67787e-159	down
CGGC5_11834	819	alpha beta hydrolase	-1.76652	5.98868e-56	2.8322e-56	down	-2.88054	7.82507e-100	3.20871e-100	down	-2.90386	1.27054e-100	5.10238e-101	down
CGGC5_7363	852	hypothetical protein	-3.18009	3.53458e-145	1.04635e-145	down	0.290859	2.08625e-05	1.78198e-05		-3.31742	1.13796e-150	3.70127e-151	down
CGGC5_10800	981	serine threonine-protein phosphatase pp1	-1.36078	0	0	down	-0.644722	1.16065e-146	3.90133e-147		-0.860686	2.42237e-241	5.81444e-242
CGGC5_7610	1359	FAD dependent oxidoreductase, putative	-1.38253	7.00536e-60	3.24205e-60	down	-3.49654	1.21123e-180	3.61894e-181	down	0.480138	5.69179e-15	4.12573e-15
CGGC5_6062	2526	fungal transcriptional regulatory protein	-1.88652	0	0	down	-2.5855	0	0	down	-3.60881	0	0	down
CGGC5_7000	345	hypothetical protein	-2.22959	1.99975e-52	9.66421e-53	down	-0.343602	0.001223	0.00108909		-0.36692	0.000580085	0.000512507
CGGC5_7567	252	hypothetical protein	-2.34913	2.09637e-60	9.675e-61	down	-2.46314	8.60735e-64	4.20498e-64	down	-2.48646	1.8338e-64	8.84964e-65	down
CGGC5_1924	867	alpha beta hydrolase fold protein	-4.16633	0	0	down	-4.28034	0	0	down	-2.30366	6.96671e-204	1.88763e-204	down
CGGC5_2226	1272	alpha/beta hydrolase, putative	-4.42564	0	0	down	-0.21773	7.02286e-06	5.93933e-06		0.244379	4.48834e-08	3.65569e-08
CGGC5_7409	1047	SAM dependent methyltransferase, putative	-1.72251	1.91942e-306	3.29193e-307	down	-5.42149	0	0	down	-5.44481	0	0	down
CGGC5_7138	687	magnesium and cobalt transport protein	-3.61269	8.6272e-217	1.96339e-217	down	-3.7267	7.86894e-222	2.06446e-222	down	-3.75002	8.46846e-223	2.1576e-223	down
CGGC5_12019	2736	pentatricopeptide repeat domain-containing protein	-1.35697	8.16364e-113	2.78683e-113	down	-0.663627	1.76752e-35	1.01202e-35		-3.4943	0	0	down
CGGC5_1662	261	hypothetical protein	-3.44415	4.19198e-186	1.04942e-186	down	-1.55817	2.46524e-74	1.13712e-74	down	-3.58149	6.07435e-192	1.70111e-192	down
CGGC5_8455	1587	neutral amino acid	-1.77766	5.2067e-112	1.7841e-112	down	-1.89167	7.47247e-122	2.77198e-122	down	-0.914992	4.11254e-41	2.2622e-41
CGGC5_2032	3153	DNA mismatch repair protein pms1	-4.66697	0	0	down	-0.459053	3.84036e-23	2.38484e-23		-0.219337	8.52468e-07	7.09713e-07
CGGC5_12956	1833	glucoamylase	-1.45952	6.85345e-135	2.12541e-135	down	-4.57354	0	0	down	0.573071	3.02201e-43	1.64063e-43
CGGC5_12459	2475	protein kinase domain-containing protein	-1.9853	2.61356e-297	4.60547e-298	down	-3.09931	0	0	down	-5.12263	0	0	down
CGGC5_973	1227	hypothetical protein	-2.58192	0	0	down	-0.110977	0.0142399	0.0130585		-0.39733	3.95432e-17	2.74686e-17
CGGC5_3663	2994	cytokinesis regulator	-1.55152	4.44709e-157	1.26002e-157	down	-2.66553	0	0	down	-2.68885	0	0	down
CGGC5_9274	2430	ankyrin repeat domain protein	-5.11087	0	0	down	-3.22488	0	0	down	-3.2482	0	0	down
CGGC5_14251	840	endo-1,3(4)-beta-glucanase	-3.55254	0	0	down	-1.8592	0	0	down	-0.166311	3.0251e-07	2.49787e-07
CGGC5_2045	1992	acetylglutamate synthase	-1.1178	4.16261e-71	1.80082e-71	down	0.0901087	0.0804053	0.0756011		-1.25514	3.38122e-85	1.448e-85	down
CGGC5_11855	645	hypothetical protein	-2.30282	3.28295e-57	1.53947e-57	down	-2.41683	1.58593e-60	7.9037e-61	down	-2.44015	3.49788e-61	1.71799e-61	down
CGGC5_8577	714	hypothetical protein	-1.79853	1.95759e-115	6.61769e-116	down	-1.91254	2.07594e-125	7.61291e-126	down	-0.350897	1.18514e-08	9.54075e-09
CGGC5_2940	1986	duf974 domain containing protein	-4.12011	0	0	down	-2.23412	2.29501e-190	6.65113e-191	down	-0.257442	2.0531e-06	1.72213e-06
CGGC5_12912	1881	amino acid transporter	-6.04897	0	0	down	-6.16298	0	0	down	-6.1863	0	0	down
CGGC5_12023	1140	dimethyladenosine transferase dimethyltransferase	-1.49688	1.13985e-72	4.88606e-73	down	1.3891	6.1733e-168	1.92031e-168	up	-3.63422	3.3797e-201	9.26182e-202	down
CGGC5_5174	3033	beta-N-acetylglucosaminidase	-1.28427	0	0	down	-3.04214	0	0	down	-2.74353	0	0	down
CGGC5_3504	1254	hypothetical protein	-1.49688	1.13985e-72	4.88606e-73	down	-0.0259361	0.695286	0.686076		-0.634217	8.67665e-19	5.84159e-19
CGGC5_4826	3120	nacht and ankyrin domain protein	-4.92041	0	0	down	-5.03442	0	0	down	-5.05774	0	0	down
CGGC5_10639	1482	protein kinase domain-containing protein	-4.22838	0	0	down	-7.92735	0	0	down	-7.95067	0	0	down
CGGC5_13473	1587	hsp70 family chaperone	-3.91935	3.26319e-283	5.95974e-284	down	-4.03336	1.98896e-288	4.35624e-289	down	-4.05668	2.04822e-289	4.30638e-290	down
CGGC5_13019	2331	het and ankyrin domain protein	-4.90422	0	0	down	-6.01824	0	0	down	-7.04155	0	0	down
CGGC5_12568	1938	hypothetical protein	-1.71836	1.27395e-203	3.04196e-204	down	-0.662454	5.3895e-45	2.92427e-45		-4.8557	0	0	down
CGGC5_12873	1260	hypothetical protein	-1.77254	0	0	down	-2.88656	0	0	down	-2.90987	0	0	down
CGGC5_2997	1053	u3 small nucleolar ribonucleoprotein	-3.80025	1.12843e-255	2.25977e-256	down	1.08573	1.52655e-114	5.87269e-115	up	-0.352622	9.93472e-09	7.99141e-09
CGGC5_1342	423	integral membrane protein	-1.13796	3.89153e-74	1.65023e-74	down	0.555383	1.06193e-32	6.18315e-33		2.04664	0	0	up
CGGC5_13152	492	hypothetical protein	-2.43011	2.57987e-66	1.14959e-66	down	-2.54412	7.92086e-70	3.73987e-70	down	0.43256	5.52763e-07	4.58822e-07
CGGC5_4659	1728	hypothetical protein	-1.18097	6.89725e-81	2.80623e-81	down	-2.29499	5.05372e-205	1.40433e-205	down	0.85162	4.73707e-85	2.02964e-85
CGGC5_12091	1266	hypothetical protein	-1.59601	6.13946e-127	1.97626e-127	down	-0.294987	3.30446e-08	2.67307e-08		0.266657	3.69022e-08	2.99803e-08
CGGC5_15469	704	hypothetical protein	-3.26838	0	0	down	-2.16	0	0	down	-2.32771	0	0	down
CGGC5_6662	1527	cytochrome p450	-5.08986	0	0	down	-5.20388	0	0	down	-5.2272	0	0	down
CGGC5_1419	933	methyltransferase	-1.61465	1.03516e-87	4.01969e-88	down	-0.728666	1.89678e-25	1.15736e-25		-1.16702	3.3181e-54	1.69714e-54	down
CGGC5_190	1545	monooxygenase FAD-binding protein	-1.29019	7.46668e-100	2.72789e-100	down	-1.4042	1.53937e-113	5.95598e-114	down	-1.42752	2.38124e-116	8.92901e-117	down
CGGC5_13617	1680	glutamyl-tRNA amidotransferase subunit a	-2.1118	0	0	down	-5.22581	0	0	down	-4.24913	0	0	down
CGGC5_11762	2565	ferric reductase transmembrane component 7	-2.60607	0	0	down	-2.98312	0	0	down	-3.00644	0	0	down
CGGC5_9723	1257	hypothetical protein	-4.75537	0	0	down	-6.86939	0	0	down	-6.89271	0	0	down
CGGC5_10011	1476	hypothetical protein	-3.08805	0	0	down	-6.06714	0	0	down	-3.76853	0	0	down
CGGC5_12101	999	ser thr protein phosphatase	-1.63992	3.31876e-91	1.26528e-91	down	-2.75394	2.44383e-173	7.48709e-174	down	-0.192293	0.00246852	0.00221656
CGGC5_12996	516	hypothetical protein	-1.74856	0	0	down	-3.44754	0	0	down	-5.47086	0	0	down
CGGC5_861	426	hypothetical protein	-1.41049	8.33113e-277	1.55484e-277	down	0.305566	4.79782e-25	2.93739e-25		-0.810862	9.8354e-114	3.72646e-114
CGGC5_11383	1287	glutamate carboxypeptidase	-2.43308	5.68377e-261	1.11429e-261	down	-1.54709	2.50851e-144	8.507e-145	down	-4.57041	0	0	down
CGGC5_4650	1347	nucleoside	-3.68607	2.2245e-231	4.82608e-232	down	-0.800082	4.2905e-31	2.52245e-31		-3.8234	1.90503e-237	4.62413e-238	down
CGGC5_6673	1674	alpha beta hydrolase fold family	-1.63606	0	0	down	-6.33504	0	0	down	-3.18843	0	0	down
CGGC5_7533	510	hypothetical protein	-5.67889	0	0	down	-5.79291	0	0	down	-2.81623	0	0	down
CGGC5_15258	507	proteasome regulatory particle subunit	-2.64121	7.99507e-84	3.197e-84	down	-0.755221	1.71641e-14	1.25534e-14		-2.77854	2.02459e-88	8.55513e-89	down
CGGC5_6147	2088	glutamate carboxypeptidase	-3.04103	0	0	down	-3.89201	0	0	down	-1.97673	0	0	down
CGGC5_9068	1107	1-aminocyclopropane-1-carboxylate deaminase	-1.15028	1.31226e-94	4.91315e-95	down	-4.58622	0	0	down	-4.60954	0	0	down
CGGC5_6021	969	mitochondrial folate carrier protein	-1.89856	6.64008e-133	2.07535e-133	down	-1.42761	4.12794e-89	1.76706e-89	down	-1.03589	2.07744e-54	1.06124e-54	down
CGGC5_11636	720	glutathione s-transferase	-1.89372	5.11846e-132	1.60488e-132	down	-4.00773	2.6953e-282	6.01365e-283	down	-2.03105	1.00935e-144	3.37334e-145	down
CGGC5_13522	363	hypothetical protein	-2.16387	0	0	down	-5.27789	0	0	down	-5.30121	0	0	down
CGGC5_8570	2019	duf803 domain membrane protein	-1.99863	0	0	down	-2.69761	0	0	down	0.0864264	0.00512351	0.00464463
CGGC5_9759	1125	galactose-1-phosphate uridylyltransferase	-1.44929	7.41445e-100	2.70828e-100	down	-1.56331	1.46877e-111	5.74141e-112	down	1.63576	0	0	up
CGGC5_13095	438	MFS quinate transporter	-2.47689	6.32774e-70	2.75916e-70	down	-1.5909	5.83376e-40	3.2588e-40	down	-1.61422	8.96367e-41	4.94088e-41	down
CGGC5_3139	480	hypothetical protein	-3.73259	4.8799e-241	1.02597e-241	down	-3.8466	3.68428e-246	8.98769e-247	down	-3.86992	3.86325e-247	9.11375e-248	down
CGGC5_1178	306	C6 finger domain-containing protein	-1.38636	3.11261e-16	2.17452e-16	down	-1.50038	4.29185e-18	2.91967e-18	down	-1.5237	1.78377e-18	1.20226e-18	down
CGGC5_4543	1536	hypothetical protein	-3.62702	1.40487e-219	3.16915e-220	down	-3.74103	1.25294e-224	3.25237e-225	down	-1.76435	4.0709e-100	1.63976e-100	down
CGGC5_1030	1173	beta-ig-h3 fasciclin	-2.95722	0	0	down	-2.48627	0	0	down	-1.50959	1.65458e-199	4.54776e-200	down
CGGC5_11579	1434	glucooligosaccharide	-6.69436	0	0	down	-6.80838	0	0	down	-4.8317	0	0	down
CGGC5_6799	610	RNA 2 -phosphotransferase	-2.50113	7.44693e-72	3.20441e-72	down	-1.61515	1.79246e-41	9.92348e-42	down	-2.63847	3.40837e-76	1.53581e-76	down
CGGC5_3334	1302	C6 finger domain-containing protein	-3.96928	1.80775e-295	3.19713e-296	down	-4.0833	1.07611e-300	2.28066e-301	down	-3.10662	1.659e-244	3.94675e-245	down
CGGC5_839	1731	d-lactate dehydrogenase	-1.60569	6.92373e-129	2.20303e-129	down	-1.30467	5.60733e-95	2.34364e-95	down	-0.327985	8.69144e-10	6.85975e-10
CGGC5_6876	1665	hypothetical protein	-4.78494	0	0	down	-4.89895	0	0	down	-4.92227	0	0	down
CGGC5_4744	1779	heterokaryon incompatibility protein	-5.70814	0	0	down	-3.82215	0	0	down	-5.84547	0	0	down
CGGC5_2140	936	zinc finger protein	-1.8077	5.77562e-117	1.94155e-117	down	0.400209	1.01561e-13	7.51185e-14		0.639925	2.01e-35	1.14951e-35
CGGC5_5440	1029	hypothetical protein	-4.84719	0	0	down	-0.961201	1.34351e-91	5.68902e-92		-0.814594	1.24267e-69	5.80485e-70
CGGC5_5391	786	efflux pump antibiotic resistance	-3.5117	6.00216e-198	1.45033e-198	down	-3.62572	6.59156e-203	1.84153e-203	down	-3.64904	7.33472e-204	1.98865e-204	down
CGGC5_842	1173	d-lactate dehydrogenase	-3.49546	0	0	down	-1.60948	1.998e-159	6.38871e-160	down	-1.04784	6.12266e-83	2.64638e-83	down
CGGC5_5076	1086	duf1680 domain protein	-1.69722	1.71291e-99	6.27266e-100	down	-0.811237	4.83978e-32	2.82797e-32		-1.83455	1.01309e-110	3.8935e-111	down
CGGC5_1552	1140	sarcosine oxidase	-4.05464	0	0	down	-4.16865	0	0	down	-0.607009	5.07313e-25	3.12992e-25
CGGC5_1072	576	rer1 protein	-4.31956	0	0	down	-3.43357	0	0	down	-0.756452	1.2557e-84	5.38998e-85
CGGC5_5641	261	mitochondrial import inner membrane translocase subunit tim13	-2.75352	1.70154e-94	6.37791e-95	down	2.13246	2.1607e-304	4.54543e-305	up	0.916501	2.26177e-38	1.2652e-38
CGGC5_1204	1371	chromatin remodeling complex subunit	-2.23257	2.28865e-205	5.43059e-206	down	0.460768	1.07862e-23	6.66896e-24		-0.784943	2.69105e-43	1.46058e-43
CGGC5_8161	444	sister chromatid cohesion protein	-2.13431	1.15511e-46	5.80725e-47	down	-2.24833	1.0404e-49	5.48427e-50	down	-0.271647	0.0124437	0.0114084
CGGC5_11909	2880	chromosome segregation protein	-1.0995	3.42978e-235	7.34061e-236	down	-1.02087	1.12496e-208	3.07917e-209	down	-0.343752	2.46e-31	1.4511e-31
CGGC5_14744	7362	sensor histidine kinase response	-1.27721	0	0	down	-1.39122	0	0	down	-0.899968	1.96776e-191	5.51767e-192
CGGC5_11091	630	GNAT family	-1.00961	6.7932e-29	3.85822e-29	down	-3.12363	3.19975e-127	1.16556e-127	down	-3.14694	4.48566e-128	1.59863e-128	down
CGGC5_4432	1584	hypothetical protein	-4.36606	0	0	down	-8.06503	0	0	down	-5.08835	0	0	down
CGGC5_11522	945	ubiquitin-conjugating enzyme	-1.08704	4.11925e-99	1.5114e-99	down	-0.464088	1.16943e-23	7.23376e-24		-1.48741	1.60773e-160	5.01779e-161	down
CGGC5_11445	2235	C6 transcription factor	-4.7374	0	0	down	-4.85142	0	0	down	-2.87473	0	0	down
CGGC5_14370	2817	subtilisin-like protease	-4.9175	0	0	down	-5.03151	0	0	down	-2.05483	8.53729e-297	1.76219e-297	down
CGGC5_3129	609	rab GTPase	-1.17668	4.71169e-139	1.43667e-139	down	-2.09805	0	0	down	-1.79944	1.24525e-260	2.84738e-261	down
CGGC5_2152	2100	oligopeptidase family protein	-1.02813	1.54905e-115	5.23053e-116	down	-1.14215	8.0197e-137	2.81107e-137	down	-0.84354	1.87707e-83	8.09853e-84
CGGC5_10185	675	pyridoxamine 5 -phosphate oxidase	-1.67482	3.42116e-96	1.27235e-96	down	0.21116	0.000302867	0.000265488		-1.81216	2.96677e-107	1.15769e-107	down
CGGC5_10903	378	hypothetical protein	-2.45076	6.84955e-68	3.02432e-68	down	0.020188	0.831612	0.825335		-2.58809	3.89846e-72	1.79336e-72	down
CGGC5_13839	1155	srf-type transcription factor	-1.84133	1.24128e-243	2.58671e-244	down	-4.95535	0	0	down	-3.97867	0	0	down
CGGC5_7069	606	protein mlo3-like protein	-1.62925	0	0	down	-2.39535	0	0	down	-2.90409	0	0	down
CGGC5_1545	1659	ankyrin repeat protein	-3.83209	8.32674e-263	1.61877e-263	down	-3.9461	5.47563e-268	1.26616e-268	down	-3.96942	5.68155e-269	1.26218e-269	down
CGGC5_5935	831	bax inhibitor family protein	-1.44617	0	0	down	-2.91382	0	0	down	-2.0196	0	0	down
CGGC5_8615	1800	ferric reductase	-1.7416	2.88177e-106	1.01747e-106	down	-1.85561	6.94331e-116	2.6543e-116	down	-1.87893	7.92619e-118	2.95324e-118	down
CGGC5_11259	1968	serine threonine-protein kinase dbf20	-2.03279	2.89328e-159	8.10169e-160	down	-1.1468	6.18098e-70	2.91662e-70	down	-1.17012	3.64792e-72	1.67785e-72	down
CGGC5_6085	3318	hypothetical protein	-2.66507	0	0	down	-1.77909	4.58912e-206	1.27131e-206	down	-0.480479	5.21868e-25	3.22045e-25
CGGC5_8556	1656	cytochrome p450	-1.93671	4.79805e-140	1.45649e-140	down	-2.05072	6.84685e-151	2.26636e-151	down	-4.07404	1.24453e-293	2.58344e-294	down
CGGC5_13882	2574	hypothetical protein	-2.21787	1.2811e-301	2.23373e-302	down	-0.331888	1.68684e-14	1.23011e-14		-0.940169	1.03639e-85	4.43021e-86
CGGC5_7852	183	hypothetical protein	-5.03108	0	0	down	-5.14509	0	0	down	-5.16841	0	0	down
CGGC5_3029	333	hypothetical protein	-1.88724	2.83407e-66	1.26307e-66	down	-3.00126	8.90748e-113	3.46067e-113	down	1.29735	8.85786e-94	3.65924e-94	up
CGGC5_11429	669	kinetochore protein	-1.62442	4.73668e-89	1.8258e-89	down	-3.73844	4.03559e-224	1.05158e-224	down	-3.76176	4.3213e-225	1.0953e-225	down
CGGC5_4933	1698	cytochrome p450	-4.4887	0	0	down	-4.60272	0	0	down	-0.166605	0.000400543	0.0003524
CGGC5_11975	471	hypothetical protein	-3.07241	0	0	down	-0.926556	0	0		0.0180648	0.137725	0.13101
CGGC5_4959	2067	serine threonine-protein kinase chk2	-2.74909	0	0	down	-7.03303	0	0	down	-1.47139	0	0	down
CGGC5_13532	374	integral membrane protein	-2.68917	2.94608e-88	1.14043e-88	down	-2.80319	3.55436e-92	1.50102e-92	down	0.173493	0.0369612	0.0343918
CGGC5_7034	840	gpi-anchored protein	-3.93036	0	0	down	-7.04437	0	0	down	-4.06769	0	0	down
CGGC5_8509	399	hypothetical protein	-2.5722	9.01053e-154	2.58932e-154	down	-0.101248	0.116188	0.109916		-3.70953	4.84991e-215	1.27203e-215	down
CGGC5_9227	858	hypothetical protein	-2.7404	3.38523e-93	1.27879e-93	down	-0.854414	1.04568e-18	7.04246e-19		-2.87773	5.63544e-98	2.28838e-98	down
CGGC5_4591	828	allergen asp f 4	-1.16808	0	0	down	-2.01906	0	0	down	-0.511867	3.01155e-141	1.02319e-141
CGGC5_15140	4344	snf2 family helicase	-2.22688	0	0	down	-2.92586	0	0	down	-0.627249	1.39096e-85	5.94982e-86
CGGC5_9683	1293	amino acid transporter	-1.47232	6.96722e-206	1.64873e-206	down	-3.1713	0	0	down	-5.19462	0	0	down
CGGC5_5152	318	zinc finger protein	-2.21241	2.3864e-51	1.16094e-51	down	-0.326427	0.00220225	0.00197515		0.972183	1.39287e-30	8.26576e-31
CGGC5_9984	504	sam and ph domain-containing protein	-2.66318	0	0	down	-4.77719	0	0	down	-3.80051	0	0	down
CGGC5_3948	558	hypothetical protein	-3.18163	0	0	down	-5.29565	0	0	down	-1.31897	3.5676e-190	1.00442e-190	down
CGGC5_145	2253	ubiquitin carboxyl-terminal hydrolase	-1.8739	0	0	down	-3.12541	0	0	down	-1.56377	0	0	down
CGGC5_2006	1620	alpha beta hydrolase fold family	-1.87447	2.61086e-255	5.24147e-256	down	0.333446	7.29207e-19	4.89029e-19		-0.689873	1.54273e-53	7.90391e-54
CGGC5_8609	1029	methyltransferase domain-containing protein	-4.13477	0	0	down	-2.24878	8.01555e-194	2.30158e-194	down	-1.2721	5.62809e-88	2.38301e-88	down
CGGC5_1555	1947	zinc c2h2 type domain containing protein	-2.38636	4.09951e-247	8.44645e-248	down	-1.50038	1.06352e-133	3.793e-134	down	-4.5237	0	0	down
CGGC5_7359	561	FtsJ-like methyltransferase family protein	-5.2031	0	0	down	-5.31711	0	0	down	-5.34043	0	0	down
CGGC5_5045	582	acid phosphatase, putative	-2.31252	7.2084e-58	3.36841e-58	down	-2.42654	3.3653e-61	1.66995e-61	down	-0.449857	1.81947e-05	1.5528e-05
CGGC5_8690	771	short-chain dehydrogenase reductase family	-6.482	0	0	down	-1.89558	0	0	down	-1.09577	0	0	down
CGGC5_3292	1119	l-threonine 3-dehydrogenase	-1.14862	0	0	down	-1.59521	0	0	down	-1.78845	0	0	down
CGGC5_7575	1368	hypothetical protein	-2.67043	0	0	down	-4.78444	0	0	down	-4.80776	0	0	down
CGGC5_4598	324	hypothetical protein	-2.9793	0	0	down	-2.67828	0	0	down	-4.7016	0	0	down
CGGC5_12589	828	hypothetical protein	-2.2474	3.82226e-209	8.95233e-210	down	-1.36142	2.76881e-105	1.10934e-105	down	0.422618	4.03077e-20	2.6209e-20
CGGC5_12274	891	hypothetical protein	-4.0568	0	0	down	-2.84889	0	0	down	-1.60918	0	0	down
CGGC5_9047	1620	MFS maltose permease	-2.02793	0	0	down	-1.20906	0	0	down	-0.647419	4.33675e-285	9.22589e-286
CGGC5_13054	699	bZIP transcription factor	-1.26233	0	0	down	-2.14686	0	0	down	-2.375	0	0	down
CGGC5_1577	402	hypothetical protein	-6.14725	0	0	down	-6.26127	0	0	down	-6.28458	0	0	down
CGGC5_9538	3837	histidine kinase 1	-1.62442	0	0	down	-1.73844	0	0	down	-1.53435	0	0	down
CGGC5_14914	2574	spindle assembly checkpoint component mad1	-2.46859	6.74815e-272	1.27722e-272	down	0.00235649	0.960493	0.958782		-1.02096	4.10318e-78	1.82658e-78	down
CGGC5_2708	1194	sirq protein	-3.17034	8.07223e-144	2.40606e-144	down	1.71565	4.16997e-228	1.07174e-228	up	2.01426	0	0	up
CGGC5_8013	885	hypothetical protein	-1.65398	6.29725e-139	1.92125e-139	down	-2.35296	9.42026e-220	2.48957e-220	down	-1.37628	2.14364e-106	8.39233e-107	down
CGGC5_8500	567	hypothetical protein	-3.75293	2.30912e-245	4.78809e-246	down	-3.86694	1.69163e-250	4.08632e-251	down	-3.89026	1.76522e-251	4.12666e-252	down
CGGC5_11929	1929	DNA repair protein	-2.30566	1.75152e-224	3.88303e-225	down	-4.41967	0	0	down	-4.44299	0	0	down
CGGC5_4429	366	hypothetical protein	-3.81569	4.12497e-259	8.12369e-260	down	-3.9297	2.75774e-264	6.45737e-265	down	-1.95302	2.00701e-130	7.11562e-131	down
CGGC5_2293	2823	importin beta-2	-1.15755	0	0	down	-2.93453	0	0	down	-0.333355	2.90604e-41	1.59709e-41
CGGC5_4950	2310	ph response protein	-2.63487	0	0	down	-0.971273	6.48978e-278	1.46415e-278		-2.57955	0	0	down
CGGC5_2141	873	hypothetical protein	-1.36718	2.52535e-256	5.03377e-257	down	-2.06615	0	0	down	-1.35251	2.71408e-252	6.33136e-253	down
CGGC5_1667	666	alpha-ketoglutarate-dependent sulfonate dioxygenase	-3.15514	1.00967e-141	3.0448e-142	down	-3.26915	2.74518e-146	9.24118e-147	down	-3.29247	3.54184e-147	1.16987e-147	down
CGGC5_3159	2325	small oligopeptide opt family	-4.18538	0	0	down	-0.714432	7.45177e-36	4.25975e-36		-2.32271	1.33793e-208	3.56951e-209	down
CGGC5_3392	336	hypothetical protein	-1.99382	0	0	down	0.874022	0	0		1.01453	0	0	up
CGGC5_2301	1128	zinc knuckle transcription factor splicing factor msl5	-3.74817	0	0	down	-0.774719	4.99552e-118	1.88906e-118		-2.30054	0	0	down
CGGC5_5212	432	hypothetical protein	-2.84105	1.57013e-103	5.61762e-104	down	-2.95507	1.12368e-107	4.45367e-108	down	0.606576	6.20539e-17	4.3335e-17
CGGC5_7421	839	hypothetical protein	-4.69506	0	0	down	-4.80907	0	0	down	-1.83239	5.48427e-219	1.42125e-219	down
CGGC5_11604	558	hypothetical protein	-5.45533	0	0	down	-7.56934	0	0	down	-4.59266	0	0	down
CGGC5_4301	837	hypothetical protein	-2.95179	6.37112e-116	2.14946e-116	down	-3.06581	3.19991e-120	1.19592e-120	down	-0.0891278	0.265326	0.255387
CGGC5_11209	2691	hypothetical protein	-3.50122	0	0	down	-2.29331	0	0	down	-4.63855	0	0	down
CGGC5_3343	459	hypothetical protein	-4.65653	0	0	down	-4.77054	0	0	down	-3.79386	0	0	down
CGGC5_5768	732	hypothetical protein	-4.08326	0	0	down	-4.19728	0	0	down	-4.2206	0	0	down
CGGC5_15247	720	gpi-anchored protein	-1.81626	2.10576e-118	7.03221e-119	down	-3.93027	2.05517e-264	4.81081e-265	down	-3.95359	2.13513e-265	4.80627e-266	down
CGGC5_8778	628	hypothetical protein	-2.28978	2.46482e-56	1.16207e-56	down	-0.403793	0.000120739	0.000104935		-2.42711	2.77774e-60	1.37169e-60	down
CGGC5_6065	753	nuclear pore complex	-1.6561	2.22105e-139	6.76124e-140	down	-4.35508	0	0	down	-1.3784	8.54879e-107	3.33834e-107	down
CGGC5_12534	1308	muscle-derived protein (neurite-outgrowth-promoting)	-1.41041	4.27705e-185	1.07407e-185	down	-0.78746	1.02306e-72	4.75976e-73		-0.325351	8.21685e-16	5.86375e-16
CGGC5_1307	1203	nacht and ankyrin domain protein	-4.40254	0	0	down	-3.51656	0	0	down	-6.53988	0	0	down
CGGC5_2971	1314	pyruvate dehydrogenase kinase	-1.21773	1.92219e-257	3.80954e-258	down	-2.10935	0	0	down	-0.355063	5.34499e-31	3.16239e-31
CGGC5_3760	1719	F-box domain-containing protein	-1.43826	2.01865e-258	3.98632e-259	down	-0.552271	3.31638e-53	1.71227e-53		-1.99063	0	0	down
CGGC5_5718	1938	FAD monooxygenase	-5.91458	0	0	down	-6.02859	0	0	down	-2.05191	0	0	down
CGGC5_7863	735	smr domain protein	-4.24191	0	0	down	-0.0339994	0.504782	0.493351		-2.37925	4.42147e-223	1.12509e-223	down
CGGC5_13312	900	tyrosine decarboxylase	-1.87856	2.87569e-129	9.1336e-130	down	0.592391	1.5395e-31	9.02411e-32		-0.430927	1.18612e-12	8.93656e-13
CGGC5_7528	161	lipolytic enzyme	-2.91829	4.69679e-112	1.60838e-112	down	-2.03231	1.62522e-74	7.4884e-75	down	-3.05562	3.85198e-117	1.43933e-117	down
CGGC5_3444	3018	DNA polymerase v	-2.65557	0	0	down	-2.76959	0	0	down	-0.207945	3.21614e-06	2.70728e-06
CGGC5_14357	528	hypothetical protein	-4.11815	0	0	down	-6.23217	0	0	down	-6.25548	0	0	down
CGGC5_9848	1068	xylitol dehydrogenase	-1.04254	1.62723e-60	7.50636e-61	down	-2.15656	7.72879e-173	2.3717e-173	down	0.627481	1.04535e-39	5.79997e-40
CGGC5_11695	2130	cell cycle control protein	-1.84273	4.07284e-244	8.47286e-245	down	-1.37178	5.60162e-160	1.78835e-160	down	-0.980061	2.911e-94	1.19924e-94
CGGC5_4367	591	hypothetical protein	-3.68793	9.25818e-232	2.00461e-232	down	-3.80195	7.46708e-237	1.86916e-237	down	-3.82527	7.89685e-238	1.91458e-238	down
CGGC5_5420	2109	chromatin assembly factor 1 subunit	-1.57645	2.26044e-244	4.69278e-245	down	-0.953503	5.56007e-112	2.16788e-112		-1.71379	2.71876e-275	5.94615e-276	down
CGGC5_7951	678	hypothetical protein	-2.42862	3.34258e-66	1.48994e-66	down	-2.54264	1.03134e-69	4.87282e-70	down	-2.56595	2.08842e-70	9.70585e-71	down
CGGC5_11751	606	C6 transcription factor	-2.45661	2.42038e-68	1.06695e-68	down	-2.57062	6.7637e-72	3.15883e-72	down	-2.59394	1.34479e-72	6.17196e-73	down
CGGC5_14307	858	hypothetical protein	-1.72796	2.3088e-155	6.60668e-156	down	0.273498	3.23508e-09	2.57525e-09		-4.45026	0	0	down
CGGC5_1212	1263	acyl-CoA dehydrogenase	-1.94739	2.03252e-282	3.7237e-283	down	-2.0614	3.25702e-304	6.8564e-305	down	-5.08472	0	0	down
CGGC5_3132	543	pterin-4-alpha-carbinolamine dehydratase family protein	-3.09737	5.72583e-134	1.78225e-134	down	-3.21138	1.83846e-138	6.38329e-139	down	-3.2347	2.4328e-139	8.33471e-140	down
CGGC5_12965	2916	karyopherin	-1.00064	2.79607e-215	6.4072e-216	down	-2.52969	0	0	down	-0.678537	1.30715e-111	5.00042e-112
CGGC5_6236	879	C6 zinc finger domain-containing protein	-3.3756	1.11017e-174	2.8972e-175	down	-0.489617	1.91458e-11	1.46613e-11		-0.512935	2.46046e-12	1.8627e-12
CGGC5_2863	843	hypothetical protein	-2.42738	0	0	down	-1.71132	0	0	down	-1.27521	0	0	down
CGGC5_7915	1431	hypothetical protein	-2.40217	0	0	down	-5.51618	0	0	down	-5.5395	0	0	down
CGGC5_9040	2784	ankyrin repeat protein	-4.45697	0	0	down	-4.57099	0	0	down	-4.5943	0	0	down
CGGC5_11644	242	hypothetical protein	-1.57556	8.45528e-22	5.22294e-22	down	-1.68957	5.91825e-24	3.65286e-24	down	-1.71289	2.13287e-24	1.32287e-24	down
CGGC5_13800	828	hypothetical protein	-3.4016	6.06309e-179	1.55719e-179	down	-3.51561	8.47939e-184	2.50783e-184	down	-3.53893	9.85707e-185	2.82561e-185	down
CGGC5_2684	1050	C6 zinc finger domain protein	-2.74459	0	0	down	-4.8586	0	0	down	-2.88192	0	0	down
CGGC5_855	1242	regulator of gluconeogenesis	-3.89856	3.08282e-278	5.73149e-279	down	0.15735	0.00401323	0.00362168		0.134031	0.0147702	0.0135765
CGGC5_15468	675	hypothetical protein	-4.99412	0	0	down	-5.10813	0	0	down	-5.13145	0	0	down
CGGC5_4573	1098	hypothetical protein	-1.56003	1.72854e-80	7.06052e-81	down	-3.67404	8.61561e-212	2.34196e-212	down	-0.69736	7.47426e-23	4.6833e-23
CGGC5_3003	1110	hypothetical protein	-4.00513	1.54659e-304	2.67125e-305	down	-4.11915	0	0	down	-4.14246	0	0	down
CGGC5_4792	1224	geranylgeranyl transferase type i beta subunit	-3.4617	3.99858e-189	9.92441e-190	down	0.424282	2.17707e-12	1.6428e-12		-0.599036	9.71664e-17	6.79592e-17
CGGC5_4017	3363	trp-like ion channel	-2.38445	0	0	down	-2.49846	0	0	down	-1.52178	8.10986e-271	1.79502e-271	down
CGGC5_1093	1335	signal transducer	-1.53538	2.27841e-77	9.47075e-78	down	-0.327463	1.10275e-06	9.18195e-07		-1.67271	2.15158e-87	9.13302e-88	down
CGGC5_10563	3147	calpain-like protein	-1.71711	0	0	down	-2.83113	0	0	down	-4.02437	0	0	down
CGGC5_8035	2454	het domain protein	-4.71958	0	0	down	-4.83359	0	0	down	-4.85691	0	0	down
CGGC5_4096	564	hypothetical protein	-3.55117	3.77213e-205	8.96409e-206	down	-3.66519	3.8622e-210	1.05357e-210	down	-3.68851	4.23309e-211	1.12244e-211	down
CGGC5_5932	957	u2 snrnp component ist3	-1.6578	9.78034e-94	3.68481e-94	down	0.550117	2.08688e-23	1.29282e-23		-3.79513	1.0329e-231	2.5571e-232	down
CGGC5_7728	1119	integral membrane protein	-3.7991	2.02673e-255	4.06589e-256	down	-3.91312	1.39338e-260	3.28848e-261	down	-3.93643	1.44482e-261	3.29395e-262	down
CGGC5_8055	675	cytidine deoxycytidylate deaminase family protein	-2.99361	6.75528e-121	2.23401e-121	down	-1.10763	4.78706e-33	2.78183e-33	down	-1.13095	4.00911e-34	2.31146e-34	down
CGGC5_10964	1518	acyltransferase	-5.66017	0	0	down	-5.77419	0	0	down	-3.79751	0	0	down
CGGC5_8731	2724	DNA mismatch repair protein	-2.69073	0	0	down	-2.80474	0	0	down	-0.828058	2.1779e-64	1.05141e-64
CGGC5_10626	2334	tol protein-like protein	-4.34244	0	0	down	-4.45645	0	0	down	-4.47977	0	0	down
CGGC5_2872	1101	ribosomal biogenesis protein gar2	-2.61694	0	0	down	0.269048	9.96095e-11	7.72786e-11		-0.584345	6.26521e-34	3.61422e-34
CGGC5_11985	801	hypothetical protein	-1.36243	8.3257e-58	3.89348e-58	down	-2.47644	8.66609e-128	3.15058e-128	down	0.0852024	0.204934	0.196354
CGGC5_5149	480	duf323 domain-containing protein	-2.71257	1.73484e-90	6.63698e-91	down	-2.82659	1.9256e-94	8.06814e-95	down	0.150094	0.0703453	0.0661252
CGGC5_12164	855	methyltransferase family	-1.3507	1.2812e-56	6.02803e-57	down	-3.46472	1.78147e-175	5.41595e-176	down	-2.48803	1.95807e-127	7.01307e-128	down
CGGC5_4343	1098	2og-fe oxygenase superfamily protein	-5.3997	0	0	down	-5.51372	0	0	down	-2.21511	0	0	down
CGGC5_4811	2169	phosphoglycerate mutase family protein	-1.22495	4.63919e-153	1.33744e-153	down	-1.14632	5.27788e-138	1.83422e-138	down	-5.16963	0	0	down
CGGC5_8361	2949	methyltransferase domain-containing protein	-8.11766	0	0	down	-7.23168	0	0	down	-6.25499	0	0	down
CGGC5_10057	2040	zn 2cys6 transcription factor	-1.71339	2.8435e-302	4.95386e-303	down	-3.41236	0	0	down	-5.43568	0	0	down
CGGC5_828	1719	WD g-beta repeat containing protein	-1.07141	1.91309e-64	8.62028e-65	down	-1.18542	1.3674e-75	6.2615e-76	down	-0.208739	0.000138066	0.000120058
CGGC5_7233	1515	major facilitator superfamily protein	-1.55935	2.11073e-80	8.63297e-81	down	-3.67336	1.15408e-211	3.13874e-212	down	-3.69668	1.26178e-212	3.33494e-213	down
CGGC5_8058	1779	amino-acid permease inda1	-1.55206	0	0	down	-2.60468	0	0	down	-0.909179	0	0
CGGC5_2936	774	kinetochore protein spc25	-1.27662	1.65998e-49	8.17971e-50	down	0.19433	0.00394227	0.0035568		-3.41395	7.99836e-165	2.46164e-165	down
CGGC5_1995	1893	carboxylesterase family protein	-1.34952	2.57239e-111	8.84562e-112	down	-0.463538	3.45095e-19	2.28925e-19		0.683069	1.50806e-58	7.52796e-59
CGGC5_4771	1002	WD repeat protein	-1.77298	2.97769e-111	1.02436e-111	down	-1.887	4.57771e-121	1.70238e-121	down	-0.910314	1.20443e-40	6.6424e-41
CGGC5_10991	786	hypothetical protein	-1.50678	7.39619e-74	3.14115e-74	down	0.18656	0.00275042	0.00247189		-1.64411	1.13452e-83	4.89159e-84	down
CGGC5_2701	273	mitochondrial ribosomal protein s19	-2.15469	0	0	down	-0.853665	2.61688e-138	9.08881e-139		-0.555055	9.17075e-66	4.38624e-66
CGGC5_12302	2070	gdp gtp exchange factor	-1.58159	0	0	down	-2.15504	0	0	down	-1.09089	0	0	down
CGGC5_9620	2832	px domain protein	-2.54738	0	0	down	-1.03336	0	0	down	-1.97422	0	0	down
CGGC5_557	492	trafficking protein particle complex subunit 2	-1.62637	6.61243e-177	1.71101e-177	down	-2.74038	0	0	down	-0.441774	4.17311e-21	2.65413e-21
CGGC5_6641	1998	sulfate transporter	-5.19243	0	0	down	-4.72148	0	0	down	-5.32977	0	0	down
CGGC5_11145	1464	u4 u6 small nuclear ribonucleoprotein prp3	-1.84161	9.9333e-244	2.06929e-244	down	-0.633698	2.76995e-45	1.49968e-45		-0.278505	4.61957e-11	3.56786e-11
CGGC5_11427	615	prefoldin subunit 3	-1.2429	4.18259e-136	1.28966e-136	down	-0.134522	0.00123703	0.00110171		-0.157841	0.000157311	0.000137028
CGGC5_12213	1386	C6 transcription factor	-2.29998	0	0	down	-2.41399	0	0	down	-0.852347	3.59562e-102	1.43707e-102
CGGC5_1689	1017	methyltransferase domain-containing protein	-1.67294	4.25473e-190	1.05177e-190	down	-0.46503	9.34693e-24	5.77643e-24		-0.488348	7.49254e-26	4.5981e-26
CGGC5_6670	1125	hypothetical protein	-1.23016	8.76514e-133	2.74079e-133	down	-2.92913	0	0	down	-1.36749	3.07828e-156	9.75733e-157	down
CGGC5_3032	333	choriogenin hminor	-2.59159	2.0277e-79	8.32519e-80	down	-2.7056	3.50239e-83	1.53332e-83	down	0.271079	0.0012938	0.00115439
CGGC5_822	1185	RNA binding protein	-1.04898	3.85017e-106	1.36158e-106	down	-0.970352	1.31064e-93	5.50362e-94		0.529891	8.74558e-48	4.63045e-48
CGGC5_1592	405	hypothetical protein	-2.59026	2.64514e-79	1.08678e-79	down	-2.70427	4.59136e-83	2.01089e-83	down	-2.72759	8.32925e-84	3.58858e-84	down
CGGC5_12691	1191	phosphoserine aminotransferase	-3.07972	0	0	down	-0.871804	2.53158e-91	1.07342e-91		-2.21705	0	0	down
CGGC5_2985	2070	heterokaryon incompatibility protein	-1.08547	8.89669e-99	3.26874e-99	down	-1.78444	1.12242e-207	3.08142e-208	down	-2.80776	0	0	down
CGGC5_8263	900	pectate lyase	-3.22188	4.00404e-151	1.16462e-151	down	-3.3359	9.06241e-156	2.94099e-156	down	-3.35922	1.1373e-156	3.59808e-157	down
CGGC5_5107	210	hypothetical protein	-1.03034	1.20499e-08	9.57882e-09	down	-1.14436	5.25663e-10	4.13058e-10	down	-1.16767	2.73459e-10	2.14215e-10	down
CGGC5_2911	1392	myocyte-specific enhancer factor 2d	-2.61857	0	0	down	-1.14762	3.18087e-104	1.28055e-104	down	-0.170938	0.000145857	0.000126989
CGGC5_13331	1323	DNA repair protein ntg1	-2.25693	0	0	down	-1.37094	9.71647e-160	3.10274e-160	down	-1.39426	7.65215e-164	2.36434e-164	down
CGGC5_1435	2265	heterokaryon incompatibility protein	-4.99537	0	0	down	-5.10939	0	0	down	-5.13271	0	0	down
CGGC5_6321	2361	ankyrin repeat protein	-4.17433	0	0	down	-4.28835	0	0	down	-4.31167	0	0	down
CGGC5_11506	858	integral membrane protein	-2.3101	0	0	down	-2.42412	0	0	down	-0.640082	1.57665e-124	5.70749e-125
CGGC5_8100	2286	hypothetical protein	-2.30444	3.73178e-224	8.27983e-225	down	-0.248531	9.88216e-07	8.21707e-07		-0.119846	0.0163497	0.015054
CGGC5_2061	4053	thermotolerance protein	-2.30485	0	0	down	-0.833899	8.14416e-99	3.35406e-99		-0.272255	3.78837e-14	2.78561e-14
CGGC5_4208	1401	multiple ankyrin repeats single kh domain-containing protein	-3.5668	4.67083e-208	1.09715e-208	down	-3.68081	4.62781e-213	1.2522e-213	down	-3.70413	5.04752e-214	1.32727e-214	down
CGGC5_11670	966	vacuolar protein sorting-associated protein	-1.32408	1.92792e-132	6.04083e-133	down	-1.17506	3.27546e-110	1.28737e-110	down	0.917095	3.59178e-138	1.23538e-138
CGGC5_941	1734	C2H2 finger domain-containing protein	-1.55133	0	0	down	-2.6247	0	0	down	-3.01059	0	0	down
CGGC5_9994	1152	short chain dehydrogenase reductase family protein	-1.90017	1.229e-264	2.37435e-265	down	-1.01419	1.23384e-103	4.9786e-104	down	0.0499595	0.208175	0.199474
CGGC5_4185	786	bar adaptor protein	-1.50756	0	0	down	-2.20654	0	0	down	-0.422503	3.68478e-76	1.66154e-76
CGGC5_13494	2427	n-acetylglucosaminyl transferase component gpi1	-1.1221	9.18694e-107	3.23119e-107	down	-0.651155	2.31351e-43	1.26352e-43		-1.25944	5.58024e-128	1.98991e-128	down
CGGC5_5308	1734	d-lactate mitochondrial precursor	-3.18604	0	0	down	-3.30005	0	0	down	-2.32337	0	0	down
CGGC5_3935	2079	zinc finger protein 2	-2.28724	0	0	down	-0.865199	5.37438e-257	1.2814e-257		-2.42457	0	0	down
CGGC5_14255	1566	cytochrome p450 phenylacetate	-2.49475	3.63894e-280	6.71219e-281	down	-2.02381	1.38025e-217	3.68161e-218	down	-1.04712	8.25577e-83	3.57248e-83	down
CGGC5_1158	372	hypothetical protein	-1.53607	1.86807e-77	7.76175e-78	down	-3.65008	2.39527e-207	6.59373e-208	down	-3.6734	2.64432e-208	7.06047e-209	down
CGGC5_8860	711	adenine phosphoribosyltransferase	-2.16103	0	0	down	-5.0824	0	0	down	-3.52076	0	0	down
CGGC5_2148	1830	protein kinase activator	-1.13267	9.57224e-181	2.43864e-181	down	-0.481151	3.29553e-42	1.81369e-42		-0.685042	2.94859e-78	1.31072e-78
CGGC5_7965	1686	1-phosphatidylinositol-bisphosphate phosphodiesterase gamma 2	-2.95304	0	0	down	-3.38898	0	0	down	-2.82733	0	0	down
CGGC5_3695	1878	ring finger protein	-2.1889	1.55329e-194	3.79541e-195	down	-1.30291	1.13714e-94	4.7617e-95	down	-1.32623	2.99838e-97	1.22096e-97	down
CGGC5_2135	1056	rho guanyl nucleotide exchange factor	-3.4912	0	0	down	-4.60521	0	0	down	-4.62853	0	0	down
CGGC5_7792	1380	udp-glucuronosyl udp-glucosyltransferase	-4.44599	0	0	down	-4.56001	0	0	down	-4.58332	0	0	down
CGGC5_6240	2709	ankyrin and het domain-containing protein	-3.07033	0	0	down	-1.86242	0	0	down	-3.20767	0	0	down
CGGC5_12843	960	C6 finger domain-containing protein	-2.94765	1.94309e-115	6.56661e-116	down	-3.06166	9.85093e-120	3.70129e-120	down	-3.08498	1.43073e-120	5.26368e-121	down
CGGC5_615	993	phosphoglycerate mutase family protein	-3.22873	1.86039e-302	3.23979e-303	down	-1.34275	8.17818e-102	3.32439e-102	down	-4.36607	0	0	down
CGGC5_9483	2688	transmembrane gtpase fzo1	-1.1846	0	0	down	-2.38608	0	0	down	-1.01708	1.21289e-266	2.71562e-267	down
CGGC5_1253	1005	deoxyribose-phosphate aldolase	-3.57017	1.08805e-208	2.55227e-209	down	0.31581	1.04045e-07	8.50023e-08		0.292492	9.32966e-07	7.77991e-07
CGGC5_2220	603	hypothetical protein	-4.37242	0	0	down	-6.48643	0	0	down	-6.50975	0	0	down
CGGC5_5496	780	proliferating cell nuclear antigen	-2.33432	0	0	down	-1.27841	2.57333e-201	7.24059e-202	down	-1.47165	4.69367e-249	1.10394e-249	down
CGGC5_9180	1248	solute carrier family 10	-1.49262	3.67344e-72	1.57806e-72	down	-3.60664	1.74332e-199	4.92505e-200	down	0.955008	4.0423e-69	1.89516e-69
CGGC5_13486	828	hypothetical protein	-6.37724	0	0	down	-6.49126	0	0	down	-6.51457	0	0	down
CGGC5_3823	1047	2og-fe oxygenase	-1.45003	3.20072e-67	1.41689e-67	down	-3.56404	5.16671e-192	1.48945e-192	down	-3.58736	5.88431e-193	1.6458e-193	down
CGGC5_2646	1818	flavin-binding monooxygenase-like family protein	-6.19175	0	0	down	-4.30576	0	0	down	-6.32908	0	0	down
CGGC5_4007	1488	transporter-like protein	-1.88976	0	0	down	-0.501278	5.49782e-46	2.96464e-46		-0.91162	8.89215e-129	3.16462e-129
CGGC5_10773	1464	aldehyde dehydrogenase, putative	-2.33967	8.03455e-234	1.72763e-234	down	0.35367	4.40469e-15	3.19106e-15		-4.477	0	0	down
CGGC5_9876	1920	spindle poison sensitivity protein	-3.03719	0	0	down	-2.41424	0	0	down	-0.174519	3.79148e-08	3.08164e-08
CGGC5_14381	1506	benzoate 4-monooxygenase cytochrome p450	-1.58352	0	0	down	-1.69753	0	0	down	-2.22335	0	0	down
CGGC5_211	2109	vacuolar protein sorting-associated protein 27	-1.36495	3.91959e-227	8.61544e-228	down	-3.47897	0	0	down	0.0826743	0.0132163	0.0121228
CGGC5_3852	1677	vacuolar armadillo repeat protein	-1.20346	2.95305e-250	6.03166e-251	down	-0.443003	1.44658e-45	7.81703e-46		-1.34079	5.21594e-296	1.07811e-296	down
CGGC5_5889	1134	dihydrodipicolinate synthetase	-4.7624	0	0	down	-4.87641	0	0	down	-2.89973	0	0	down
CGGC5_5382	1464	hypothetical protein	-2.78213	0	0	down	-3.48111	0	0	down	-5.50442	0	0	down
CGGC5_3814	2184	c2 domain-containing protein	-1.41542	1.00955e-186	2.52442e-187	down	0.345032	7.44483e-22	4.66561e-22		0.562721	8.36836e-60	4.14046e-60
CGGC5_12342	1233	actin filament organization protein app1	-2.51921	0	0	down	-2.92274	0	0	down	-2.41554	0	0	down
CGGC5_7519	1134	taurine catabolism dioxygenase	-1.08798	3.4879e-34	1.90631e-34	down	-3.202	3.18144e-137	1.11255e-137	down	-0.225314	0.00358994	0.00324113
CGGC5_851	1332	immunogenic protein	-1.09176	0	0	down	-2.44814	0	0	down	-3.43669	0	0	down
CGGC5_9695	834	hypothetical protein	-2.88724	1.45283e-108	5.06887e-109	down	-3.00126	8.90748e-113	3.46067e-113	down	-3.02457	1.34588e-113	5.10362e-114	down
CGGC5_8078	2649	glucan endo-alpha-glucosidase agn1	-6.38099	0	0	down	-6.49501	0	0	down	-6.51833	0	0	down
CGGC5_14723	2139	cytoplasm to vacuole targeting vps64	-1.06329	6.04824e-125	1.96372e-125	down	-2.1773	0	0	down	-2.20062	0	0	down
CGGC5_9559	450	hypothetical protein	-3.97286	0	0	down	-2.50191	0	0	down	-4.11019	0	0	down
CGGC5_586	1245	alpha beta superfamily	-1.07901	1.65934e-65	7.42718e-66	down	0.614334	6.81888e-39	3.83046e-39		-4.21634	0	0	down
CGGC5_12594	2145	elmo ced-12 family protein	-1.02079	1.21368e-99	4.43973e-100	down	-4.94216	0	0	down	-2.38051	0	0	down
CGGC5_2456	822	hydrolase	-3.35775	8.42209e-172	2.22134e-172	down	-3.47176	1.30807e-176	3.96604e-177	down	-1.49508	4.48815e-66	2.14135e-66	down
CGGC5_5811	1173	mRNA splicing factor rna helicase	-1.46678	3.88997e-69	1.7066e-69	down	-1.5808	4.77914e-77	2.16902e-77	down	-0.604115	5.0247e-17	3.49415e-17
CGGC5_13183	702	short-chain dehydrogenase	-3.01754	8.10044e-124	2.64505e-124	down	-3.13156	3.30821e-128	1.20153e-128	down	-3.15488	4.61323e-129	1.64049e-129	down
CGGC5_7481	249	hypothetical protein	-1.13614	1.50806e-10	1.16163e-10	down	-1.25015	4.70384e-12	3.57511e-12	down	-1.27347	2.29211e-12	1.73428e-12	down
CGGC5_11599	720	msf1 domain protein	-1.33914	5.23506e-163	1.44462e-163	down	-1.71619	2.86503e-234	7.23705e-235	down	0.108487	0.00500906	0.00453981
CGGC5_13239	909	phenazine biosynthesis-like protein	-2.85993	1.449e-105	5.13978e-106	down	-2.97394	9.72842e-110	3.83227e-110	down	-0.99726	9.98654e-26	6.13502e-26
CGGC5_9267	963	GNAT family	-1.34834	2.2079e-56	1.04055e-56	down	1.1226	4.92476e-91	2.09097e-91	up	0.514323	8.94389e-17	6.2529e-17
CGGC5_8164	12117	ubiquitin-protein ligase	-1.35837	0	0	down	-3.37928	0	0	down	-1.59524	0	0	down
CGGC5_869	747	ph-response regulator	-6.45213	0	0	down	-0.244219	3.01145e-24	1.85358e-24		0.317425	3.80783e-48	2.01069e-48
CGGC5_9112	1525	lalv9 family protein	-2.16767	1.99503e-189	4.94452e-190	down	-0.959754	1.09975e-57	5.55277e-58		-4.305	0	0	down
CGGC5_7988	785	3-oxoacyl-acyl-carrier-protein reductase	-4.83405	0	0	down	-1.3631	1.63146e-157	5.24922e-158	down	-1.38642	1.36895e-161	4.25797e-162	down
CGGC5_555	2664	nuclear pore complex protein an-nup82	-2.76535	0	0	down	-1.87936	8.59018e-238	2.14234e-238	down	0.419249	1.04431e-27	6.31383e-28
CGGC5_11084	1338	mitochondrial chaperone bcs1	-3.54656	0	0	down	-4.66057	0	0	down	-3.68389	0	0	down
CGGC5_12460	666	hypothetical protein	-1.66054	6.72911e-279	1.24674e-279	down	-5.35952	0	0	down	-2.38284	0	0	down
CGGC5_2810	1872	fungal specific transcription factor domain-containing protein	-2.11133	1.18884e-263	2.301e-264	down	-1.81031	1.35075e-215	3.6217e-216	down	-1.83363	2.25644e-219	5.83315e-220	down
CGGC5_8840	1275	cysteine synthase 2	-3.79795	3.64072e-255	7.31546e-256	down	0.0880347	0.127027	0.120378		0.971607	1.9914e-88	8.41345e-89
CGGC5_6615	840	hypothetical protein	-2.91405	1.42497e-111	4.89391e-112	down	-3.02806	8.02085e-116	3.06708e-116	down	-3.05138	1.1893e-116	4.45028e-117	down
CGGC5_1100	1401	cop9 signalosome subunit 1	-1.33718	3.34756e-189	8.30382e-190	down	-0.936623	1.7158e-107	6.80481e-108		-0.28187	1.37063e-13	1.01855e-13
CGGC5_4089	1374	monocarboxylate permease	-3.7386	2.6133e-242	5.46449e-243	down	-1.85262	2.12642e-115	8.15013e-116	down	-1.87593	2.4483e-117	9.1448e-118	down
CGGC5_4051	2811	trehalose phosphate synthase subunit	-1.64292	0	0	down	-2.68982	0	0	down	-4.17257	0	0	down
CGGC5_14536	513	ricin b lectin	-2.8991	6.91047e-110	2.39502e-110	down	-3.01311	4.08262e-114	1.57423e-114	down	-3.03643	6.11616e-115	2.30492e-115	down
CGGC5_13248	768	hypothetical protein	-2.96621	1.28171e-117	4.29676e-118	down	-3.08023	6.16403e-122	2.2855e-122	down	-3.10354	8.82695e-123	3.21482e-123	down
CGGC5_2282	1572	MFS multidrug transporter	-4.5481	0	0	down	-4.66211	0	0	down	-4.68543	0	0	down
CGGC5_55	1065	short-chain dehydrogenase	-2.90231	0	0	down	-4.01633	0	0	down	-1.71772	0	0	down
CGGC5_12080	1128	alcohol dehydrogenase, putative	-3.90071	9.53184e-279	1.76703e-279	down	-0.0147213	0.798701	0.791477		-1.03804	1.14591e-54	5.84642e-55	down
CGGC5_11568	1377	snf1 kinase complex beta-subunit	-1.96928	0	0	down	-1.34633	1.61732e-253	3.88493e-254	down	-1.36965	3.24791e-260	7.43818e-261	down
CGGC5_6495	909	methyltransferase domain-containing protein	-4.24635	0	0	down	-1.65992	0	0	down	-4.38368	0	0	down
CGGC5_9884	246	MFS multidrug transporter	-1.22446	2.3549e-12	1.75941e-12	down	-1.33847	5.51686e-14	4.06005e-14	down	-1.36179	2.54227e-14	1.86049e-14	down
CGGC5_11836	447	hypothetical protein	-1.59689	2.57349e-85	1.01787e-85	down	-0.125945	0.0491067	0.0458229		-2.73423	4.81582e-167	1.4671e-167	down
CGGC5_754	837	hypothetical protein	-1.6742	1.83624e-190	4.53525e-191	down	-4.78821	0	0	down	-1.22657	4.02337e-120	1.48163e-120	down
CGGC5_12182	1755	esterase-like protein	-3.72897	2.82677e-240	5.95927e-241	down	-3.84299	2.14621e-245	5.24554e-246	down	0.455624	8.59524e-17	6.00732e-17
CGGC5_7149	720	g-patch domain-containing protein	-1.09549	1.00845e-34	5.49265e-35	down	-1.20951	1.8693e-40	1.04061e-40	down	1.35213	1.8664e-119	6.88642e-120	up
CGGC5_6875	2751	AAA family ATPase	-5.94388	0	0	down	-6.0579	0	0	down	-6.08121	0	0	down
CGGC5_12031	1692	hypothetical protein	-3.98049	2.79948e-298	4.92111e-299	down	-2.0945	1.06096e-159	3.38869e-160	down	-4.11782	1.70492e-304	3.45007e-305	down
CGGC5_8941	399	cupin 2 conserved barrel domain protein	-1.96672	7.44258e-146	2.19662e-146	down	-2.08074	6.83956e-157	2.20939e-157	down	-2.10406	4.1405e-159	1.29963e-159	down
CGGC5_6216	1551	C6 zinc finger domain protein	-4.11365	0	0	down	-0.420308	4.87153e-14	3.58339e-14		-2.25098	2.97214e-191	8.34879e-192	down
CGGC5_6200	3306	protein kinase domain protein	-6.6292	0	0	down	-6.74322	0	0	down	-6.76654	0	0	down
CGGC5_1098	783	sin3-associated polypeptide sap18	-1.14883	1.03091e-38	5.47668e-39	down	-3.26285	2.03889e-145	6.89187e-146	down	-3.28616	2.63518e-146	8.75365e-147	down
CGGC5_2780	1686	flavin-binding monooxygenase-like protein	-2.86031	0	0	down	-1.71129	0	0	down	-0.997646	0	0
CGGC5_793	1932	WD g-beta repeat containing protein	-2.30201	0	0	down	-1.09409	4.0575e-154	1.32601e-154	down	-0.53245	1.50831e-45	8.076e-46
CGGC5_11311	1755	transcription initiation factor iif subunit alpha	-1.97388	0	0	down	-1.50293	7.51137e-300	1.59728e-300	down	-1.11121	1.99177e-188	5.63596e-189	down
CGGC5_8421	2706	DNA ligase	-2.89264	0	0	down	0.241271	2.14928e-10	1.6774e-10		-1.02998	1.03229e-105	4.05682e-106	down
CGGC5_708	573	glycosyltransferase family 28 domain-containing protein	-4.78174	0	0	down	-1.31079	3.3195e-143	1.13235e-143	down	-2.33411	0	0	down
CGGC5_67	666	hypothetical protein	-1.56545	3.47259e-81	1.41039e-81	down	-3.67946	8.30136e-213	2.24944e-213	down	-3.70278	9.05782e-214	2.38533e-214	down
CGGC5_8750	1545	hypothetical protein	-1.60382	9.24929e-171	2.46195e-171	down	-4.71784	0	0	down	-1.15619	2.14117e-104	8.47246e-105	down
CGGC5_14919	1833	RNA binding protein ligatin	-2.50078	4.26644e-282	7.82247e-283	down	-0.292866	8.60239e-10	6.78046e-10		0.361887	1.9163e-17	1.31971e-17
CGGC5_628	2298	transcriptional xre family	-3.11156	0	0	down	-8.03293	0	0	down	-4.47129	0	0	down
CGGC5_4306	564	splicing factor 3a subunit	-2.51661	1.70941e-144	5.07993e-145	down	-3.63062	8.53238e-204	2.37828e-204	down	-2.65394	3.27243e-153	1.05483e-153	down
CGGC5_12800	957	coproporphyrinogen iii oxidase	-2.13644	0	0	down	-5.83542	0	0	down	-5.85874	0	0	down
CGGC5_13770	1623	protein arginine methyltransferase	-1.32436	5.75735e-211	1.33942e-211	down	-1.85342	0	0	down	-0.654341	3.3405e-66	1.59296e-66
CGGC5_2519	690	short-chain dehydrogenase reductase sdr	-4.79989	0	0	down	-2.91391	0	0	down	-4.93723	0	0	down
CGGC5_2947	1881	glucoamylase	-3.62394	0	0	down	-2.73795	0	0	down	-2.76127	0	0	down
CGGC5_5037	1959	het domain-containing protein	-2.32895	7.5487e-231	1.64093e-231	down	-4.44297	0	0	down	-2.46629	7.60392e-247	1.79437e-247	down
CGGC5_6292	738	hypothetical protein	-4.46895	0	0	down	-3.58297	0	0	down	-5.02132	0	0	down
CGGC5_6222	915	glutathione-dependent formaldehyde-activating gfa	-1.66539	7.9641e-95	2.98036e-95	down	-3.7794	2.87773e-232	7.30806e-233	down	-3.80272	3.06361e-233	7.52783e-234	down
CGGC5_13102	1563	hexokinase family protein	-4.11365	0	0	down	-1.22766	4.08384e-82	1.79588e-82	down	-1.25098	1.58799e-84	6.81855e-85	down
CGGC5_4614	273	mitochondrial cytochrome c oxidase assembly factor	-2.86982	1.21099e-106	4.26444e-107	down	-0.983834	2.39413e-25	1.46253e-25		-3.00715	1.20033e-111	4.59008e-112	down
CGGC5_2020	1209	hypothetical protein	-3.4016	0	0	down	-1.70826	0	0	down	-3.53893	0	0	down
CGGC5_9122	651	hypothetical protein	-3.88128	3.73796e-274	7.01351e-275	down	-3.99529	2.34261e-279	5.26012e-280	down	-4.01861	2.41497e-280	5.21478e-281	down
CGGC5_7758	1719	hypothetical protein	-5.81384	0	0	down	-2.92785	0	0	down	-5.95117	0	0	down
CGGC5_6318	1488	hypothetical protein	-2.17167	2.2093e-190	5.45823e-191	down	-2.28569	9.90618e-203	2.7732e-203	down	-0.724042	2.46998e-36	1.40204e-36
CGGC5_5318	2316	pre-mRNA splicing factor clf1	-2.16722	2.54747e-189	6.31551e-190	down	-2.28124	1.21952e-201	3.42355e-202	down	-2.30455	4.20821e-204	1.13932e-204	down
CGGC5_14376	1752	siderophore iron transporter 1	-1.37833	0	0	down	-1.73335	0	0	down	-2.2161	0	0	down
CGGC5_9956	1788	autophagy-related protein 28	-2.41892	1.03545e-256	2.05805e-257	down	-3.53294	0	0	down	-4.55625	0	0	down
CGGC5_6943	1533	cytochrome p450	-1.56037	2.45296e-159	6.86522e-160	down	-2.08942	4.32544e-237	1.08151e-237	down	-1.11274	2.12098e-95	8.70011e-96	down
CGGC5_11017	1479	vegetative incompatibility protein het-e-1	-3.28157	0	0	down	-5.39558	0	0	down	-5.4189	0	0	down
CGGC5_401	1950	ku70 protein	-1.97116	0	0	down	-2.08517	0	0	down	-3.69345	0	0	down
CGGC5_3207	3165	nonsense-mediated mrna decay protein	-1.01189	1.15763e-234	2.48093e-235	down	-1.40601	0	0	down	-1.3298	0	0	down
CGGC5_1393	4662	neutral amino acid permease	-5.74906	0	0	down	-3.86308	0	0	down	-2.30143	0	0	down
CGGC5_5445	5190	hypothetical protein	-1.97209	0	0	down	-2.50114	0	0	down	-2.7875	0	0	down
CGGC5_965	1686	F-box protein	-1.09153	3.03111e-149	8.86605e-150	down	-5.37547	0	0	down	-0.813829	4.4232e-92	1.83888e-92
CGGC5_8493	1671	hypothetical protein	-2.56838	0	0	down	-4.26735	0	0	down	-2.29067	0	0	down
CGGC5_9327	2439	alpha-ketoglutarate-dependent sulfonate dioxygenase	-4.07133	0	0	down	-2.06986	0	0	down	-4.79362	0	0	down
CGGC5_10849	1947	peptidase c14 caspase catalytic subunit p20	-4.97107	0	0	down	-3.08509	0	0	down	-3.1084	0	0	down
CGGC5_610	777	eukaryotic translation initiation factor 4e-1	-1.24004	1.26856e-157	3.58114e-158	down	-0.839479	7.12946e-84	3.11286e-84		-0.0148003	0.700615	0.692448
CGGC5_7448	798	thiamine pyrophosphokinase	-3.70092	1.99074e-234	4.27065e-235	down	-1.81494	2.07488e-109	8.18457e-110	down	0.161746	0.00571579	0.00519252
CGGC5_13940	546	subtilase	-2.06329	1.08813e-42	5.61996e-43	down	-0.177301	0.10745	0.101501		-2.20062	3.31018e-46	1.76673e-46	down
CGGC5_8366	435	polymerase II polypeptide d	-1.72534	9.51651e-104	3.40142e-104	down	-1.83936	2.89369e-113	1.12022e-113	down	-0.277714	8.61313e-06	7.30515e-06
CGGC5_10187	789	hypothetical protein	-3.6966	1.54291e-233	3.31984e-234	down	-3.81062	1.22912e-238	3.0566e-239	down	-3.83394	1.29438e-239	3.12439e-240	down
CGGC5_13132	399	hypothetical protein	-1.4178	1.3896e-125	4.49881e-126	down	0.790116	1.82184e-84	7.94281e-85		-1.55513	6.70312e-144	2.2493e-144	down
CGGC5_14946	153	hypothetical protein	-2.25832	2.89052e-54	1.38174e-54	down	-2.37234	1.64753e-57	8.32916e-58	down	-2.39566	3.73052e-58	1.86778e-58	down
CGGC5_14488	2013	alcohol oxidase	-4.31771	0	0	down	-2.77538	0	0	down	-1.55234	0	0	down
CGGC5_121	1260	ankyrin repeat domain-containing protein 28	-3.57891	2.46997e-210	5.75246e-211	down	-3.69293	2.38967e-215	6.4209e-216	down	-3.71625	2.59299e-216	6.77967e-217	down
CGGC5_137	2040	C6 transcription factor	-4.77005	0	0	down	-2.88406	0	0	down	-1.32242	5.44928e-144	1.82701e-144	down
CGGC5_11564	552	rhomboid family membrane protein	-3.10948	1.44797e-135	4.48018e-136	down	-1.22349	1.49438e-41	8.26529e-42	down	-3.24681	5.90147e-141	2.00945e-141	down
CGGC5_7252	2469	glycerol-3-phosphate acyltransferase	-1.30946	4.29197e-256	8.56741e-257	down	-1.04496	2.19411e-179	6.59545e-180	down	0.138172	4.08226e-06	3.44159e-06
CGGC5_9714	786	hypothetical protein	-1.54889	9.58699e-118	3.21185e-118	down	-1.24787	2.273e-85	9.87256e-86	down	-1.27119	7.96595e-88	3.37515e-88	down
CGGC5_7962	345	small secreted protein	-4.72481	0	0	down	-6.83883	0	0	down	-6.86215	0	0	down
CGGC5_9412	624	bZIP transcription factor	-4.3101	0	0	down	-2.42412	6.60931e-239	1.64315e-239	down	-2.44744	1.52316e-241	3.6539e-242	down
CGGC5_12430	1485	origin recognition complex subunit orc5	-1.84663	1.29285e-123	4.22342e-124	down	0.0393554	0.495429	0.483786		-1.98396	5.78982e-136	2.00642e-136	down
CGGC5_14080	659	hypothetical protein	-2.64889	1.60164e-84	6.37594e-85	down	-2.7629	2.24273e-88	9.63245e-89	down	-2.78622	3.92742e-89	1.65329e-89	down
CGGC5_6929	1008	het domain-containing protein	-2.90979	4.32147e-111	1.48833e-111	down	-3.02381	2.46609e-115	9.45465e-116	down	-3.04712	3.66585e-116	1.37538e-116	down
CGGC5_2539	606	ccaat-binding factor complex subunit	-2.19974	0	0	down	-3.63569	0	0	down	-0.48908	1.96516e-45	1.05305e-45
CGGC5_14145	804	vacuolar iron transporter	-3.10297	1.04938e-134	3.25737e-135	down	-3.21698	3.31255e-139	1.14779e-139	down	-1.2403	3.11006e-42	1.69938e-42	down
CGGC5_6103	879	nad-dependent epimerase dehydratase	-1.70737	2.74566e-200	6.60707e-201	down	-2.82139	0	0	down	0.32522	3.56478e-16	2.52568e-16
CGGC5_5728	1086	integral membrane protein	-1.14973	8.77373e-39	4.65883e-39	down	-0.263749	0.000533128	0.000470217		-1.28707	4.52903e-46	2.41823e-46	down
CGGC5_7786	1500	hypothetical protein	-2.29489	0	0	down	-1.4089	3.7039e-227	9.54857e-228	down	-3.43222	0	0	down
CGGC5_9480	2877	fungal zn binuclear cluster domain containing protein	-2.82165	0	0	down	-4.93566	0	0	down	-1.37402	4.54014e-158	1.42958e-158	down
CGGC5_7257	3426	AAA family ATPase	-1.02079	1.21368e-99	4.43973e-100	down	-4.94216	0	0	down	-3.96548	0	0	down
CGGC5_4697	1212	rta1 domain-containing protein	-5.50889	0	0	down	-3.62291	0	0	down	-5.64622	0	0	down
CGGC5_2843	1440	nuclear and cytoplasmic polyadenylated rna-binding protein pub1	-1.88245	0	0	down	-1.88099	0	0	down	-1.79739	0	0	down
CGGC5_14982	1095	sh3 domain-containing protein	-1.10017	6.21243e-102	2.24174e-102	down	-1.21419	3.936e-119	1.48224e-119	down	-1.2375	1.06405e-122	3.87834e-123	down
CGGC5_5736	448	imidazole glycerol phosphate synthase hishf	-1.77122	6.041e-29	3.42993e-29	down	0.114763	0.32461	0.313606		-1.90856	6.46539e-32	3.79679e-32	down
CGGC5_9942	1053	alcohol dehydrogenase, putative	-3.66349	8.27578e-227	1.8226e-227	down	-0.77751	3.1257e-29	1.86002e-29		1.19917	6.49274e-132	2.28854e-132	up
CGGC5_11499	3847	vps9 domain protein	-1.31922	3.59335e-157	1.01722e-157	down	-1.43324	3.43692e-178	1.03729e-178	down	-1.23417	6.19785e-142	2.09738e-142	down
CGGC5_12922	1278	protein-tyrosine phosphatase 2	-4.00613	8.59345e-305	1.48241e-305	down	-4.12014	0	0	down	-4.14346	0	0	down
CGGC5_5458	1881	iq calmodulin-binding motif protein	-2.12274	0	0	down	-3.11123	0	0	down	-3.71951	0	0	down
CGGC5_3061	900	glutathione-dependent formaldehyde-activating gfa	-1.32855	2.00689e-54	9.58132e-55	down	0.557431	1.85818e-19	1.23001e-19		-1.46589	5.82371e-63	2.83093e-63	down
CGGC5_13252	1737	hypothetical protein	-2.52753	0	0	down	-6.22651	0	0	down	-1.66486	0	0	down
CGGC5_1938	1857	hypothetical protein	-2.68417	0	0	down	-3.31276	0	0	down	-4.14343	0	0	down
CGGC5_13974	2124	autophagy protein	-2.81867	0	0	down	-2.34772	0	0	down	-2.37104	0	0	down
CGGC5_12338	948	hypothetical protein	-4.7829	0	0	down	-4.89692	0	0	down	0.0797627	0.0513796	0.0480362
CGGC5_15065	1107	methyltransferase domain-containing protein	-3.61334	6.44759e-217	1.46597e-217	down	-3.72736	5.87356e-222	1.53971e-222	down	-3.75068	6.31735e-223	1.60886e-223	down
CGGC5_8	978	hypothetical protein	-1.65843	5.41956e-278	1.00875e-278	down	-1.35741	2.73477e-207	7.53513e-208	down	-5.38073	0	0	down
CGGC5_7466	1620	wsc domain-containing protein 2	-5.50431	0	0	down	-5.61833	0	0	down	-4.64165	0	0	down
CGGC5_7072	723	isochorismatase family protein	-4.60251	0	0	down	-4.71652	0	0	down	-4.73984	0	0	down
CGGC5_9431	1824	replication factor-a protein 1	-1.32563	0	0	down	-1.56517	0	0	down	-0.877999	5.28371e-163	1.63555e-163
CGGC5_6405	4656	hypothetical protein	-5.23342	0	0	down	-5.34744	0	0	down	-5.37076	0	0	down
CGGC5_8818	720	gata zinc finger	-1.05624	3.55234e-47	1.78111e-47	down	1.24478	4.74621e-142	1.62883e-142	up	0.9219	1.51162e-70	7.01819e-71
CGGC5_4236	1755	heterokaryon incompatibility protein	-4.99387	0	0	down	-5.10788	0	0	down	-5.1312	0	0	down
CGGC5_4842	1923	hypothetical protein	-1.05392	0	0	down	-1.99801	0	0	down	-1.66769	0	0	down
CGGC5_3719	2199	RhoGAP domain-containing protein	-1.37226	4.96635e-173	1.30527e-173	down	-0.901308	8.47055e-89	3.63144e-89		0.227377	1.03114e-09	8.14638e-10
CGGC5_13652	1488	mRNA splicing factor	-2.0556	4.24596e-164	1.16683e-164	down	0.152312	0.00329447	0.00296695		-2.19293	5.00205e-178	1.46979e-178	down
CGGC5_12532	1338	ornithine decarboxylase	-1.39679	0	0	down	-2.68073	0	0	down	-0.846068	2.4823e-240	5.9777e-241
CGGC5_5757	1008	endopolygalacturonase	-2.27744	5.95169e-217	1.35279e-217	down	-4.39146	0	0	down	-1.41478	8.12993e-114	3.07913e-114	down
CGGC5_11272	1998	zn 2cys6 transcription factor	-1.07537	1.20229e-96	4.46108e-97	down	-4.77435	0	0	down	-2.79766	0	0	down
CGGC5_14559	1668	hypothetical protein	-1.0556	2.84458e-62	1.29677e-62	down	-2.16962	1.0584e-175	3.21697e-176	down	-1.19293	1.60767e-75	7.26533e-76	down
CGGC5_2799	1305	hypothetical protein	-2.687	0	0	down	-5.80101	0	0	down	-2.82433	0	0	down
CGGC5_10963	1287	hypothetical protein	-4.85965	0	0	down	-4.97367	0	0	down	-4.99698	0	0	down
CGGC5_3893	2004	nadp-dependent malic enzyme	-2.1238	0	0	down	-2.63637	0	0	down	-2.7268	0	0	down
CGGC5_10815	2190	acetyltransferase catalytic subunit	-1.21276	9.86144e-213	2.28015e-213	down	-1.6487	0	0	down	-1.08706	6.4845e-179	1.89986e-179	down
CGGC5_4382	1206	thymidylate kinase	-1.83231	0	0	down	-1.94632	0	0	down	-1.83214	0	0	down
CGGC5_13645	2625	oligopeptide transporter protein	-2.58848	0	0	down	-7.28746	0	0	down	-3.50343	0	0	down
CGGC5_11733	753	hypothetical protein	-2.13431	0	0	down	-2.24833	0	0	down	-2.27165	0	0	down
CGGC5_5187	1296	2-oxoisovalerate dehydrogenase alpha subunit	-2.27662	0	0	down	-1.22071	4.15774e-180	1.24566e-180	down	-0.0920227	0.009423	0.00860789
CGGC5_14503	257	mmc protein	-3.22446	1.70096e-151	4.93712e-152	down	-3.33847	3.8258e-156	1.23817e-156	down	-3.36179	4.79003e-157	1.51286e-157	down
CGGC5_10085	1005	hypothetical protein	-2.27517	0	0	down	-0.804223	4.20593e-91	1.78487e-91		-0.412504	1.40967e-28	8.46163e-29
CGGC5_11877	330	hypothetical protein	-3.79218	6.83044e-254	1.37905e-254	down	-3.9062	4.73752e-259	1.12382e-259	down	-3.92952	4.91934e-260	1.12695e-260	down
CGGC5_10860	501	hypothetical protein	-1.98791	3.26979e-224	7.25246e-225	down	-2.68688	0	0	down	-2.7102	0	0	down
CGGC5_3429	3525	zinc finger protein	-4.72957	0	0	down	-4.84359	0	0	down	-4.86691	0	0	down
CGGC5_5604	4608	histone deacetylase complex subunit	-1.02304	0	0	down	-2.24397	0	0	down	-2.06084	0	0	down
CGGC5_10806	1065	nucleotide excision repair protein rad23	-1.73108	0	0	down	-1.67517	0	0	down	-0.0104351	0.73098	0.72355
CGGC5_2326	495	hypothetical protein	-2.32056	2.03318e-58	9.47257e-59	down	-2.43458	9.22108e-62	4.56227e-62	down	1.12707	6.51053e-46	3.47947e-46	up
CGGC5_12311	2091	C6 finger domain-containing protein	-4.8437	0	0	down	-6.95772	0	0	down	-3.98104	0	0	down
CGGC5_6208	1467	mannan endo-1,6-alpha-mannosidase DCW1-like protein	-3.45222	0	0	down	-0.981276	3.41101e-143	1.16405e-143		-1.26763	1.82562e-215	4.78303e-216	down
CGGC5_2492	1371	hydroxymethylglutaryl- synthase	-4.53607	0	0	down	-4.65008	0	0	down	-0.6734	5.75987e-41	3.17204e-41
CGGC5_5534	534	hypothetical protein	-1.18802	7.83442e-42	4.06616e-42	down	-1.30203	4.29332e-48	2.28486e-48	down	-0.00342324	0.962647	0.96162
CGGC5_14628	243	serin endopeptidase	-1.10669	5.44211e-10	4.2296e-10	down	-1.22071	1.86933e-11	1.43108e-11	down	-1.24403	9.25444e-12	7.07354e-12	down
CGGC5_2614	1632	hypothetical protein	-1.99663	8.05604e-152	2.33514e-152	down	-2.11064	4.80819e-163	1.51998e-163	down	-4.13396	0	0	down
CGGC5_12003	984	ankyrin repeat and socs box protein 3	-3.34204	2.65716e-169	7.12015e-170	down	-0.456056	5.15927e-10	4.05298e-10		-3.47937	5.14947e-175	1.52647e-175	down
CGGC5_3920	1560	ankyrin repeat protein	-4.96519	0	0	down	-5.0792	0	0	down	-5.10252	0	0	down
CGGC5_8355	2184	la domain family	-1.03034	8.1813e-102	2.95395e-102	down	-2.95171	0	0	down	-0.390067	1.59013e-19	1.05327e-19
CGGC5_12297	960	ER-golgi snare complex subunit	-1.19998	3.89192e-125	1.26223e-125	down	-1.0916	7.76156e-108	3.07433e-108	down	-1.33731	5.81015e-148	1.91538e-148	down
CGGC5_8646	366	alpha-mannosyltransferase	-5.10553	0	0	down	-0.897617	1.45814e-97	6.03527e-98		-0.920935	8.58848e-102	3.43747e-102
CGGC5_5517	1548	MFS multidrug transporter	-2.36748	1.13562e-241	2.3811e-242	down	-4.48149	0	0	down	-4.50481	0	0	down
CGGC5_2094	285	hypothetical protein	-1.86323	1.56385e-126	5.04288e-127	down	-0.392284	9.43497e-11	7.31677e-11		1.99944	0	0	up
CGGC5_12547	1626	arginine rich protein	-1.79507	7.32316e-115	2.4785e-115	down	-3.90908	1.08986e-259	2.5803e-260	down	-3.9324	1.13141e-260	2.58626e-261	down
CGGC5_10796	1635	glyoxal oxidase precursor	-1.05355	9.10979e-228	1.99717e-228	down	-1.2671	1.70844e-305	3.58429e-306	down	-2.09777	0	0	down
CGGC5_2283	381	hypothetical protein	-1.87091	3.39403e-33	1.8705e-33	down	-1.98493	8.01017e-36	4.58095e-36	down	-2.00825	2.37997e-36	1.35027e-36	down
CGGC5_6302	2088	endo-beta-1,3-glucanase	-2.05904	0	0	down	-2.07352	0	0	down	-2.6818	0	0	down
CGGC5_2413	3498	pre-mRNA-processing atp-dependent rna helicase prp5	-1.21112	4.26131e-254	8.59132e-255	down	-1.10274	4.36429e-219	1.15681e-219	down	-2.61148	0	0	down
CGGC5_13025	1521	galactose oxidase precursor	-4.09409	0	0	down	-3.2081	0	0	down	-6.23142	0	0	down
CGGC5_11864	1026	C6 transcription factor	-3.57891	2.46997e-210	5.75246e-211	down	-0.107965	0.0932768	0.0878962		-3.71625	2.59299e-216	6.77967e-217	down
CGGC5_2173	723	hypothetical protein	-1.30309	1.50825e-152	4.35948e-153	down	-1.00207	8.48446e-101	3.46581e-101	down	-2.44042	0	0	down
CGGC5_5474	1098	hypothetical protein	-1.07664	2.21317e-33	1.21743e-33	down	-3.19065	9.70762e-136	3.42518e-136	down	0.786031	6.14203e-34	3.54272e-34
CGGC5_6461	1164	methyltransferase domain-containing protein	-2.52799	0	0	down	-6.22697	0	0	down	-4.25029	0	0	down
CGGC5_9453	1461	major facilitator superfamily transporter	-2.81597	0	0	down	-4.92999	0	0	down	-2.95331	0	0	down
CGGC5_7634	387	integral membrane protein	-1.84217	6.31933e-32	3.51379e-32	down	1.62878	1.3545e-80	5.98586e-81	up	1.60546	9.76241e-78	4.35835e-78	up
CGGC5_5806	1776	choline dehydrogenase	-4.58025	0	0	down	-2.69427	0	0	down	-4.71759	0	0	down
CGGC5_2376	951	amino acid transporter arg-13	-3.39324	0	0	down	-0.922291	6.05512e-63	2.97668e-63		-0.530572	7.79649e-25	4.81954e-25
CGGC5_1749	1545	pisatin demethylase	-2.83062	0	0	down	-4.7289	0	0	down	-4.33718	0	0	down
CGGC5_1233	684	hypothetical protein	-3.4776	6.78652e-192	1.66794e-192	down	-3.59162	7.9855e-197	2.2719e-197	down	-3.61494	9.00044e-198	2.48409e-198	down
CGGC5_5305	486	hypothetical protein	-1.95128	7.63229e-143	2.28718e-143	down	-2.06529	8.79298e-154	2.87985e-154	down	-4.08861	3.27973e-297	6.76041e-298	down
CGGC5_41	588	hypothetical protein	-1.62877	0	0	down	-2.37082	0	0	down	-2.04621	0	0	down
CGGC5_3984	1593	glycosyl hydrolase family 47	-1.48763	2.00697e-141	6.06085e-142	down	-2.60165	3.08405e-292	6.69872e-293	down	-2.62497	4.3979e-295	9.09964e-296	down
CGGC5_5648	420	s-adenosylmethionine-dependent methyltransferase	-2.21241	2.3864e-51	1.16094e-51	down	-2.32643	1.61186e-54	8.2619e-55	down	-2.34975	3.75981e-55	1.91344e-55	down
CGGC5_3043	1461	rRNA processing protein	-1.89426	1.8073e-262	3.51609e-263	down	-3.00827	0	0	down	0.553371	9.93418e-54	5.08748e-54
CGGC5_2577	3000	iq calmodulin-binding motif domain protein	-1.20048	0	0	down	-1.99257	0	0	down	-1.33782	0	0	down
CGGC5_12351	534	hypothetical protein	-3.19809	1.17339e-293	2.08275e-294	down	-4.3121	0	0	down	-4.33542	0	0	down
CGGC5_12155	213	ubiquitin family protein	-1.13249	1.77366e-10	1.3671e-10	down	-1.2465	5.59748e-12	4.2573e-12	down	-1.26982	2.72867e-12	2.07002e-12	down
CGGC5_6309	1635	cytochrome p450	-1.71501	3.60038e-102	1.29803e-102	down	-1.82903	1.26842e-111	4.95642e-112	down	-3.85235	1.93273e-243	4.61236e-244	down
CGGC5_10476	3171	cell division control protein	-1.75574	0	0	down	-2.86976	0	0	down	-3.30812	0	0	down
CGGC5_4433	4422	ABC multidrug transporter	-1.32124	0	0	down	-6.68318	0	0	down	-2.12153	0	0	down
CGGC5_9594	552	major facilitator superfamily transporter	-3.32776	4.69967e-167	1.27559e-167	down	-3.44177	7.96705e-172	2.4502e-172	down	-3.46509	9.55757e-173	2.85049e-173	down
CGGC5_6838	1215	tyrosinase central domain containing protein	-4.22852	0	0	down	-5.34253	0	0	down	-5.36585	0	0	down
CGGC5_1389	432	fungal specific transcription factor domain-containing protein	-1.65398	1.99713e-47	9.99775e-48	down	-2.768	7.53192e-89	3.2277e-89	down	-2.79132	1.31493e-89	5.52134e-90	down
CGGC5_6199	813	hypothetical protein	-6.50396	0	0	down	-6.61797	0	0	down	-3.05633	0	0	down
CGGC5_14839	822	proteasome component	-1.0564	0	0	down	-0.948026	3.07465e-306	6.43527e-307		-0.608775	5.23772e-143	1.76539e-143
CGGC5_1302	1998	hypothetical protein	-6.69846	0	0	down	-6.81247	0	0	down	-6.83579	0	0	down
CGGC5_7256	3708	tol-like protein	-4.07889	0	0	down	-6.1929	0	0	down	-6.21622	0	0	down
CGGC5_6421	2622	beta-glucosidase 1 precursor	-3.10614	0	0	down	-2.89823	0	0	down	-2.15601	0	0	down
CGGC5_5847	558	hypothetical protein	-5.35031	0	0	down	-2.65697	0	0	down	-6.48764	0	0	down
CGGC5_13950	1317	oxidase	-2.65398	0	0	down	-0.768	2.27926e-55	1.16462e-55		0.296145	4.2115e-13	3.14852e-13
CGGC5_2686	1446	major facilitator superfamily transporter	-5.00338	0	0	down	-3.1174	0	0	down	-3.14072	0	0	down
CGGC5_5179	1635	hexokinase-1	-4.03731	0	0	down	-3.92893	0	0	down	-3.43768	0	0	down
CGGC5_8132	1674	alpha-glucosides permease mph2 3	-3.37454	0	0	down	-4.48856	0	0	down	-1.70452	0	0	down
CGGC5_6258	636	hypothetical protein	-2.33492	2.06947e-59	9.60474e-60	down	-2.44893	8.9281e-63	4.39316e-63	down	-0.472249	6.22709e-06	5.26884e-06
CGGC5_13079	1344	hypothetical protein	-7.68766	0	0	down	-7.80168	0	0	down	-5.82499	0	0	down
CGGC5_6578	924	hypothetical protein	-3.71135	1.37569e-236	2.93158e-237	down	-3.82537	1.07148e-241	2.64322e-242	down	-3.84868	1.12547e-242	2.69269e-243	down
CGGC5_11202	2181	transcriptional regulator medusa	-3.40245	0	0	down	-2.9315	0	0	down	-4.53978	0	0	down
CGGC5_13553	1485	nacht and ankyrin domain protein	-3.93932	4.59428e-288	8.29574e-289	down	-2.05334	2.08939e-151	6.90264e-152	down	-1.07665	1.87676e-59	9.30978e-60	down
CGGC5_2307	1227	hypothetical protein	-1.14068	5.67756e-111	1.958e-111	down	-4.83966	0	0	down	-1.27802	1.42386e-132	5.00867e-133	down
CGGC5_3996	3252	arid bright dna binding domain containing protein	-1.78416	0	0	down	-0.959579	4.95631e-259	1.17607e-259		-1.9215	0	0	down
CGGC5_10063	888	hypothetical protein	-1.60629	0	0	down	-2.72031	0	0	down	-1.74363	0	0	down
CGGC5_8912	4761	p-type ATPase	-1.40134	0	0	down	-1.87793	0	0	down	-0.423201	4.37772e-71	2.02721e-71
CGGC5_7911	1188	beta-lactamase	-2.92963	0	0	down	-5.04365	0	0	down	-5.06697	0	0	down
CGGC5_13410	843	hypothetical protein	-3.74757	3.2272e-244	6.71133e-245	down	-3.86159	2.38362e-249	5.76639e-250	down	-3.8849	2.4883e-250	5.82943e-251	down
CGGC5_11432	2040	ap-1 complex subunit beta-1	-1.05797	1.39155e-199	3.35255e-200	down	-0.550497	1.21241e-65	5.8574e-66		-2.08839	0	0	down
CGGC5_3597	1314	1,3-beta-glucanosyltransferase, putative	-3.82758	0	0	down	-4.9416	0	0	down	-0.794988	5.7978e-66	2.76889e-66
CGGC5_4587	773	ankyrin repeat-containing protein	-3.87964	9.00162e-274	1.69475e-274	down	-3.99366	5.66142e-279	1.27263e-279	down	-4.01698	5.8398e-280	1.26185e-280	down
CGGC5_11162	1263	ww domain-containing protein	-1.30692	0	0	down	-1.92343	0	0	down	-0.946752	9.34215e-258	2.15011e-258
CGGC5_2813	885	zinc knuckle	-1.61726	4.55261e-88	1.7646e-88	down	-0.731278	1.21399e-25	7.39528e-26		-1.7546	1.05519e-98	4.27355e-99	down
CGGC5_12949	5280	chitin synthase	-1.36591	0	0	down	-2.52723	0	0	down	-1.62455	0	0	down
CGGC5_1182	3057	C2H2 finger domain-containing protein	-3.51495	0	0	down	-3.044	0	0	down	-4.65228	0	0	down
CGGC5_13265	1821	n-acetylglucosaminyl-phosphatidylinositol de-n-acetylase	-1.11342	3.33713e-139	1.01683e-139	down	-0.420076	1.55889e-26	9.4408e-27		-0.791318	2.03013e-79	8.92483e-80
CGGC5_13810	4530	ankyrin and het domain protein	-6.82751	0	0	down	-6.94152	0	0	down	-6.96484	0	0	down
CGGC5_12773	666	C6 transcription factor	-2.03132	5.86554e-159	1.64664e-159	down	-4.14534	0	0	down	-4.16865	0	0	down
CGGC5_11901	1605	dimethylaniline monooxygenase 2	-3.76946	6.31256e-249	1.29386e-249	down	-3.88348	4.51332e-254	1.08221e-254	down	-3.9068	4.7091e-255	1.0895e-255	down
CGGC5_2635	1584	r3h domain-containing protein	-1.5856	0	0	down	-3.02154	0	0	down	-1.58543	0	0	down
CGGC5_3981	450	haloacid dehalogenase	-3.40614	1.07191e-179	2.74305e-180	down	-3.52015	1.48213e-184	4.37188e-185	down	-1.54347	1.80922e-71	8.35556e-72	down
CGGC5_15231	1077	oxidoreductase domain protein	-3.94141	1.41904e-288	2.55624e-289	down	-4.05542	8.52678e-294	1.84599e-294	down	-4.07874	8.7951e-295	1.82291e-295	down
CGGC5_8415	585	rho GTPase	-1.24041	7.18933e-247	1.48382e-247	down	-1.64393	0	0	down	-1.83718	0	0	down
CGGC5_7999	2115	eukaryotic peptide chain release factor gtp-binding subunit	-1.5444	0	0	down	-0.970362	0	0		-1.3281	0	0	down
CGGC5_2104	2829	spc97 spc98 family protein	-1.66128	9.88152e-187	2.4702e-187	down	-1.19033	1.22582e-113	4.73933e-114	down	-4.79861	0	0	down
CGGC5_11161	714	hypothetical protein	-1.86268	1.95743e-126	6.31483e-127	down	-0.976696	2.40696e-48	1.27907e-48		-2.00001	6.62357e-139	2.27251e-139	down
CGGC5_13708	1017	hsp40 co-chaperone	-1.56883	1.27088e-81	5.14444e-82	down	0.639087	3.61517e-30	2.1397e-30		1.46377	8.56278e-201	2.34748e-201	up
CGGC5_559	2469	20s cyclosome subunit (nuc2 cdc27)	-2.68638	0	0	down	-0.993038	1.37231e-86	5.93312e-87		-0.823711	1.22574e-63	5.94009e-64
CGGC5_13129	981	nad-dependent 15-hydroxyprostaglandin dehydrogenase	-1.27193	7.07996e-144	2.1098e-144	down	-1.97091	1.03755e-269	2.38734e-270	down	0.00577663	0.887525	0.884686
CGGC5_7491	2376	hypothetical protein	-4.97896	0	0	down	-5.09298	0	0	down	-5.1163	0	0	down
CGGC5_4824	1284	hypothetical protein	-3.45952	9.53527e-189	2.37072e-189	down	-3.57354	1.16846e-193	3.35593e-194	down	-3.59685	1.3277e-194	3.69462e-195	down
CGGC5_323	909	hypothetical protein	-3.70584	1.91634e-235	4.09737e-236	down	-3.81985	1.5027e-240	3.72304e-241	down	-3.84317	1.58254e-241	3.79746e-242	down
CGGC5_7088	537	hypothetical protein	-2.56612	9.76106e-153	2.81752e-153	down	-0.680139	5.15287e-22	3.22669e-22		-3.70346	6.75936e-214	1.77932e-214	down
CGGC5_2967	1917	hsp70 protein-like protein	-2.72978	0	0	down	-1.69179	0	0	down	-1.94957	0	0	down
CGGC5_3406	1629	paf-acetylhydrolase family member	-3.99211	3.22821e-301	5.64021e-302	down	-0.106121	0.0564598	0.052825		1.45552	6.79933e-265	1.53201e-265	up
CGGC5_7427	1665	MFS monosaccharide transporter	-1.69842	0	0	down	-1.41651	0	0	down	-1.56012	0	0	down
CGGC5_4443	2991	tuberous sclerosis 1	-1.4016	1.97315e-242	4.12311e-243	down	-0.93065	9.12139e-127	3.32779e-127		-0.731576	1.63531e-84	7.0241e-85
CGGC5_4144	381	hypothetical protein	-2.46098	1.10887e-68	4.88062e-69	down	-2.57499	3.05192e-72	1.42272e-72	down	0.401691	2.97517e-06	2.50127e-06
CGGC5_1653	1185	WD repeat protein	-3.78058	2.40431e-251	4.89541e-252	down	0.10541	0.0678854	0.0637181		-0.917909	2.09701e-41	1.15127e-41
CGGC5_4369	1353	20s-pre-rrna d-site endonuclease nob1	-2.48155	5.70921e-276	1.06673e-276	down	-1.01061	1.60646e-77	7.27267e-78	down	-1.61889	3.14994e-159	9.87813e-160	down
CGGC5_14359	426	hypothetical protein	-4.06281	0	0	down	-4.17682	0	0	down	-4.20014	0	0	down
CGGC5_14248	1068	u5 snrnp complex	-1.29672	4.49688e-101	1.6291e-101	down	-4.41074	0	0	down	0.373301	2.73651e-16	1.93651e-16
CGGC5_5615	480	mediator of rna polymerase ii transcription	-1.13796	1.03974e-19	6.78276e-20	down	-2.25197	6.31627e-50	3.32412e-50	down	1.30967	9.25915e-58	4.64504e-58	up
CGGC5_13155	1293	cell wall glucanase	-2.12094	0	0	down	-2.74953	0	0	down	-1.67331	0	0	down
CGGC5_10640	969	protein kinase domain-containing protein	-3.30363	2.60849e-163	7.18698e-164	down	-3.41765	4.71581e-168	1.46626e-168	down	-3.44096	5.69069e-169	1.72472e-169	down
CGGC5_1605	606	u3 small nucleolar ribonucleoprotein imp3	-1.02642	2.17645e-58	1.01432e-58	down	-4.14043	0	0	down	0.536691	2.66851e-28	1.60445e-28
CGGC5_7273	2052	potassium channel	-4.48728	0	0	down	-1.60129	2.20156e-157	7.08976e-158	down	-0.302681	2.9796e-10	2.33472e-10
CGGC5_15111	3282	udp-n-acetylglucosaminyltransferase	-1.74846	0	0	down	-1.86248	0	0	down	-1.07844	1.43159e-204	3.86872e-205	down
CGGC5_12401	1635	hypothetical protein	-4.60218	0	0	down	-1.71619	8.89057e-188	2.60031e-188	down	-1.15455	4.79913e-104	1.90308e-104	down
CGGC5_13094	354	MFS quinate transporter	-1.55254	1.40043e-40	7.33635e-41	down	-2.66655	8.75859e-80	3.904e-80	down	0.89509	6.97935e-32	4.10159e-32
CGGC5_588	1431	cop9 signalosome complex subunit 12	-2.64185	0	0	down	-0.1709	0.000129197	0.000112305		-0.457253	1.28043e-22	8.04718e-23
CGGC5_11927	2481	beta-glucosidase 1 precursor	-4.07474	0	0	down	-1.60379	4.12599e-236	1.03517e-236	down	-0.890141	3.22391e-94	1.32861e-94
CGGC5_1320	1527	major facilitator superfamily transporter multidrug resistance	-3.61072	2.06603e-216	4.71662e-217	down	-3.72474	1.89572e-221	4.97623e-222	down	-3.74806	2.03874e-222	5.20371e-223	down
CGGC5_14232	675	hypothetical protein	-5.36825	0	0	down	-1.89731	0	0	down	-2.50559	0	0	down
CGGC5_13858	909	methyltransferase type 11	-2.59022	0	0	down	-2.4563	0	0	down	-3.14259	0	0	down
CGGC5_5008	358	hypothetical protein	-3.7374	4.69009e-242	9.82386e-243	down	-1.85142	3.32537e-115	1.2762e-115	down	-2.87473	1.3975e-193	3.89976e-194	down
CGGC5_9189	1680	hypothetical protein	-3.92727	3.96244e-285	7.21703e-286	down	-0.0412812	0.46811	0.456376		-1.0646	6.24204e-58	3.12834e-58	down
CGGC5_6145	1140	starch binding domain protein	-5.65223	0	0	down	-5.76625	0	0	down	-5.78957	0	0	down
CGGC5_11236	1017	hypothetical protein	-1.26999	6.68037e-49	3.30397e-49	down	-1.38401	1.21743e-55	6.20899e-56	down	0.592675	3.17847e-21	2.01882e-21
CGGC5_7561	1785	hypothetical protein	-1.12394	3.56175e-107	1.24993e-107	down	-0.822918	1.64707e-64	8.00663e-65		0.908651	3.14616e-141	1.06914e-141
CGGC5_5551	552	ADP-ribosylation factor family protein	-1.77225	0	0	down	-3.88626	0	0	down	-2.90958	0	0	down
CGGC5_466	1671	p-type calcium	-1.12883	2.82576e-108	9.87213e-109	down	-1.82781	4.49683e-221	1.18361e-221	down	-0.681202	4.8298e-47	2.56715e-47
CGGC5_392	2070	pre-mRNA splicing factor cef1	-1.53693	4.86705e-305	8.38201e-306	down	-2.06598	0	0	down	-0.0893002	0.00577341	0.00524527
CGGC5_3039	789	retrograde regulation protein	-2.42515	0	0	down	-3.53916	0	0	down	-4.14744	0	0	down
CGGC5_1623	216	RNA polymerase ii transcription factor b subunit 5	-2.25329	6.11758e-54	2.9296e-54	down	-2.36731	3.55192e-57	1.79835e-57	down	-0.390627	0.00023321	0.000204152
CGGC5_2261	1149	MFS monocarboxylate	-3.23215	1.30102e-152	3.75771e-153	down	-3.34616	2.86414e-157	9.23166e-158	down	-3.36948	3.57027e-158	1.12369e-158	down
CGGC5_7568	3474	vegetative incompatibility protein het-e-1	-1.70154	1.56045e-198	3.76392e-199	down	-2.81555	0	0	down	-2.83887	0	0	down
CGGC5_13779	1479	ATP-dependent DNA helicase pif1	-4.83293	0	0	down	-0.946943	1.60429e-88	6.88353e-89		-2.97026	0	0	down
CGGC5_3710	2115	rho-gtpase-activating protein 8	-1.09823	6.40323e-218	1.45086e-218	down	-0.912685	4.61463e-161	1.46701e-161		-0.936003	5.90091e-168	1.79389e-168
CGGC5_13041	4059	ankyrin repeat protein	-5.33432	0	0	down	-5.44834	0	0	down	-1.88669	0	0	down
CGGC5_1711	1329	hypothetical protein	-1.25203	6.40021e-93	2.42182e-93	down	-0.0441206	0.384188	0.373217		-2.38937	9.42934e-226	2.38196e-226	down
CGGC5_11008	399	histone h4	-1.5695	1.03892e-81	4.204e-82	down	-0.0985529	0.126527	0.119877		1.20006	6.39818e-124	2.32024e-124	up
CGGC5_3487	2181	fha domain protein	-1.43667	0	0	down	-2.89464	0	0	down	-2.44847	0	0	down
CGGC5_7265	1986	carboxypeptidase s1	-5.32616	0	0	down	-5.44018	0	0	down	-2.46349	0	0	down
CGGC5_373	1194	paf acetylhydrolase family protein	-1.37653	2.03092e-289	3.64543e-290	down	-5.81247	0	0	down	-2.25083	0	0	down
CGGC5_7272	1029	hypothetical protein	-3.77239	1.45654e-249	2.98229e-250	down	-1.88641	5.74031e-121	2.13555e-121	down	-1.90973	5.98531e-123	2.1786e-123	down
CGGC5_14239	951	hypothetical protein	-3.19153	8.72574e-147	2.56537e-147	down	-3.30554	2.12933e-151	7.0361e-152	down	-1.32886	1.07207e-49	5.60836e-50	down
CGGC5_10202	1401	hypothetical protein	-1.63799	6.1819e-91	2.3595e-91	down	1.05535	5.55876e-96	2.31384e-96	up	-0.453399	7.30313e-12	5.56832e-12
CGGC5_9754	1920	serine threonine protein	-1.60191	0	0	down	-1.69486	0	0	down	-1.48685	0	0	down
CGGC5_14032	1377	duf821 domain-containing protein	-3.76181	2.85079e-247	5.87161e-248	down	-3.87582	2.05855e-252	4.95652e-253	down	-3.89914	2.14959e-253	4.99696e-254	down
CGGC5_2883	1377	AAA family ATPase	-1.08137	4.9612e-162	1.37595e-162	down	-1.19539	3.96911e-190	1.15127e-190	down	-0.148317	1.38406e-05	1.17825e-05
CGGC5_8711	882	hypothetical protein	-3.49653	0	0	down	-3.61054	0	0	down	-5.63386	0	0	down
CGGC5_14093	435	small secreted protein	-1.10378	0	0	down	-1.35982	0	0	down	-0.153655	4.11117e-16	2.91397e-16
CGGC5_11672	1068	hypothetical protein	-1.00204	1.2139e-135	3.7542e-136	down	-2.85302	0	0	down	-5.4613	0	0	down
CGGC5_1480	447	hypothetical protein	-3.08562	4.19909e-263	8.15432e-264	down	-2.19964	2.03848e-182	6.05289e-183	down	-4.22296	0	0	down
CGGC5_1549	723	hypothetical protein	-1.95128	7.63229e-143	2.28718e-143	down	-4.06529	3.18846e-296	6.84831e-297	down	-2.08861	5.57853e-156	1.77003e-156	down
CGGC5_10587	963	hypothetical protein	-5.06807	0	0	down	-5.18208	0	0	down	-5.2054	0	0	down
CGGC5_7460	426	hypothetical protein	-3.7383	0	0	down	-5.85232	0	0	down	-3.87563	0	0	down
CGGC5_5958	1359	DNA repair protein rad9	-1.50631	7.62794e-110	2.64423e-110	down	-0.620325	1.41617e-26	8.56944e-27		-2.22861	4.53399e-186	1.29229e-186	down
CGGC5_1784	1440	proline oxidase	-1.04884	5.06017e-121	1.67289e-121	down	-0.577897	2.32374e-44	1.26348e-44		-1.60121	2.07176e-231	5.13338e-232	down
CGGC5_9763	552	hypothetical protein	-2.62572	1.98274e-82	7.99349e-83	down	-2.73974	3.02131e-86	1.30797e-86	down	-2.76305	5.36149e-87	2.27965e-87	down
CGGC5_14698	5166	nacht and ankyrin domain protein	-5.85509	0	0	down	-5.96911	0	0	down	-5.99243	0	0	down
CGGC5_14196	1053	hypothetical protein	-5.07995	0	0	down	-5.19397	0	0	down	-5.21729	0	0	down
CGGC5_866	1908	retinoblastoma-binding protein	-5.71364	0	0	down	-0.920766	3.43969e-154	1.12386e-154		-0.68105	2.24745e-92	9.32749e-93
CGGC5_5473	780	RNA polymerase ii mediator complex component med8	-1.21845	2.27563e-44	1.16095e-44	down	-1.33246	8.30913e-51	4.3528e-51	down	-1.35578	3.92257e-52	2.02583e-52	down
CGGC5_13432	2451	sulfatase domain protein	-1.80083	0	0	down	-2.65181	0	0	down	-3.26009	0	0	down
CGGC5_13515	1101	mannan polymerase complexes mnn9 subunit	-3.07355	0	0	down	-1.18756	4.34816e-150	1.44206e-150	down	-0.888952	6.21112e-94	2.56321e-94
CGGC5_15260	2196	origin recognition complex subunit	-1.5215	1.39833e-149	4.08815e-150	down	0.364487	6.37771e-18	4.35839e-18		-1.07387	8.42401e-88	3.57013e-88	down
CGGC5_10609	495	ankyrin-like protein	-2.46112	0	0	down	-2.3121	0	0	down	-2.92038	0	0	down
CGGC5_5882	879	3-methyl-2-oxobutanoate hydroxymethyltransferase	-1.01952	2.08851e-85	8.25749e-86	down	-2.7185	0	0	down	-1.15685	1.54953e-104	6.12807e-105	down
CGGC5_2222	2268	kelch repeat protein	-5.6833	0	0	down	-7.79732	0	0	down	-4.23567	0	0	down
CGGC5_15116	288	hypothetical protein	-1.35822	6.6512e-141	2.01145e-141	down	0.293303	4.46719e-13	3.33973e-13		-0.0101228	0.816337	0.811579
CGGC5_8752	1334	ubiquitin-conjugating enzyme	-2.7831	0	0	down	-2.48208	0	0	down	-1.50539	1.44763e-263	3.27824e-264	down
CGGC5_14058	1308	pyridine nucleotide-disulfide oxidoreductase	-1.95283	0	0	down	-2.48188	0	0	down	-6.09016	0	0	down
CGGC5_14257	1482	hypothetical protein	-1.98125	1.08518e-295	1.91766e-296	down	-0.773333	7.41629e-70	3.50058e-70		-3.11858	0	0	down
CGGC5_12707	936	ribosomal large subunit biogenesis protein	-2.72927	0	0	down	-0.383856	9.94897e-18	6.81025e-18		-1.28164	1.75679e-133	6.15419e-134	down
CGGC5_1009	1035	hypothetical protein	-1.06839	3.43742e-95	1.28305e-95	down	-0.445435	8.85385e-22	5.55494e-22		-0.468754	8.74807e-24	5.45068e-24
CGGC5_13530	3006	phosphatidylinositol-4-phosphate 5-kinase its3	-1.72819	0	0	down	-3.64956	0	0	down	-5.67288	0	0	down
CGGC5_10104	1770	ubiquinone biosynthesis	-1.81284	7.29078e-176	1.89642e-176	down	0.0731437	0.11942	0.113058		0.634788	1.28795e-51	6.67458e-52
CGGC5_13790	2055	LysM domain-containing protein	-3.44158	0	0	down	-5.55559	0	0	down	-5.57891	0	0	down
CGGC5_617	918	rRNA-processing protein efg1	-3.58693	7.47058e-212	1.73374e-212	down	-1.70095	1.21204e-92	5.109e-93	down	-1.72426	2.1278e-94	8.75982e-95	down
CGGC5_7065	3735	hypothetical protein	-1.20959	0	0	down	-2.28884	0	0	down	-1.94958	0	0	down
CGGC5_2693	1026	ubiquitin metalloprotease fusion protein	-1.29305	4.90467e-199	1.18269e-199	down	-2.08514	0	0	down	-1.43038	4.5904e-232	1.13447e-232	down
CGGC5_308	1071	hypothetical protein	-3.31896	1.11099e-165	3.03169e-166	down	-3.43297	1.92841e-170	5.95194e-171	down	-3.45629	2.31224e-171	6.95201e-172	down
CGGC5_13199	1692	C6 zinc finger domain protein	-3.95231	2.95587e-291	5.28881e-292	down	-4.06633	1.76986e-296	3.79949e-297	down	-4.08965	1.82145e-297	3.75061e-298	down
CGGC5_10727	1464	duf1479 domain protein	-1.16811	7.90855e-79	3.25888e-79	down	-1.28213	4.41235e-91	1.87278e-91	down	-4.30545	0	0	down
CGGC5_9308	1266	phosphotransferase enzyme family protein	-1.46388	8.3891e-69	3.68972e-69	down	-1.5779	1.07356e-76	4.88233e-77	down	-1.60121	2.64689e-78	1.1751e-78	down
CGGC5_8937	1818	hypothetical protein	-4.23438	0	0	down	-2.54104	0	0	down	-2.04979	0	0	down
CGGC5_11945	2490	patatin family	-1.44876	0	0	down	-3.02221	0	0	down	-0.875601	5.43755e-162	1.69013e-162
CGGC5_8015	543	cell division control protein 31	-2.89156	4.79884e-109	1.6714e-109	down	-1.00558	1.33438e-26	8.07166e-27	down	-0.0288967	0.723032	0.715169
CGGC5_3200	2136	kinase domain containing protein	-1.38132	0	0	down	-1.3958	0	0	down	-2.51866	0	0	down
CGGC5_10224	996	pyridoxal reductase	-1.17212	1.51173e-40	7.92263e-41	down	1.0358	5.15728e-67	2.4736e-67	up	1.01248	1.33024e-63	6.44837e-64	up
CGGC5_3059	486	hypothetical protein	-3.59755	7.05386e-214	1.62344e-214	down	-3.71157	6.60748e-219	1.75257e-219	down	-3.73489	7.13294e-220	1.83989e-220	down
CGGC5_4410	1380	pectin lyase	-4.8318	0	0	down	-4.94582	0	0	down	-4.96914	0	0	down
CGGC5_12854	3015	pathway-specific nitrogen regulator	-3.39162	0	0	down	-6.50563	0	0	down	-2.52895	0	0	down
CGGC5_10190	1845	C2H2 finger domain-containing protein	-1.38498	0	0	down	-2.56938	0	0	down	-2.5927	0	0	down
CGGC5_14210	1473	prolyl 4-hydroxylase	-1.3959	7.00903e-121	2.31868e-121	down	1.13394	8.79737e-191	2.54736e-191	up	0.0517259	0.274626	0.264534
CGGC5_14769	1008	hypothetical protein	-1.60262	8.9413e-255	1.79757e-255	down	-2.30159	0	0	down	-5.32491	0	0	down
[truncated: 5,813 more rows]

## Sheet: Table S3
Table S3 - RNA-seq data for genes encoding hydrophobins and HsbA like-proteins
			24 hpi				72 hpi				96 hpi
ID	Function	pfam	log2(Fold_change) normalized (24 hpi vs Cf)	q-value(Benjamini et al. 1995)	p_value	Result	log2(Fold_change) normalized (72 hpi vs Cf)	q-value(Benjamini et al. 1995)	p_value	Result	log2(Fold_change) normalized (96 hpi vs Cf)	q-value(Benjamini et al. 1995)	p_value	Result
CGGC5_3794	cell wall protein	Hydrophobic surface binding protein A (PF12296) 27->149	5.90826	0	0	up	4.88735	0	0	up	5.2903	0	0	up
CGGC5_7680	cell wall protein	Hydrophobic surface binding protein A (PF12296) 32->152	16.001	0	0	up	16.274	0	0	up	15.3332	0	0	up
CGGC5_4385	cell wall protein	Hydrophobic surface binding protein A (PF12296) 53->172	8.51479	0	0	up	8.08098	0	0	up	7.77526	0	0	up
CGGC5_1483	cell wall protein	Hydrophobic surface binding protein A (PF12296) 21->137	0.298464	0.0661126	0.0618771		3.76941	0	0	up	-0.83887	1.91418e-05	1.63417e-05
CGGC5_1983	cell wall serine-threonine-rich galactomannoprotein mp1	Hydrophobic surface binding protein A (PF12296) 20->140	12.485	0	0	up	12.1772	0	0	up	11.6513	0	0	up
CGGC5_7414	antigenic cell wall	Hydrophobic surface binding protein A (PF12296) 6->124	13.4932	2.49321e-257	4.94925e-258	up	15.2121	0	0	up	14.6778	0	0	up
CGGC5_11714	antigenic cell wall	Hydrophobic surface binding protein A (PF12296) 28->152	1.47889	6.34403e-224	1.40848e-224	up	-0.220088	0.000442425	0.000389367		0.171632	0.00340425	0.00307057
CGGC5_10384	hypothetical protein	Hydrophobic surface binding protein A (PF12296) 28->151	7.82228	0	0	up	7.70827	0	0	up	5.85206	0	0	up
CGGC5_480	cell wall galactomannoprotein mp2 allergen f17-like protein	Hydrophobic surface binding protein A (PF12296) 28->152	10.0205	0	0	up	10.4617	0	0	up	10.3345	0	0	up
CGGC5_8072	hydrophobin 2 (MPG1)	Fungal hydrophobin (PF01185) 9->110	3.66033	0	0	up	3.46385	0	0	up	5.18596	0	0	up

## Sheet: Table S4
Table S4: Annotation and classification of C. fructiolacarbohydrate-active enzymes
dbCAN domains on CAZymes
# HMMscan was used to query protein sequences of C. fructiola against dbCAN HMM database (dbCAN-fam-HMMs.txt.v3)
			24 hpi				72 hpi				96 hpi
ID	dbCAN domains	Function	log2(Fold_change) normalized (24 hpi vs Cf)	q-value(Benjamini et al. 1995)	p_value	Result	log2(Fold_change) normalized (72 hpi vs Cf)	q-value(Benjamini et al. 1995)	p_value	Result	log2(Fold_change) normalized (96 hpi vs Cf)	q-value(Benjamini et al. 1995)	p_value	Result
CGGC5_1041	CE1.hmm	hypothetical protein	11.0782	3.85005e-300	6.74864e-301	up	12.4667	0	0	up	8.35589	7.23554e-68	3.4118e-68
CGGC5_12293	CE1.hmm	pigment biosynthesis protein ayg1	1.65922	0	0	up	0.285336	4.71416e-26	2.86603e-26		0.0584844	0.039357	0.0366491
CGGC5_2510	CE1.hmm	glycylpeptide n-tetradecanoyltransferase	1.15486	3.08685e-52	1.49366e-52	up	-0.544122	1.04382e-07	8.52855e-08		-0.56744	3.27035e-08	2.65633e-08
CGGC5_5619	CE1.hmm	s-formylglutathione hydrolase	2.34347	0	0	up	1.28604	0	0	up	1.64975	0	0	up
CGGC5_6391	CE1.hmm	extracellular dipeptidyl-peptidase dpp4	3.43021	4.19723e-238	8.89932e-239	up	1.50884	3.83703e-25	2.34739e-25		-0.514478	0.0135751	0.012465
CGGC5_650	CE4.hmm	polysaccharide deacetylase family protein	1.66892	0	0	up	0.117502	0.000402142	0.000353542		1.53159	0	0	up
CGGC5_6810	CE4.hmm	urate catabolism protein	1.87746	2.62626e-244	5.45601e-245	up	-3.04391	1.18248e-117	4.4825e-118	down	1.51773	8.85124e-142	3.00221e-142	up
CGGC5_9661	CE4.hmm	C6 transcription factor	5.96966	0	0	up	3.85564	6.73262e-138	2.34194e-138		4.83233	1.07468e-301	2.18542e-302
CGGC5_10058	PL1.hmm	pectin lyase	3.79278	0	0	up	-0.906197	2.44794e-06	2.05012e-06		4.71434	0	0	up
CGGC5_3265	PL1.hmm	pectin lyase b	3.1407	8.34069e-221	1.86962e-221	up	-0.780666	7.25155e-05	6.26442e-05		4.83987	0	0	up
CGGC5_8220	PL1.hmm	pectin lyase	2.89827	1.16914e-175	3.04442e-176	up	2.1993	2.16489e-80	9.57566e-81		3.76094	0	0	up
CGGC5_11629	PL3.hmm	pectate lyase	1.86652	0	0	up	0.293069	7.28103e-07	6.03451e-07		1.91361	0	0	up
CGGC5_1824	PL3.hmm	pectate lyase	2.81408	0	0	up	1.30774	1.69439e-77	7.67316e-78	up	3.19132	0	0	up
CGGC5_12656	GH3.hmm	beta-glucosidase	1.86532	1.7113e-173	4.48732e-174	up	2.23673	9.33824e-283	2.08152e-283	up	2.40606	0	0	up
CGGC5_13465	GH3.hmm	beta-glucosidase 1 precursor	1.18368	0	0	up	-0.85633	1.04429e-87	4.49637e-88		1.19074	0	0	up
CGGC5_13947	GH3.hmm	beta-glucosidase g	2.5984	3.12978e-260	6.14478e-261	up	2.16246	8.994e-156	2.91783e-156		4.30907	0	0	up
CGGC5_6628	GH31.hmm	alpha-glucosidase	1.30587	5.33931e-247	1.10161e-247	up	0.307331	3.6946e-11	2.84607e-11		0.168535	0.000417246	0.000367363
CGGC5_11974	GH18.hmm	chitinase 18-4	1.81491	2.69393e-200	6.48065e-201	up	-0.299101	0.000621091	0.000548884		1.67758	1.34426e-163	4.15823e-164	up
CGGC5_5969	GH18.hmm	class V chitinase, putative	1.34094	6.7751e-87	2.64053e-87	up	-0.773079	3.37252e-15	2.43164e-15		-2.7964	4.39238e-90	1.84262e-90
CGGC5_1175	GH13.hmm	maltase	2.02409	0	0	up	1.61051	0	0	up	-2.11325	5.41586e-161	1.6882e-161	down
CGGC5_140	GH13.hmm	oligo-glucosidase	1.65717	2.63167e-118	8.79415e-119	up	0.543155	4.83472e-10	3.79699e-10		2.6073	0	0	up
CGGC5_4044	GH109.hmm	nad binding rossmann fold-containing protein	1.4461	1.88876e-49	9.30838e-50	up	2.65401	2.68632e-246	6.54457e-247	up	2.30876	5.85993e-166	1.79476e-166	up
CGGC5_14282	CBM50.hmm	intracellular hyphae protein 1	11.6631	2.69301e-204	6.41889e-205		12.6271	0	0	up	14.3783	0	0	up
CGGC5_14388	CBM50.hmm	autolysin (n-acetylmuramoyl-l-alanine amidase)	0.1986	0.382809	0.371394		0.0845847	0.717848	0.708928		4.38319	0	0	up
CGGC5_4655	CBM50.hmm	peptidase m23b	2.24529	1.82265e-12	1.35844e-12		2.13128	5.42045e-11	4.18404e-11		4.69292	4.12023e-113	1.56592e-113	up
CGGC5_9398	GH16.hmm	beta-1,4-endoglucanase	3.25005	0	0	up	3.72099	0	0	up	2.57214	1.62545e-257	3.7433e-258	up
CGGC5_10444	GH16.hmm	glycoside hydrolase family 16 protein	8.81515	3.14523e-174	8.22153e-175		10.3792	0	0	up	7.35589	3.22724e-74	1.46853e-74
CGGC5_14937	GH16.hmm	carbohydrate binding family 6	-1.41967	3.95314e-17	2.71985e-17		3.98988	0	0	up	3.61292	0	0	up
CGGC5_6168	GH16.hmm	xylanase 3	0.544269	9.9069e-25	5.81113e-25		0.430254	1.75881e-15	1.26155e-15		-1.91499	7.67852e-124	2.78619e-124	down
CGGC5_8706	GH16.hmm	glycoside hydrolase family 16 protein	4.49322	1.18555e-21	7.37239e-22		10.7715	0	0	up	7.94085	1.28786e-208	3.43408e-209
CGGC5_11973	GH18.hmm	chitinase 18-4	0.346016	2.06921e-05	1.75625e-05		1.232	9.22694e-71	4.3342e-71	up	1.79364	1.80991e-179	5.29502e-180	up
CGGC5_7228	GH18.hmm	glycosyl hydrolase family 18	-1.69165	7.45949e-26	4.33828e-26		1.19433	1.56521e-34	9.0176e-35		4.41894	0	0	up
CGGC5_7219	GH28.hmm	extracellular exo-polygalacturonase	0.105203	0.347059	0.335818		-2.00881	6.06305e-37	3.44301e-37		1.96787	5.10999e-136	1.77028e-136	up
CGGC5_6331	GH31.hmm	glucosidase ii alpha subunit	0.597898	1.91264e-67	8.45999e-68		-0.516117	5.59308e-35	3.21517e-35		1.43019	0	0	up
CGGC5_15167	GH47.hmm	endoplasmic reticulum mannosyl-oligosaccharide -alpha-mannosidase	1.73833	4.47517e-64	2.01937e-64		-1.37568	7.31009e-15	5.30479e-15		3.06043	0	0	up
CGGC5_8874	GH47.hmm	endoplasmic reticulum mannosyl-oligosaccharide -alpha-mannosidase	-0.119648	0.265426	0.255077		-2.23366	7.63858e-49	4.04722e-49		2.06495	2.01267e-180	5.86964e-181	up
CGGC5_13460	GH105.hmm	glycosyl hydrolase family	0.366516	0.00152367	0.00135225		0.252501	0.0327659	0.0304021		1.81415	5.17605e-92	2.15353e-92	up
CGGC5_1504	GH3.hmm	periplasmic beta-glucosidase beta-xylosidase	4.00137	3.9625e-77	1.65022e-77		1.88735	1.38728e-09	1.09727e-09		6.449	0	0	up
CGGC5_7228	GH18.hmm	glycosyl hydrolase family 18	-1.69165	7.45949e-26	4.33828e-26		1.19433	1.56521e-34	9.0176e-35		4.41894	0	0	up
CGGC5_11305	GH125.hmm	duf1237 domain protein	-0.833771	1.19308e-36	6.41692e-37		-0.947786	3.5097e-45	1.90206e-45		1.19882	4.11634e-148	1.35524e-148	up
CGGC5_10523	CE10.hmm	alpha beta hydrolase fold protein	-2.70768	5.11816e-90	1.9639e-90		-0.821693	3.08142e-17	2.13661e-17		1.47692	7.98022e-114	3.02158e-114	up
CGGC5_11182	CE10.hmm	hypothetical protein	-2.83433	8.18404e-103	2.93743e-103		0.636615	1.3594e-18	9.16499e-19		1.6133	8.3133e-155	2.65903e-155	up
CGGC5_2990	CE10.hmm	carboxylesterase family protein	-0.437517	1.29622e-05	1.09569e-05		-0.551532	6.72021e-08	5.46489e-08		2.42515	0	0	up
CGGC5_5342	CE10.hmm	phenmedipham hydrolase	-0.450271	3.4647e-08	2.77705e-08		-0.149249	0.0559775	0.0523698		1.4124	1.58392e-127	5.66851e-128	up
CGGC5_6298	CE10.hmm	hypothetical protein	0.100903	0.654897	0.644151		-0.013112	0.955108	0.953067		4.2855	0	0	up
CGGC5_9746	CE10.hmm	lipase 2	-0.0145742	0.895616	0.891719		-2.12859	5.71547e-43	3.12902e-43		1.43305	5.1606e-66	2.46402e-66	up
CGGC5_735	CE12.hmm	rhamnogalacturonan acetylesterase	-0.358529	0.0131102	0.0119574		-1.47254	2.47329e-17	1.71388e-17		2.0891	1.42658e-110	5.48468e-111	up
CGGC5_1134	CE5.hmm	cutinase	1.7653	1.77883e-09	1.39304e-09		5.23625	3.85045e-235	9.6933e-236	up	1.62797	6.01853e-08	4.91013e-08
CGGC5_12321	CE5.hmm	cutinase	1.29355	1.28553e-11	9.71601e-12		5.34946	0	0	up	5.47814	0	0	up
CGGC5_13227	CE5.hmm	cutinase	5.34027	0	0	up	3.30025	6.70868e-153	2.2039e-153	up	4.12493	0	0	up

## Sheet: Table S5
Table S5 RNA-seq data for genes encoding enzymes involved in fatty acid oxidation and the glyoxylate cycle
				24 hpi				72 hpi				96 hpi
ID	Pathway	Function	pfam	log2(Fold_change) normalized (24 hpi vs Cf)	q-value(Benjamini et al. 1995)	p_value	Result	log2(Fold_change) normalized (72 hpi vs Cf)	q-value(Benjamini et al. 1995)	p_value	Result	log2(Fold_change) normalized (96 hpi vs Cf)	q-value(Benjamini et al. 1995)	p_value	Result
CGGC5_1657	Carnitine shuttling	carnitine acetyl transferase	Choline/Carnitine o-acyltransferase (PF00755) 31->601	-2.16488	0	0	down	-3.47154	0	0	down	-2.65836	0	0	down
CGGC5_13691	Fatty acid oxidation	acyl-CoA dehydrogenase	Acyl-CoA dehydrogenase, C-terminal domain (PF00441) 372->530; Acyl-CoA dehydrogenase, middle domain (PF02770) 266->360; Acyl-CoA dehydrogenase, N-terminal domain (PF02771) 137->262; Cytochrome b5 (PF00173) 6->78	1.59695	0	0	up	1.6873	0	0	up	1.29361	0	0	up
CGGC5_6029	Fatty acid oxidation	acyl-CoA dehydrogenase	Acyl-CoA dehydrogenase, C-terminal domain (PF00441) 255->407; Acyl-CoA dehydrogenase, middle domain (PF02770) 144->243; Acyl-CoA dehydrogenase, N-terminal domain (PF02771) 14->40;	0.689659	9.72904e-122	3.20252e-122		1.48818	0	0	up	0.85718	2.68135e-198	7.3871e-199
CGGC5_9943	Fatty acid oxidation	acyl-CoA dehydrogenase	Acyl-CoA dehydrogenase, C-terminal domain (PF00441) 263->416; Acyl-CoA dehydrogenase, middle domain (PF02770) 149->251; Acyl-CoA dehydrogenase, N-terminal domain (PF02771) 30->145;	-3.15244	2.36691e-141	7.14952e-142		-1.26645	4.75089e-45	2.57709e-45		1.03216	1.35328e-65	6.48023e-66	up
CGGC5_2111	Fatty acid oxidation	acyl-CoA dehydrogenase	Acyl-CoA dehydrogenase, C-terminal domain (PF00441) 291->441; Acyl-CoA dehydrogenase, middle domain (PF02770) 184->279; Acyl-CoA dehydrogenase, N-terminal domain (PF02771) 69->181;	0.42455	2.49994e-38	1.33121e-38		-0.245859	2.71235e-11	2.084e-11		1.10279	0	0	up
CGGC5_6466	Fatty acid oxidation	acyl-CoA dehydrogenase	Acyl-CoA dehydrogenase, C-terminal domain (PF00441) 270->435; Acyl-CoA dehydrogenase, middle domain (PF02770) 158->258; Acyl-CoA dehydrogenase, N-terminal domain (PF02771) 6->154;	-2.37868	1.63739e-62	7.44926e-63		-2.4927	6.03913e-66	2.91205e-66		2.29134	1.80087e-286	3.81832e-287	up
CGGC5_6594	Fatty acid oxidation	acyl-CoA dehydrogenase	Acyl-CoA dehydrogenase, C-terminal domain (PF00441) 262->312 307->398; Acyl-CoA dehydrogenase, middle domain (PF02770) 155->250; Acyl-CoA dehydrogenase, N-terminal domain (PF02771) 21->151;	0.105203	0.101316	0.0955049		1.21358	1.04271e-119	3.91926e-120	up	-0.0321302	0.628588	0.619027
CGGC5_11488	Fatty acid oxidation	enoyl- hydratase	Enoyl-CoA hydratase/isomerase (PPF00378) 22->347	1.61407	5.93955e-100	2.1687e-100	up	-2.3073	2.61365e-53	1.34871e-53		-0.330613	0.00208332	0.00186624
CGGC5_8101	Fatty acid oxidation	enoyl- hydratase	Enoyl-CoA hydratase/isomerase (PPF00378) 12->262	1.66244	1.48852e-89	5.72012e-90	up	0.963464	8.61068e-25	5.28157e-25		0.525108	2.2066e-07	1.81653e-07
CGGC5_4913	Fatty acid oxidation	enoyl- hydratase isomerase family	Transferase family (PF02458) 167->500	-1.1632	7.72911e-40	4.07106e-40		1.04471	6.14266e-68	2.93222e-68	up	1.02139	1.67256e-64	8.0674e-65	up
CGGC5_12058	Fatty acid oxidation	3-hydroxyacyl- dehydrogenase	3-hydroxyacyl-CoA dehydrogenase, NAD binding domain (PF02737) 1->158; 3-hydroxyacyl-CoA dehydrogenase, C-terminal domain (PF00725) 161->260	-4.20114	0	0	down	-2.31515	4.65076e-210	1.26917e-210	down	-1.33847	1.95418e-99	7.89504e-100	down
CGGC5_4987	Glyoxylate cycle	malate synthase	Malate synthase (PF01274) 12->531	1.04816	0	0	up	0.0684412	0.00447864	0.00405508		0.138232	5.27786e-09	4.22446e-09
CGGC5_3744	Glyoxylate cycle	malate synthase	Malate synthase (PF01274) 12->531	1.77897	4.09528e-66	1.82618e-66		-1.33504	6.60311e-14	4.87592e-14		4.1652	0	0	up
CGGC5_12007	Glyoxylate cycle	isocitrate lyase	Isocitrate lyase family (PF00463) 23->546	2.1297	0	0	up	1.75545	0	0	up	1.86046	0	0	up
CGGC5_7970	Glyoxylate cycle	isocitrate lyase	Isocitrate lyase family (PF00463) 23->546	8.81515	0	0	up	4.37921	6.44519e-20	4.21677e-20		4.35589	1.41107e-19	9.29697e-20
CGGC5_4392	Glyoxylate cycle	citrate synthase i	Citrate synthase (PF00285) 78->456	1.85916	0	0	up	-0.757359	1.12413e-40	6.24949e-41		0.219323	5.11209e-06	4.31888e-06
CGGC5_2915	Glyoxylate cycle	citrate synthase	Citrate synthase (PF00285) 78->456	1.30711	0	0	up	-0.221946	4.51046e-21	2.8469e-21		1.14378	0	0	up
CGGC5_9840	Glyoxylate cycle	malate nad-dependent	lactate/malate dehydrogenase, NAD binding domain (PF00056) 3->145, lactate/malate dehydrogenase, alpha/beta C-terminal domain (PF02866) 148->324	6.68587	8.76572e-251	1.78729e-251	up	2.98689	2.17379e-15	1.56269e-15		4.96357	2.34898e-77	1.05102e-77

## Sheet: Table S6
Table S6 RNA-seq data for genes encoding enzymes that directly utilise or produce acetyl-CoA
				24 hpi				72 hpi				96 hpi
ID	Pathway	Function	pfam	log2(Fold_change) normalized (24 hpi vs Cf)	q-value(Benjamini et al. 1995)	p_value	Result	log2(Fold_change) normalized (72 hpi vs Cf)	q-value(Benjamini et al. 1995)	p_value	Result	log2(Fold_change) normalized (96 hpi vs Cf)	q-value(Benjamini et al. 1995)	p_value	Result
CGGC5_14322	acetate production	acetyl-CoA hydrolase	PF13336 122->27273	5.69804	0	0	up	2.49656	2.00859e-47	1.07374e-47		5.2806	0	0	up
CGGC5_790	acetate utilisation	acetyl-coenzyme A synthetase	PF16177 44->100; PF00501 101->536; PF13193 544->622	-1.23916	0	0	down	-3.37025	0	0	down	-2.53795	0	0	down
CGGC5_2045	arginine biosynthesis	acetylglutamate synthase	PF04768 452 -> 652	-1.1178	4.16261e-71	1.80082e-71	down	0.0901087	0.0804053	0.0756011		-1.25514	3.38122e-85	1.448e-85	down
CGGC5_1657	carnitine shuttle	carnitine O-acetyltransferase	PF00755 76 ->737	-2.16488	0	0	down	-3.47154	0	0	down	-2.65836	0	0	down
CGGC5_2230	fatty acid biosynthesis	fatty acid synthase subunit beta dehydratase	PF00698 1695-> 2067; PF08354 1032 ->1088; PF01575 1305 ->1432 1550 ->1681 PF16073 171->413	1.72108	0	0	up	0.817901	0	0		1.25631	0	0	up
CGGC5_9028	fatty acid oxidation pathway	3-ketoacyl-CoA thiolase	PF02803 292-> 417; PF00108 18-> 282	-1.24825	5.92483e-47	2.97488e-47	down	-1.36226	1.45345e-53	7.48774e-54	down	0.784345	7.53574e-38	4.22878e-38
CGGC5_4987	glyoxylate cycle	malate synthase	PF01274 11->531	1.04816	0	0	up	0.0684412	0.00447864	0.00405508		0.138232	5.27786e-09	4.22446e-09
CGGC5_4392	glyoxylate cycle	citrate synthase	PF00285 71->295 289 ->395	1.85916	0	0	up	-0.757359	1.12413e-40	6.24949e-41		0.219323	5.11209e-06	4.31888e-06
CGGC5_2915	glyoxylate cycle	citrate synthase	PF00285 79 ->458	1.30711	0	0	up	-0.221946	4.51046e-21	2.8469e-21		1.14378	0	0	up
CGGC5_10843	homocysteine biosynthesis	homoserine O-acetyltransferase	PF00561 69->438	-0.580921	2.74084e-09	2.15589e-09		1.11242	4.83525e-53	2.49923e-53	up	-2.71825	5.56753e-83	2.40604e-83
CGGC5_11586	homocysteine biosynthesis	homoserine acetyltransferase family protein	PF00561 45->328	0.23598	4.50588e-17	3.10175e-17		-3.87804	0	0	down	-0.579425	4.18477e-72	1.92537e-72
CGGC5_2683	leucine biosynthesis	2-isopropylmalate synthase	PF00266 22->384; PF00682 377->660	1.00137	5.99036e-122	1.96972e-122	up	0.887352	1.54472e-92	6.51352e-93		0.694109	1.13028e-53	5.78918e-54
CGGC5_2624	lysine biosynthesis	homocitrate synthase	PF10197 10->46	-4.60448	0	0	down	0.866465	5.17171e-118	1.95643e-118		-0.282384	8.15523e-10	6.43538e-10
CGGC5_65	malonyl-CoA biosynthesis	acetyl-CoA carboxylase	PF08326 747->1491; PF02785 456->564; PF00289. 59->181; PF00364. 680->746; PF01039 1593->2144; PF02786 220->415	1.71134	0	0	up	0.988277	0	0		0.675452	1.92465e-252	4.48708e-253
CGGC5_2492	mevalonate pathway	hydroxymethylglutaryl-CoA synthase	PF08540 177->455; PF01154 3->176	-4.53607	0	0	down	-4.65008	0	0	down	-0.6734	5.75987e-41	3.17204e-41
CGGC5_13509	mevalonate pathway	acetyl-CoA acetyltransferase	PF02803 276->395; 'PF00108.7 -> 269					-1.42116	1.67299e-174	5.10524e-175	down	-0.707508	1.46265e-56	7.38966e-57
CGGC5_10802	pyruvate dehydrogenase complex	pyruvate dehydrogenase protein X component	PF00364 1->70	-2.80942	3.43355e-100	1.25062e-100	down	0.661529	8.53361e-20	5.6202e-20		0.860603	1.17787e-34	6.76882e-35

## Sheet: Table S7
Table S7 RNA-seq data for genes encoding back-bone forming protein in the biosynthesis of secondary metabolites
			24 hpi				72 hpi				96 hpi
ID	SMURF(PREDICTION)	Function	log2(Fold_change) normalized (24 hpi vs Cf)	q-value(Benjamini et al. 1995)	p_value	Result	log2(Fold_change) normalized (72 hpi vs Cf)	q-value(Benjamini et al. 1995)	p_value	Result	log2(Fold_change) normalized (96 hpi vs Cf)	q-value(Benjamini et al. 1995)	p_value	Result
CGGC5_12144	PKS	polyketide synthase (PK14/3)	4.5619	0	0	up	2.11398	0	0		2.41259	0	0	up
CGGC5_9803	PKS	polyketide synthase	10.0782	0	0	up	5.37921	1	1		8.35589	5.17681e-134	1.8087e-134
CGGC5_14404	PKS	polyketide synthase	4.03379	1.49485e-20	9.5693e-21		7.50474	3.64198e-220	9.60941e-221	up	7.50474	3.64198e-220	9.60941e-221	up
CGGC5_4358	PKS	pksn polyketide synthase for alternapyrone biosynthesis	2.24529	1.82265e-12	1.35844e-12		7.98926	0	0	up	4.10796	2.07752e-71	9.602e-72
CGGC5_5409	PKS	polyketide synthase	3.90826	3.51033e-20	2.26505e-20		6.79424	1.97925e-154	6.45774e-155		9.77092	0	0	up
CGGC5_14402	PKS	polyketide synthase	11.4932	1	1		13.3792	2.00958e-243	4.93522e-244		14.1632	0	0	up
CGGC5_14485	PKS	polyketide synthase (PKS10)melanin biosynthesis (PKS)	2.40569	0	0	up	0.240395	6.75238e-37	3.8359e-37		0.217076	3.83683e-30	2.28372e-30
CGGC5_886	PKS-NRPS	lovastatin nonaketide synthase PKS-NRPS	0.597191	3.01599e-15	2.1465e-15		5.86709	0	0	up	0.137929	0.0959241	0.090606
CGGC5_14636	NRPS-like	nrps-like enzyme	-1.47401	5.67169e-70	2.47168e-70		-1.58802	6.30112e-78	2.84116e-78		1.19602	3.61311e-115	1.36111e-115	up
CGGC5_3625	NRPS-like	nrps-like protein	-1.62312	2.15543e-23	1.28146e-23		2.26286	1.2306e-164	3.86436e-165		3.82451	0	0	up
CGGC5_1671	DMAT	dimethylallyl tryptophan synthase 1	8.49322	1	1		8.37921	1	1		12.6778	6.16381e-172	1.84577e-172	up

## Sheet: Table S8
Table S8 RNA-seq data for encoding genes involved in the biosynthesis of melanin biosynthesis
			24 hpi				72 hpi				96 hpi
ID	Category	Function	log2(Fold_change) normalized (24 hpi vs Cf)	q-value(Benjamini et al. 1995)	p_value	Result	log2(Fold_change) normalized (72 hpi vs Cf)	q-value(Benjamini et al. 1995)	p_value	Result	log2(Fold_change) normalized (96 hpi vs Cf)	q-value(Benjamini et al. 1995)	p_value	Result
CGGC5_65	acetyl-CoA carboxylase	acetyl-CoA carboxylase	1.71134	0	0	up	0.988277	0	0		0.675452	1.92465e-252	4.48708e-253
CGGC5_14485	PKS	polyketide synthase (PKS10)melanin biosynthesis (PKS)	2.40569	0	0	up	0.240395	6.75238e-37	3.8359e-37		0.217076	3.83683e-30	2.28372e-30
CGGC5_9	melanin biosynthesis	tetrahydroxynaphthalene reductase	1.73569	0	0	up	-0.914376	0	0		-0.717095	0	0
CGGC5_1600	melanin biosynthesis	tetrahydroxynaphthalene reductase	2.11754	0	0	up	-0.248865	1.51301e-11	1.15711e-11		-1.18972	1.1382e-166	3.4739e-167	down
CGGC5_727	melanin biosynthesis	scytalone dehydratase	1.2268	0	0	up	-1.34665	0	0	down	-0.855393	1.73954e-170	5.24123e-171

## Sheet: Table S9
Table S9 RNA-seq data for up-regulated genes encoding ABC transporters
				24 hpi				72 hpi				96 hpi
ID	Category	Function	pfam	log2(Fold_change) normalized (24 hpi vs Cf)	q-value(Benjamini et al. 1995)	p_value	Result	log2(Fold_change) normalized (72 hpi vs Cf)	q-value(Benjamini et al. 1995)	p_value	Result	log2(Fold_change) normalized (96 hpi vs Cf)	q-value(Benjamini et al. 1995)	p_value	Result
CGGC5_344	ABC transporter	ABC transporter domain containing protein	ATP-binding domain of ABC transporters (PF00005) 46->221 378->551	2.43252	0	0	up	0.803936	1.72248e-31	1.01016e-31		-0.0267369	0.742798	0.735724
CGGC5_4444	ABC transporter	ABC multidrug transporter	ABC transporter transmembrane region (PF00664) 46->130 128->220 665->938; 'ATP-binding domain of ABC transporters (PF00005) 665->938	4.09633	0	0	up	1.07542	1.80981e-15	1.29826e-15		3.05211	1.57798e-223	4.01197e-224
CGGC5_14455	ABC transporter	ABC multidrug transporter	ATP-binding cassette transporter (PF01061) 322->532 1067->1282; 'ATP-binding domain of ABC transporters (PF00005) 322->532 1067->1282; CDR ABC transporter (PF06422) 544->637	11.0562	0	0	up	9.91977	0	0	up	9.21838	0	0	up
CGGC5_8802	ABC transporter	ABC fatty acid	ATP-binding domain of ABC transporters (PF00005) 458->602; ABC transporter transmembrane region 2 (PF006472) 65->346	1.48431	0	0	up	0.419203	1.82414e-21	1.14759e-21		0.296349	4.71568e-11	3.64243e-11
CGGC5_9023	ABC transporter	ABC transporter cdr4	PF01061 521->727; 1180->1398	1.74279	0	0	up	0.918284	4.25954e-178	1.28587e-178		1.97985	0	0	up
CGGC5_14437	ABC transporter	ABC multidrug transporter	PF01061 491->701; 1147->1358	4.94302	0	0		5.92854	0	0	up	5.99834	0	0	up
CGGC5_15191	ABC transporter	ABC multidrug transporter	PF01061 413->623; 1083->1293	-0.164991	0.440945	0.429007		4.30596	0	0		4.8676	0	0	up
CGGC5_11188	ABC transporter	ABC transporter	PF00664 553-> 763; 1232-> 1445	1.41107	1.2641e-24	7.42256e-25		1.29706	2.64595e-20	1.70954e-20		4.73317	0	0	up
CGGC5_11755	ABC transporter	multidrug resistance protein 3 (p glycoprotein 3)	PF00664 49 ->326; 695-> 967	5.49322	0	0	up	4.53121	0	0		5.77092	0	0	up
CGGC5_5456	ABC transporter	ABC transporter cdr4	ATP-binding cassette transporter (PF01061) 1 ->44	4.17129	6.36536e-21	4.03574e-21		6.64224	4.02047e-117	1.52793e-117	up	4.03396	7.7576e-19	5.2016e-19
CGGC5_9023	ABC transporter	ABC transporter cdr4	ATP-binding domain of ABC transporters (PF00005) 195->356, 881->1032; ATP-binding cassette transporter (PF01061) 521->727, 1180->1398; ABC_trans_N (PF14510) 48 ->173	1.74279	0	0	up	0.918284	4.25954e-178	1.28587e-178		1.97985	0	0	up
CGGC5_5456	ABC transporter	ABC transporter cdr4	ATP-binding cassette transporter (PF01061) 1->44;	4.17129	6.36536e-21	4.03574e-21		6.64224	4.02047e-117	1.52793e-117	up	4.03396	7.7576e-19	5.2016e-19

## Sheet: Table S10
Table S10 RNA-seq data for up-regulated genes encoding MFS transporters
			24 hpi				72 hpi				96 hpi
ID	Category	pfam	log2(Fold_change) normalized (24 hpi vs Cf)	q-value(Benjamini et al. 1995)	p_value	Result	log2(Fold_change) normalized (72 hpi vs Cf)	q-value(Benjamini et al. 1995)	p_value	Result	log2(Fold_change) normalized (96 hpi vs Cf)	q-value(Benjamini et al. 1995)	p_value	Result
CGGC5_4094	hexose carrier protein	PF00083 18->477	3.23269	1.97735e-194	4.833e-195	up	-0.466285	0.025494	0.0235759		3.5104	4.90609e-252	1.14484e-252	up
CGGC5_6633	hexose transporter	PF00083 1->372	7.97865	4.38602e-266	8.44381e-267	up	9.14474	0	0	up	8.35589	0	0	up
CGGC5_13350	hexose transporter	PF00083 43->505	1.77554	3.56767e-130	1.12627e-130	up	2.46888	0	0	up	2.44557	0	0	up
CGGC5_4281	MFS glucose	PF00083 10->326, 355->461	2.92717	0	0	up	2.62051	0	0	up	2.11176	1.32058e-185	3.77195e-186	up
CGGC5_755	MFS sugar transporter	PF00083 1->422	3.91428	0	0	up	-0.521661	0.0115347	0.0105498		-0.54498	0.00854528	0.00779394
CGGC5_14625	MFS sugar transporter	PF00083 13->463	3.79278	0	0	up	2.8043	2.8627e-157	9.22499e-158		2.19602	5.50257e-79	2.42686e-79
CGGC5_3012	MFS sugar transporter	PF00083 11->171	1.24213	5.31865e-30	2.99798e-30	up	-1.45684	6.48943e-17	4.53802e-17		-1.48016	2.77405e-17	1.92374e-17
CGGC5_7176	MFS sugar transporter	PF00083 5 ->430	3.43794	2.36621e-272	4.47178e-273	up	2.32392	7.52352e-86	3.2616e-86		3.3006	1.05424e-239	2.54399e-240	up
CGGC5_4325	MFS transporter	PF07690. 72-> 434	2.21857	0	0	up	-3.14338	1.09802e-129	3.96567e-130		-3.16669	1.51814e-130	5.37808e-131
CGGC5_7465	major facilitator superfamily transporter	PF07690. 91-> 465	1.62859	0	0	up	1.29218	8.16989e-225	2.11898e-225	up	0.683904	2.47408e-52	1.27599e-52
CGGC5_9669	major facilitator superfamily transporter	PF07690. 112-> 517	1.76871	1.72478e-129	5.46829e-130	up	3.35513	0	0	up	1.63137	1.92766e-105	7.58512e-106	up
CGGC5_11380	major facilitator superfamily transporter	PF07690. 112-> 517	5.99846	0	0	up	7.00997	0	0	up	6.57162	0	0	up
CGGC5_2169	major facilitator superfamily transporter	PF07690. 22-> 409	1.17807	4.59726e-106	1.62611e-106	up	-1.52091	5.15957e-70	2.43391e-70		-3.54422	1.28659e-185	3.67349e-186
CGGC5_14888	major facilitator superfamily transporter	PF07690. 51->301; 276-> 511	7.41793	0	0	up	6.95599	0	0	up	7.79517	0	0	up
CGGC5_3638	major facilitator superfamily transporter	PF07690. 65->438	2.92867	0	0	up	-0.0266452	0.687429	0.677931		0.365074	1.42591e-09	1.13058e-09
CGGC5_1361	major facilitator superfamily transporter	PF07690. 23 ->460	6.28982	0	0	up	6.64077	0	0	up	5.7841	0	0	up
CGGC5_6205	major facilitator superfamily transporter	PF07690. 53->427	7.58633	0	0	up	3.47231	2.31128e-17	1.59833e-17		3.449	5.01947e-17	3.49639e-17
CGGC5_6350	major facilitator superfamily transporter	PF07690. 49->409	2.42909	3.00534e-265	5.79541e-266	up	0.855643	1.42695e-20	9.19661e-21		-2.16767	2.17174e-44	1.171e-44
CGGC5_9699	major facilitator superfamily transporter	PF07690. 91->464	1.2171	5.73561e-75	2.42056e-75	up	-0.896919	9.95052e-21	6.31811e-21		-2.92024	2.60098e-102	1.03825e-102
CGGC5_14049	major facilitator superfamily transporter	PF07690. 47->408	5.05265	0	0	up	3.71624	2.32961e-300	4.94556e-301	up	3.10796	6.24659e-171	1.87899e-171
CGGC5_9765	major facilitator superfamily transporter	PF07690. 59->462	4.02561	2.11716e-304	3.66277e-305	up	2.9116	1.90319e-109	7.50595e-110		4.21021	0	0	up
CGGC5_4363	major facilitator superfamily transporter	PF07690. 31->268; 279->475	2.13743	5.79517e-207	1.36683e-207	up	-0.298514	0.00536785	0.00486669		-2.32183	2.20379e-53	1.12954e-53
CGGC5_9807	major facilitator superfamily transporter	PF07690.79->485	8.49322	0	0	up	10.2667	0	0	up	9.78885	0	0	up
CGGC5_3784	major facilitator superfamily transporter	PF07690.126->409	3.69103	0	0	up	2.06244	1.12976e-128	4.0984e-129	up	2.81673	0	0	up
CGGC5_6283	major facilitator superfamily transporter	PF07690. 66->434	1.53177	9.38318e-106	3.32364e-106	up	-0.582244	9.95097e-09	7.9848e-09		1.9794	1.10123e-204	2.97519e-205	up
CGGC5_8498	major facilitator superfamily transporter	PF07690. 45->403	1.42176	4.14605e-118	1.38665e-118	up	2.07328	0	0	up	2.82048	0	0	up
CGGC5_3268	major facilitator superfamily transporter	PF07690. 61->427	1.86508	8.24528e-208	1.93941e-208	up	-0.833899	8.93676e-18	6.11355e-18		-2.85722	6.18407e-96	2.53029e-96
CGGC5_12612	major facilitator superfamily transporter	PF07690.289-> 610	2.74503	0	0	up	-0.176342	0.0230411	0.0212755		2.12227	0	0	up
CGGC5_12838	major facilitator superfamily transporter	PF07690. 47->411	3.09919	0	0	up	0.663243	5.36981e-26	3.26655e-26		0.639925	4.00016e-24	2.48443e-24
CGGC5_2663	major facilitator superfamily transporter	PF07690. 28-> 454	2.3173	2.25702e-228	4.93848e-229	up	-2.11865	1.92069e-42	1.05534e-42		2.17996	4.27259e-193	1.1941e-193	up
CGGC5_9659	major facilitator superfamily transporter	PF07690. 62->440	1.91127	3.29514e-179	8.44885e-180	up	-1.52468	4.96989e-36	2.83746e-36		0.452005	1.8314e-07	1.50662e-07
CGGC5_10833	major facilitator superfamily transporter	PF07690. 73->444	3.1733	0	0	up	-0.110643	0.323383	0.312398		1.451	3.16534e-67	1.50066e-67
CGGC5_9161	major facilitator superfamily transporter	PF07690. 53->418	1.49604	1.99028e-152	5.76056e-153	up	-1.20294	6.02877e-40	3.36837e-40		0.773745	4.55339e-33	2.64549e-33
CGGC5_5248	major facilitator superfamily transporter	PF07690.40->418	3.05028	1.71408e-184	4.31547e-185	up	1.3513	1.59384e-21	1.00208e-21		-0.672019	0.000896451	0.000796031
CGGC5_9332	major facilitator superfamily transporter	PF07690.75->453	2.8114	0	0	up	1.11242	1.0706e-45	5.77998e-46	up	1.67406	8.79364e-123	3.20206e-123	up
CGGC5_14474	major facilitator superfamily transporter	PF07690. 55->434	7.04844	0	0	up	4.98689	0	0	up	5.47814	0	0	up
CGGC5_6614	major facilitator superfamily transporter	PF07690. 341->743	5.29473	0	0	up	5.80364	0	0	up	5.06813	0	0	up
CGGC5_5394	MFS multidrug transporter	PF07690. 104->492	2.60752	2.42959e-209	5.68354e-210	up	-1.50649	2.89077e-18	1.96448e-18		0.470191	0.000135451	0.000117741
CGGC5_12406	MFS multidrug transporter	PF07690. 65->283	2.41997	7.3584e-145	2.18437e-145	up	-1.27901	1.1613e-12	8.73002e-13		-1.30232	5.54269e-13	4.15732e-13
CGGC5_8269	MFS multidrug transporter	PF07690 153 ->458	5.58633	0	0	up	5.47231	0	0	up	3.12707	1.91012e-58	9.54043e-59
CGGC5_7018	MFS multidrug transporter	PF07690. 71->471	5.0658	0	0	up	4.0938	0	0	up	3.65545	0	0	up
CGGC5_14430	MFS multidrug transporter	PF07690. 138->256	1.15337	7.67907e-27	4.43449e-27	up	1.45439	3.10749e-46	1.67258e-46	up	-1.56893	8.90208e-20	5.82346e-20
CGGC5_4835	MFS multidrug transporter	PF07690. 77->462	2.23489	0	0	up	1.38391	1.08665e-125	3.97723e-126	up	1.09756	2.49667e-72	1.14772e-72	up
CGGC5_12970	MFS multidrug transporter	PF07690. 2->381	2.12205	0	0	up	1.64546	1.95291e-188	5.69658e-189	up	1.39975	7.9311e-126	2.8536e-126	up
CGGC5_6063	MFS multidrug transporter	PF07690. 53->213	1.34856	4.00914e-109	1.39606e-109	up	1.23455	2.63358e-88	1.13168e-88	up	0.889301	1.52134e-41	8.3458e-42
CGGC5_1560	MFS multidrug transporter	PF07690. 1->142	1.00404	4.34706e-62	1.98296e-62	up	1.17953	2.44121e-90	1.03876e-90	up	1.50414	5.94816e-163	1.84165e-163	up
CGGC5_9801	MFS multidrug transporter	PF07690. 61->446	13.4932	2.49321e-257	4.94925e-258	up	13.7011	4.24398e-285	9.36927e-286	up	12.1632	7.93656e-133	2.78899e-133
CGGC5_4639	major facilitator superfamily transporter	PF07690. 50->436	8.49322	1	1		11.3792	1	1		12.6778	6.16381e-172	1.84577e-172	up
CGGC5_2979	MFS efflux	PF07690 117->355; 339->505	1.36541	2.41813e-78	9.99375e-79	up	-2.55596	9.56208e-71	4.49231e-71		-1.57928	1.20898e-38	6.75254e-39
CGGC5_11551	MFS monocarboxylate transporter	PF07690 61->399	2.01402	5.77403e-268	1.1048e-268	up	0.67761	1.38926e-20	8.95124e-21		1.39126	3.36864e-104	1.33462e-104	up
CGGC5_12954	MFS aflatoxin efflux	PF07690 123->525	1.25641	1.06147e-232	2.29227e-233	up	-2.44257	4.49968e-244	1.10265e-244	down	0.534113	3.44498e-34	1.9856e-34
CGGC5_2010	MFS myo-inositol transporter	PF00083 120->564	5.29682	0	0	up	2.59785	1.66799e-49	8.80261e-50		4.89646	0	0	up
CGGC5_7168	MFS allantoate transporter	PF07690 58->431	4.81515	0	0	up	0.379205	0.118122	0.111779		3.94085	1.50593e-205	4.05893e-206
CGGC5_4283	MFS quinate transporter	PF00083 31->495	2.73833	1.41772e-302	2.46688e-303	up	0.164886	0.158785	0.151209		1.72653	5.0656e-86	2.16321e-86
CGGC5_12908	MFS monocarboxylate transporter	PF07690 62->381	3.6773	1.79888e-215	4.11829e-216	up	-0.021674	0.925217	0.922384		-0.0449924	0.844463	0.840352
CGGC5_4042	MFS monosaccharide transporter	PF00083 54->527	3.65497	0	0	up	1.81849	3.85869e-155	1.25527e-155	up	4.51764	0	0	up
CGGC5_12871	MFS monocarboxylate	PF07690 67->344	2.56722	2.7665e-129	8.78285e-130	up	0.131278	0.427693	0.416363		-0.89204	4.43108e-06	3.73928e-06
CGGC5_14089	MFS hexose transporter	PF00083 57->507	0.49322	3.08214e-09	2.42578e-09		1.70113	1.47462e-141	5.06803e-142	up	1.81532	2.25968e-167	6.87911e-168	up
CGGC5_7697	MFS monocarboxylate transporter	PF07690 85->400	4.90826	2.55248e-22	1.5523e-22		9.37921	0	0	up	6.77092	5.95208e-77	2.67143e-77
CGGC5_1176	MFS maltose permease	PF00083 63->517	0.760205	6.44449e-52	3.12409e-52		1.23115	7.07537e-157	2.28607e-157	up	-3.96209	2.59752e-267	5.80283e-268	down
CGGC5_463	MFS multidrug transporter	PF07690 69->458	2.31663	1.06555e-69	4.65235e-70		4.42501	0	0	up	6.47698	0	0	up
CGGC5_14783	MFS multidrug transporter	PF07690 72->469	3.3233	4.75139e-18	3.21143e-18		6.20928	6.27332e-158	2.01553e-158		7.99332	0	0	up
CGGC5_13193	MFS quinate transporter	PF00083 33->511	-3.07283	8.85511e-131	2.78724e-131		-1.18685	1.01811e-38	5.72349e-39		1.11176	8.18172e-74	3.73409e-74	up
CGGC5_6470	MFS monocarboxylate	PF07690 16->313	2.49322	6.47162e-14	4.70263e-14		4.37921	5.4684e-75	2.51515e-75		7.35589	0	0	up
CGGC5_1119	MFS multidrug transporter	PF07690 86->468	2.20167	1.3017e-65	5.82452e-66		2.50269	1.97393e-93	8.29241e-94		4.87169	0	0	up
CGGC5_10295	MFS multidrug transporter	PF07690 42->445	11.4932	1	1		8.37921	1	1		13.3559	1.21198e-240	2.91343e-241	up
CGGC5_5090	MFS monosaccharide transporter	PF00083 22->492	5.90826	1	1		5.79424	1	1		10.0929	6.32605e-266	1.41908e-266	up
CGGC5_2648	MFS multidrug transporter	PF07690 71->482	-0.307679	0.137832	0.130585		-0.421695	0.0452542	0.0421829		4.36234	0	0	up
CGGC5_8512	MFS multidrug transporter	PF07690 116->527	-2.35227	1.25962e-60	5.80431e-61		-2.46628	5.11225e-64	2.49441e-64		2.09536	3.39172e-220	8.74147e-221	up
CGGC5_7283	major facilitator superfamily transporter	PF07690. 61->323	-0.0498114	0.650518	0.639705		1.83617	4.20738e-126	1.53769e-126	up	-2.18714	1.86163e-45	9.97307e-46
CGGC5_1202	major facilitator superfamily transporter quinate	PF07690. 65->430	0.458421	3.0215e-08	2.41955e-08		1.92937	3.95884e-201	1.11474e-201	up	-0.678912	1.51104e-11	1.1586e-11
CGGC5_3152	major facilitator superfamily transporter	PF07690. 98->519	-2.71988	3.41477e-91	1.30213e-91		1.1661	5.33531e-65	2.58711e-65	up	0.142783	0.084929	0.0800695
CGGC5_2928	major facilitator superfamily transporter	PF07690. 98->519	4.42713	5.28266e-161	1.46906e-161		5.31312	0	0	up	5.61173	0	0	up
CGGC5_14204	major facilitator superfamily transporter	PF07690. 70->437	0.775544	3.44052e-10	2.66661e-10		3.24649	0	0	up	2.96014	5.9904e-271	1.32462e-271	up
CGGC5_8264	major facilitator superfamily transporter	PF07690. 84->335; 316->465	0.429825	1.8059e-07	1.46474e-07		2.12317	4.09491e-265	9.55634e-266	up	1.29249	6.15876e-75	2.79025e-75	up
CGGC5_6004	major facilitator superfamily transporter	PF07690. 66->178; 189->455	1.66244	1.48852e-89	5.72012e-90		1.77082	2.84796e-105	1.14125e-105	up	-2.05985	8.05976e-39	4.49649e-39
CGGC5_2673	major facilitator superfamily transporter	PF07690. 69->312	0.475175	3.82971e-34	2.09422e-34		1.19123	1.63454e-263	3.83551e-264	up	1.62735	0	0	up
CGGC5_1927	major facilitator superfamily transporter	PF07690. 45->275	6.68587	8.87344e-168	2.39925e-168		3.57185	1.02608e-17	7.04598e-18		7.13349	1.37908e-222	3.51754e-223	up
CGGC5_6567	major facilitator superfamily transporter	PF07690. 42->377	-0.908726	6.27721e-23	3.74922e-23		-0.0227407	0.780042	0.772431		1.27587	2.02536e-91	8.44322e-92	up
CGGC5_6529	major facilitator superfamily transporter	PF07690. 57->461	6.90826	8.52042e-84	3.4095e-84		7.79424	7.82036e-144	2.66016e-144		9.77092	0	0	up
CGGC5_7703	major facilitator superfamily transporter	PF07690. 123->506	2.75851	5.46747e-112	1.87424e-112		-0.355504	0.0958973	0.0904031		3.42853	1.11701e-216	2.91618e-217	up
CGGC5_1800	major facilitator superfamily transporter	PF07690. 76->198	-3.00463	3.10647e-122	1.0199e-122		0.466316	3.26344e-11	2.50905e-11		1.55847	1.89278e-159	5.92359e-160	up
CGGC5_10302	major facilitator superfamily transporter	PF07690. 52->308	0.598403	6.10641e-07	5.00576e-07		-1.51561	1.60409e-18	1.08209e-18		2.46107	9.65224e-179	2.83001e-179	up

[truncated: 3 more sheets: Table S11, Table S12, Table S13]
