# Supplementary material for: Novel Fungal Pathogenicity and Leaf Defense Strategies Are Revealed by Simultaneous Transcriptome Analysis of Colletotrichum fructicola and Strawberry Infected by This Fungus
Source: Front Plant Sci. 2018 Apr 25;9:434. doi: 10.3389/fpls.2018.00434 (PMC5996897; doi:10.3389/fpls.2018.00434)
Supplement: Supplementary file 2 [file DataSheet2.XLSX]

## Sheet: Table S14
Table S14 RNA-seq data for DEGs in strawberry. strawberry: mock inoculate strawberry (strawberry control samples)
ID	Length	Function	log2(Fold_change) normalized (24 hpi vs strawberry)	q-value(Benjamini et al. 1995)	p_value	Result	log2(Fold_change) normalized (72 hpi vs strawberry)	q-value(Benjamini et al. 1995)	p_value	Result	log2(Fold_change) normalized (96 hpi vs strawberry)	q-value(Benjamini et al. 1995)	p_value	Result
mrna01116.1-v1.0-hybrid	600	Late embryogenesis abundant (LEA) hydroxyproline-rich glycoprotein family	-1.06924	3.57011e-73	4.7626e-74	down	-2.82891	0	0	down	-1.51022	2.89306e-126	4.80343e-127	down
mrna09392.1-v1.0-hybrid	513	Calcium-binding EF-hand family protein	-2.06888	0	0	down	-1.79677	0	0	down	-1.58892	0	0	down
mrna30386.1-v1.0-hybrid	4620	NB-ARC domain-containing disease resistance protein	1.08251	0	0	up	-0.191103	3.23564e-40	9.25205e-41		-0.814102	0	0
mrna05795.1-v1.0-hybrid	534	VQ motif-containing protein	-1.34795	0	0	down	0.0477804	0.0225383	0.0158375		-0.568055	1.2275e-116	2.12854e-117
mrna28586.1-v1.0-hybrid	567	PLANT CADMIUM RESISTANCE 2	1.72432	0	0	up	2.49642	0	0	up	3.10281	0	0	up
mrna31857.1-v1.0-hybrid	549	Late embryogenesis abundant (LEA) hydroxyproline-rich glycoprotein family	-1.31023	0	0	down	-0.981581	0	0		-0.566255	0	0
mrna09696.1-v1.0-hybrid	873	CHY-type/CTCHY-type/RING-type Zinc finger protein	-1.23906	1.7422e-161	1.15108e-162	down	-2.40021	0	0	down	-1.37522	2.13058e-192	2.8308e-193	down
mrna07083.1-v1.0-hybrid	483	MLP-like protein 423	2.96536	0	0	up	2.75722	0	0	up	2.6111	0	0	up
mrna17723.1-v1.0-hybrid	687	basic helix-loop-helix (bHLH) DNA-binding superfamily protein	-1.72168	3.32564e-277	1.32218e-278	down	-1.37844	1.62416e-254	1.7731e-255	down	-1.8166	6.77438e-303	6.78765e-304	down
mrna14720.1-v1.0-hybrid	2015	Ankyrin repeat family protein	1.73737	0	0	up	2.00374	0	0	up	1.86523	0	0	up
mrna14612.1-v1.0-hybrid	317	GAST1 protein homolog 1	1.22143	1.31941e-49	2.34969e-50	up	-1.81622	9.01396e-49	2.38414e-49		-2.87529	4.69266e-67	1.05909e-67
mrna16543.1-v1.0-hybrid	617		1.01816	0	0	up	1.47799	0	0	up	2.24538	0	0	up
mrna09651.1-v1.0-hybrid	1773	Seven transmembrane MLO family protein	1.14596	0	0	up	0.701093	4.02077e-152	5.94659e-153		0.435	1.22691e-43	3.31113e-44
mrna14940.1-v1.0-hybrid	792	Dehydrin family protein	-1.95923	2.42715e-274	9.78868e-276	down	-1.95878	0	0	down	-1.29192	3.44954e-153	5.18443e-154	down
mrna02597.1-v1.0-hybrid	531		1.32292	2.69385e-151	1.88068e-152	up	-1.86907	2.66735e-127	4.37854e-128		-1.97821	8.15407e-110	1.45402e-110
mrna26550.1-v1.0-hybrid	636		1.08072	1.3365e-128	1.07393e-129	up	0.841283	1.15428e-91	2.24514e-92		0.464684	1.21642e-20	4.30177e-21
mrna17464.1-v1.0-hybrid	438		-1.04161	0	0	down	-1.18484	0	0	down	-0.788076	0	0
mrna21387.1-v1.0-hybrid	798	Ribosomal protein L16p/L10e family protein	1.69219	0	0	up	1.96669	0	0	up	1.74317	0	0	up
mrna05565.1-v1.0-hybrid	3210	Protein of unknown function (duplicated DUF1399)	1.30587	0	0	up	0.890581	0	0		0.538092	0	0
mrna10788.1-v1.0-hybrid	749	expansin-like B1	-1.63449	1.5474e-180	9.2369e-182	down	-0.123205	0.00240516	0.00151245		0.666142	1.83171e-68	4.09461e-69
mrna00193.1-v1.0-hybrid	1216	Serine/threonine-protein kinase WNK (With No Lysine)-related	1.07321	0	0	up	-1.77448	0	0	down	-1.58838	3.01091e-271	3.25144e-272	down
mrna31861.1-v1.0-hybrid	636	Late embryogenesis abundant (LEA) hydroxyproline-rich glycoprotein family	-1.90979	0	0	down	-1.56341	0	0	down	-1.62773	0	0	down
mrna04536.1-v1.0-hybrid	1545	O-fucosyltransferase family protein	-1.57933	0	0	down	-2.35424	0	0	down	-2.80389	0	0	down
mrna12548.1-v1.0-hybrid	4032	yeast YAK1-related gene 1	1.10803	0	0	up	-0.136523	2.90969e-14	1.20831e-14		-0.544362	7.53025e-144	1.17193e-144
mrna25195.1-v1.0-hybrid	2007	Glucose-1-phosphate adenylyltransferase family protein	1.12376	0	0	up	2.34074	0	0	up	1.13147	0	0	up
mrna13959.1-v1.0-hybrid	477	C2H2-type zinc finger family protein	1.77448	6.77412e-136	5.20529e-137	up	2.16278	3.94503e-292	3.95998e-293	up	3.33045	0	0	up
mrna26629.1-v1.0-hybrid	2021	heat shock cognate protein 70-1	-1.056	0	0	down	-1.32273	0	0	down	-1.08053	0	0	down
mrna00230.1-v1.0-hybrid	747	VQ motif-containing protein	-2.15277	0	0	down	-1.57278	0	0	down	-1.51889	0	0	down
mrna30643.1-v1.0-hybrid	1784	S-locus lectin protein kinase family protein	1.07657	0	0	up	0.408777	1.51186e-54	3.81661e-55		0.435125	6.69095e-50	1.70709e-50
mrna17371.1-v1.0-hybrid	1767	hydroxy methylglutaryl CoA reductase 1	-1.19081	0	0	down	-0.503103	0	0		-0.132237	9.863e-105	1.80835e-105
mrna30960.1-v1.0-hybrid	435		1.95542	0	0	up	0.108653	1.06998e-05	5.76708e-06		1.04241	0	0	up
mrna30685.1-v1.0-hybrid	1076	Protein of unknown function (DUF761)	-1.36595	0	0	down	-0.758642	0	0		-0.0608018	1.24297e-08	5.7365e-09
mrna27306.1-v1.0-hybrid	505		1.02425	0	0	up	1.10654	0	0	up	0.998738	0	0
mrna31102.1-v1.0-hybrid	660	Calcium-binding EF-hand family protein	-1.21214	0	0	down	-1.36255	0	0	down	-1.24201	0	0	down
mrna17339.1-v1.0-hybrid	387		-1.19265	4.97454e-72	6.71973e-73	down	-0.310367	1.4753e-09	6.87224e-10		-0.514317	3.2011e-18	1.17886e-18
mrna07894.1-v1.0-hybrid	1404	cation exchanger 1	-1.49402	0	0	down	-2.6163	0	0	down	-2.90768	0	0	down
mrna29430.1-v1.0-hybrid	381	methyl esterase 1	1.09923	0	0	up	2.39422	0	0	up	2.75074	0	0	up
mrna32261.1-v1.0-hybrid	594	Plant invertase/pectin methylesterase inhibitor superfamily protein	-1.2509	0	0	down	-0.682031	4.00272e-158	5.77126e-159		-0.114332	1.71848e-05	9.01228e-06
mrna01688.1-v1.0-hybrid	456	SAUR-like auxin-responsive protein family	1.16529	3.75466e-144	2.74889e-145	up	0.630217	1.57027e-45	4.26395e-46		0.8354	7.2817e-68	1.63446e-68
mrna18840.1-v1.0-hybrid	1311	alpha 1,4-glycosyltransferase family protein	-1.69397	0	0	down	-2.59658	0	0	down	-3.15467	0	0	down
mrna02435.1-v1.0-hybrid	1613	Glycosyltransferase family 61 protein	-1.27076	0	0	down	-0.557731	3.59382e-121	6.05733e-122		-0.1116	1.10475e-05	5.73815e-06
mrna18108.1-v1.0-hybrid	1053	Zinc finger C-x8-C-x5-C-x3-H type family protein	1.27191	8.58192e-171	5.37845e-172	up	1.50773	0	0	up	1.2672	7.80412e-172	1.1034e-172	up
mrna31512.1-v1.0-hybrid	564		1.38406	0	0	up	1.13941	2.38007e-251	2.61997e-252	up	0.885265	1.00857e-111	1.78414e-112
mrna09720.1-v1.0-hybrid	666		-1.11264	4.97957e-196	2.75565e-197	down	-2.8891	0	0	down	-3.25046	0	0	down
mrna05712.1-v1.0-hybrid	1072	TRICHOME BIREFRINGENCE-LIKE 43	-1.07752	4.45464e-306	1.61962e-307	down	-1.7469	0	0	down	-2.50558	0	0	down
mrna24341.1-v1.0-hybrid	1914	hAT transposon superfamily	1.00692	0	0	up	0.348782	4.8966e-66	1.12794e-66		0.0425178	0.0999553	0.0748024
mrna31864.1-v1.0-hybrid	591	Late embryogenesis abundant (LEA) hydroxyproline-rich glycoprotein family	-1.71823	0	0	down	-1.04834	0	0	down	-0.59858	0	0
mrna19733.1-v1.0-hybrid	898	ethylene-forming enzyme	-2.69836	0	0	down	0.254628	3.05655e-49	8.05427e-50		-0.66522	7.42099e-191	9.92258e-192
mrna07057.1-v1.0-hybrid	970	ethylene-responsive element binding protein	-1.61004	0	0	down	-0.251891	5.87769e-112	1.03166e-112		0.580319	0	0
mrna27107.1-v1.0-hybrid	381	Disease resistance protein (CC-NBS-LRR class) family	-1.59436	2.13711e-186	1.23979e-187	down	-3.14241	0	0	down	-2.41033	0	0	down
mrna10990.1-v1.0-hybrid	756	aberrant lateral root formation 4	1.04039	5.52345e-98	5.71246e-99	up	0.465062	1.74154e-21	6.29766e-22		0.0390588	0.559744	0.502328
mrna07040.1-v1.0-hybrid	867	TOXICOS EN LEVADURA 2	-1.54006	0	0	down	-1.13966	0	0	down	-0.937558	0	0
mrna11329.1-v1.0-hybrid	504	oxidative stress 3	-1.22734	0	0	down	-1.84348	0	0	down	-1.78502	0	0	down
mrna05383.1-v1.0-hybrid	814	TIFY domain/Divergent CCT motif family protein	-1.68247	0	0	down	-0.77811	0	0		-0.990622	0	0
mrna23518.1-v1.0-hybrid	458	MLP-like protein 43	-1.82484	0	0	down	-2.08666	0	0	down	-3.99475	0	0	down
mrna25026.1-v1.0-hybrid	360	Calcium-binding EF-hand family protein	-1.96493	0	0	down	-1.62488	0	0	down	-1.46683	0	0	down
mrna34059.1-v1.0-hybrid	408	Leucine-rich repeat transmembrane protein kinase	1.00024	1.20068e-150	8.42823e-152	up	0.222384	1.90562e-08	9.22335e-09		-0.0909591	0.064791	0.0467732
mrna03898.1-v1.0-hybrid	465	nudix hydrolase 1	3.90416	1.37098e-278	5.42445e-280	up	2.96624	2.31665e-148	3.48419e-149		2.85619	4.04495e-106	7.35107e-107
mrna22500.1-v1.0-hybrid	828	soybean gene regulated by cold-2	-1.68943	0	0	down	-0.963021	0	0		-0.779465	0	0
mrna14923.1-v1.0-hybrid	975	alpha/beta-Hydrolases superfamily protein	1.26683	4.20264e-184	2.45892e-185	up	2.41368	0	0	up	2.78041	0	0	up
mrna32299.1-v1.0-hybrid	483	MLP-like protein 423	2.64386	0	0	up	3.24055	0	0	up	3.5651	0	0	up
mrna31862.1-v1.0-hybrid	639	Late embryogenesis abundant (LEA) hydroxyproline-rich glycoprotein family	-2.48463	0	0	down	-3.54517	0	0	down	-3.67823	0	0	down
mrna15290.1-v1.0-hybrid	714		-1.64306	0	0	down	-1.70733	0	0	down	-1.1843	0	0	down
mrna10329.1-v1.0-hybrid	1020	myb-like HTH transcriptional regulator family protein	-1.10052	9.69034e-148	6.93542e-149	down	-1.75166	0	0	down	-2.32675	0	0	down
mrna24801.1-v1.0-hybrid	1440	Amino acid permease family protein	-2.14708	0	0	down	-3.5174	0	0	down	-3.20425	0	0	down
mrna06357.1-v1.0-hybrid	246		2.11031	0	0	up	2.72193	0	0	up	4.03803	0	0	up
mrna31975.1-v1.0-hybrid	1812	Myzus persicae-induced lipase 1	-1.78685	0	0	down	-1.13197	0	0	down	-0.744807	0	0
mrna25390.1-v1.0-hybrid	1239	mitogen-activated protein kinase 3	-1.64409	0	0	down	-1.54918	0	0	down	-1.48764	0	0	down
mrna11513.1-v1.0-hybrid	2298	fatty alcohol oxidase 3	1.05046	0	0	up	-1.89718	0	0	down	-1.48723	0	0	down
mrna30037.1-v1.0-hybrid	2037	K+ uptake transporter 3	1.31656	0	0	up	1.11032	0	0	up	1.19714	0	0	up
mrna11054.1-v1.0-hybrid	2040	ARM repeat superfamily protein	-1.24804	0	0	down	-0.678572	3.12383e-234	3.59495e-235		-0.825679	6.35935e-263	7.02363e-264
mrna11808.1-v1.0-hybrid	634	ADP-ribosylation factor family protein	1.30942	1.94436e-110	1.80669e-111	up	0.574879	4.23025e-22	1.51337e-22		0.112337	0.14918	0.115391
mrna00863.1-v1.0-hybrid	1200	cyclic nucleotide-gated channel 16	2.27243	0	0	up	2.68273	0	0	up	1.91357	0	0	up
mrna31867.1-v1.0-hybrid	603	Late embryogenesis abundant (LEA) hydroxyproline-rich glycoprotein family	-1.8194	0	0	down	-1.28665	0	0	down	-0.844117	0	0
mrna27419.1-v1.0-hybrid	675		-1.4968	5.70624e-171	3.57185e-172	down	-1.9739	0	0	down	-2.31542	0	0	down
mrna07966.1-v1.0-hybrid	1090	RNA-binding (RRM/RBD/RNP motifs) family protein	1.09165	0	0	up	0.752001	0	0		0.38436	8.1063e-122	1.37392e-122
mrna11537.1-v1.0-hybrid	1671	BED zinc finger ;hAT family dimerisation domain	1.10639	1.03365e-249	4.52005e-251	up	0.519676	2.9849e-58	7.2988e-59		0.0834497	0.044532	0.0313941
mrna11396.1-v1.0-hybrid	918		1.37599	0	0	up	1.83813	0	0	up	1.58146	0	0	up
mrna25142.1-v1.0-hybrid	3063	zinc finger protein-related	1.00799	0	0	up	0.337479	6.13399e-64	1.43413e-64		0.0306306	0.237499	0.191994
mrna17369.1-v1.0-hybrid	1737	hydroxy methylglutaryl CoA reductase 1	-2.22873	0	0	down	-2.09309	0	0	down	-2.31006	0	0	down
mrna05185.1-v1.0-hybrid	474	MLP-like protein 423	2.14477	0	0	up	2.94453	0	0	up	3.60763	0	0	up
mrna10296.1-v1.0-hybrid	399		-2.1306	0	0	down	-0.738621	7.71009e-217	9.27606e-218		-0.118462	1.01211e-06	5.01567e-07
mrna26599.1-v1.0-hybrid	912	Protein of unknown function (DUF506)	-1.03442	6.14146e-255	2.62696e-256	down	-0.603186	1.11142e-128	1.81432e-129		-0.800517	1.5785e-168	2.2524e-169
mrna17442.1-v1.0-hybrid	681		1.06554	1.58724e-101	1.58154e-102	up	0.511443	1.32254e-25	4.51038e-26		-0.0069701	0.923079	0.906424
mrna09386.1-v1.0-hybrid	1628	S-adenosyl-L-methionine-dependent methyltransferases superfamily protein	1.66447	0	0	up	0.903527	0	0		-0.258163	1.01578e-23	3.42336e-24
mrna10144.1-v1.0-hybrid	1269	F-box family protein	1.23943	0	0	up	0.841136	0	0		0.812557	0	0
mrna30827.1-v1.0-hybrid	348		-1.67835	0	0	down	-2.6426	0	0	down	-3.26847	0	0	down
mrna11937.1-v1.0-hybrid	543		1.15772	0	0	up	2.46586	0	0	up	2.97565	0	0	up
mrna27654.1-v1.0-hybrid	558	poly(A) binding protein 7	1.21099	6.48958e-176	3.93082e-177	up	0.616644	3.00761e-48	7.98686e-49		-0.197113	0.000471398	0.00026991
mrna02421.1-v1.0-hybrid	1878	Pyridoxal phosphate (PLP)-dependent transferases superfamily protein	-2.01208	0	0	down	-6.29484	0	0	down	-4.11345	0	0	down
mrna25352.1-v1.0-hybrid	447	calmodulin like 23	-1.16661	0	0	down	-1.17904	0	0	down	-0.418621	1.32569e-82	2.73699e-83
mrna12091.1-v1.0-hybrid	627	terpene synthase 21	2.35941	5.4431e-239	2.49247e-240	up	5.35042	0	0	up	6.07242	0	0	up
mrna20876.1-v1.0-hybrid	573		-1.70487	0	0	down	-0.998067	0	0		-0.933177	0	0
mrna29911.1-v1.0-hybrid	309		1.2828	3.48713e-103	3.42933e-104	up	-10.9975	2.30687e-136	3.64868e-137		-2.44598	1.19889e-104	2.19905e-105
mrna10366.1-v1.0-hybrid	1802	ankyrin repeat family protein	-1.073	1.36759e-294	5.16031e-296	down	-1.10056	0	0	down	-1.04132	1.09637e-284	1.14481e-285	down
mrna03613.1-v1.0-hybrid	546		-2.12149	0	0	down	-1.82767	0	0	down	-1.53612	0	0	down
mrna24455.1-v1.0-hybrid	480		-1.71514	0	0	down	-1.36999	0	0	down	-0.623987	1.63354e-125	2.71975e-126
mrna21044.1-v1.0-hybrid	654	PYR1-like 6	2.00734	0	0	up	0.782831	1.82004e-91	3.54491e-92		0.740594	8.10556e-65	1.85642e-65
mrna32677.1-v1.0-hybrid	870		1.04231	0	0	up	0.823621	1.3606e-258	1.46887e-259		0.494354	2.06015e-67	4.63928e-68
mrna14938.1-v1.0-hybrid	774	dehydrin family protein	-2.23251	0	0	down	-1.73966	0	0	down	-1.27191	0	0	down
mrna07418.1-v1.0-hybrid	687	myb domain protein 0	1.04283	5.67211e-193	3.18439e-194	up	1.23103	0	0	up	0.538613	5.83792e-45	1.55602e-45
mrna34666.1-v1.0-hybrid	789	chlorophyll A/B binding protein 1	-1.63683	0	0	down	-4.29586	0	0	down	-3.71445	0	0	down
mrna12919.1-v1.0-hybrid	645	Integrase-type DNA-binding superfamily protein	-3.41459	0	0	down	-3.68749	0	0	down	-4.9018	0	0	down
mrna29372.1-v1.0-hybrid	2421	Disease resistance protein (CC-NBS-LRR class) family	1.07622	0	0	up	1.47418	0	0	up	1.54329	0	0	up
mrna10986.1-v1.0-hybrid	561		-1.15831	0	0	down	-1.16045	0	0	down	-1.25237	0	0	down
mrna28057.1-v1.0-hybrid	1341	HXXXD-type acyl-transferase family protein	-1.4974	0	0	down	-0.796567	1.88031e-150	2.80301e-151		-0.967783	6.36062e-167	9.12742e-168
mrna00754.1-v1.0-hybrid	1619	Protein of unknown function (DUF1336)	1.20595	9.15121e-230	4.38967e-231	up	1.14663	1.61693e-258	1.74621e-259		0.77045	9.0183e-83	1.86016e-83
mrna30941.1-v1.0-hybrid	625	indole-3-acetic acid 7	2.83777	0	0	up	-0.152982	0.0370719	0.0267384		-0.365344	1.00493e-05	5.20924e-06
mrna23316.1-v1.0-hybrid	1377	related to AP2.7	1.02959	1.63664e-153	1.12885e-154	up	-0.13244	0.00268478	0.00169429		-1.39146	2.59889e-123	4.37388e-124
mrna05722.1-v1.0-hybrid	753	LOB domain-containing protein 38	1.12364	0	0	up	-0.71473	6.29942e-95	1.20212e-95		-0.625762	2.00558e-60	4.71503e-61
mrna12392.1-v1.0-hybrid	951	Haloacid dehalogenase-like hydrolase (HAD) superfamily protein	1.38322	0	0	up	1.01613	5.4591e-223	6.45824e-224	up	-0.617913	1.59302e-38	4.5022e-39
mrna25547.1-v1.0-hybrid	714	salt tolerance zinc finger	-2.17795	0	0	down	-1.50749	0	0	down	-0.608882	1.35825e-88	2.7067e-89
mrna30466.1-v1.0-hybrid	457		-1.44703	3.8698e-225	1.88731e-226	down	-0.0579593	0.0853796	0.0651525		-0.519184	1.01496e-41	2.78978e-42
mrna11969.1-v1.0-hybrid	1050	Protein kinase superfamily protein	1.13207	0	0	up	0.416463	3.43146e-61	8.21131e-62		-0.0871366	0.00707929	0.0044801
mrna32646.1-v1.0-hybrid	757	carbonic anhydrase 2	-1.13861	0	0	down	-0.162199	1.52172e-36	4.50289e-37		0.0590868	3.17588e-05	1.68932e-05
mrna03054.1-v1.0-hybrid	1284	Protein kinase superfamily protein	1.17599	4.84332e-256	2.06429e-257	up	1.05335	2.66465e-250	2.94232e-251	up	1.31378	0	0	up
mrna28132.1-v1.0-hybrid	1320	SOS3-interacting protein 4	-1.03016	0	0	down	-0.919531	0	0		-0.609275	9.68285e-259	1.08021e-259
mrna03285.1-v1.0-hybrid	1731	GRAS family transcription factor	-1.12503	0	0	down	-0.896492	0	0		-0.927896	0	0
mrna17368.1-v1.0-hybrid	1719	hydroxy methylglutaryl CoA reductase 1	-1.36251	0	0	down	-2.25167	0	0	down	-1.89681	0	0	down
mrna09435.1-v1.0-hybrid	990	Protein phosphatase 2C family protein	1.14776	1.53274e-201	8.21276e-203	up	0.624218	3.33993e-64	7.7822e-65		0.0220656	0.68096	0.62852
mrna01868.1-v1.0-hybrid	534		-2.03627	0	0	down	-2.51206	0	0	down	-2.67619	0	0	down
mrna27326.1-v1.0-hybrid	2899	Leucine-rich repeat transmembrane protein kinase	1.31016	0	0	up	1.32431	0	0	up	1.42867	0	0	up
mrna17295.1-v1.0-hybrid	654		1.17719	1.1992e-123	1.00483e-124	up	0.740966	2.17943e-54	5.51257e-55		0.298672	3.87994e-07	1.89149e-07
mrna34226.1-v1.0-hybrid	558	photosystem II light harvesting complex gene 2.2	-1.03017	5.14734e-232	2.43567e-233	down	-3.41878	0	0	down	-3.35033	0	0	down
mrna32054.1-v1.0-hybrid	783		-1.78652	0	0	down	-1.36957	0	0	down	-1.00899	2.17077e-285	2.26419e-286	down
mrna25248.1-v1.0-hybrid	889	K-box region and MADS-box transcription factor family protein	1.27761	5.94776e-154	4.09102e-155	up	0.675857	1.73462e-45	4.71219e-46		0.301824	2.06165e-07	9.94458e-08
mrna12308.1-v1.0-hybrid	906	WRKY DNA-binding protein 11	-1.89241	0	0	down	-1.96804	0	0	down	-2.34921	0	0	down
mrna30435.1-v1.0-hybrid	1824		2.4388	0	0	up	2.40253	0	0	up	2.06657	0	0
mrna31669.1-v1.0-hybrid	1749	AMP-dependent synthetase and ligase family protein	1.16314	2.12495e-293	8.04243e-295	up	1.57374	0	0	up	2.46893	0	0	up
mrna09959.1-v1.0-hybrid	996	Plant protein of unknown function (DUF868)	1.00443	1.2013e-146	8.67572e-148	up	-0.719293	1.50411e-53	3.82838e-54		-0.639146	3.58324e-35	1.05067e-35
mrna04985.1-v1.0-hybrid	264		1.17276	2.71455e-89	3.03655e-90	up	0.913588	1.84248e-63	4.32518e-64		0.360292	1.30843e-07	6.25963e-08
mrna11651.1-v1.0-hybrid	1539	Plant protein of unknown function (DUF247)	1.58258	0	0	up	2.74574	0	0	up	3.32989	0	0	up
mrna29325.1-v1.0-hybrid	537	calmodulin-like 38	-2.97575	0	0	down	-2.76552	0	0	down	-1.71631	0	0	down
mrna21679.1-v1.0-hybrid	3996	protein kinase family protein	1.01483	0	0	up	0.673464	4.41568e-253	4.83901e-254		0.196884	6.9241e-16	2.66156e-16
mrna26378.1-v1.0-hybrid	948	Peroxidase superfamily protein	-2.59549	0	0	down	-2.8837	0	0	down	-3.05972	0	0	down
mrna13868.1-v1.0-hybrid	436	lipid transfer protein 1	1.09768	0	0	up	-0.637463	0	0		-1.01765	0	0	down
mrna09059.1-v1.0-hybrid	1236	phospholipase A 2A	-3.14286	0	0	down	-1.14731	0	0	down	-1.44324	0	0	down
mrna02196.1-v1.0-hybrid	1104	RING/U-box superfamily protein	1.04058	1.2477e-156	8.46766e-158	up	-0.221555	4.89927e-07	2.48769e-07		-0.389307	9.24125e-15	3.63491e-15
mrna10302.1-v1.0-hybrid	3407	Ankyrin repeat family protein	1.16476	0	0	up	-0.169773	1.93182e-13	8.16504e-14		-1.03153	3.89456e-266	4.2655e-267
mrna32609.1-v1.0-hybrid	741		-1.51337	0	0	down	-2.04063	0	0	down	-2.49418	0	0	down
mrna11692.1-v1.0-hybrid	627	RAS-related GTP-binding nuclear protein 2	1.76098	0	0	up	1.40007	4.13261e-228	4.82164e-229	up	0.956522	7.34939e-74	1.59013e-74
mrna30421.1-v1.0-hybrid	4566	NB-ARC domain-containing disease resistance protein	1.02217	0	0	up	-0.0964796	2.75075e-09	1.29178e-09		-0.619017	1.1413e-220	1.39065e-221
mrna08604.1-v1.0-hybrid	2392	Prolyl oligopeptidase family protein	1.02727	0	0	up	1.07701	0	0	up	0.0269101	0.0363002	0.025262
mrna12115.1-v1.0-hybrid	945	Predicted AT-hook DNA-binding family protein	1.27013	1.25294e-207	6.53648e-209	up	0.91984	3.17442e-123	5.30835e-124		0.747831	5.75334e-62	1.34198e-62
mrna00577.1-v1.0-hybrid	1311	Integrin-linked protein kinase family	1.11331	0	0	up	0.624397	5.97792e-170	8.2658e-171		0.187616	9.70807e-12	4.08574e-12
mrna26649.1-v1.0-hybrid	309	HOPM interactor 7	1.31319	3.54817e-105	3.44193e-106	up	-0.0148687	0.854053	0.824474		-0.257627	0.0016704	0.000994132
mrna11462.1-v1.0-hybrid	770	myb domain protein 14	1.01997	7.29196e-148	5.21331e-149	up	2.59522	0	0	up	2.48593	0	0	up
mrna20066.1-v1.0-hybrid	1986	O-fucosyltransferase family protein	1.33604	0	0	up	0.383133	2.06021e-37	6.04869e-38		0.294223	8.91182e-18	3.30623e-18
mrna16444.1-v1.0-hybrid	732		-1.20219	0	0	down	0.304149	1.58489e-102	2.91394e-103		-0.367371	9.99703e-95	1.92388e-95
mrna12022.1-v1.0-hybrid	2304	isoamylase 1	1.2179	0	0	up	1.18908	0	0	up	0.274293	6.25981e-34	1.85927e-34
mrna26478.1-v1.0-hybrid	1158	zinc finger (C3HC4-type RING finger) family protein	-1.16263	7.89746e-156	5.38079e-157	down	-0.733106	4.77806e-92	9.26461e-93		-0.455735	3.64581e-32	1.10764e-32
mrna13491.1-v1.0-hybrid	2028	lectin receptor kinase a4.1	-1.30386	0	0	down	-1.29848	0	0	down	-1.2221	0	0	down
mrna26344.1-v1.0-hybrid	1410	UDP-glucosyl transferase 73B3	-1.33471	0	0	down	0.132795	2.53721e-12	1.09901e-12		0.901689	0	0
mrna09129.1-v1.0-hybrid	1368	HXXXD-type acyl-transferase family protein	-1.47557	0	0	down	-1.29611	0	0	down	-1.36812	0	0	down
mrna18349.1-v1.0-hybrid	787	NAD-dependent epimerase/dehydratase family protein	1.10779	1.68916e-153	1.16571e-154	up	0.498278	4.41735e-33	1.3617e-33		0.708976	1.70131e-56	4.11137e-57
mrna05123.1-v1.0-hybrid	483	MLP-like protein 423	1.81619	0	0	up	1.90468	0	0	up	2.21079	0	0	up
mrna21941.1-v1.0-hybrid	468	dehydration-induced protein (ERD15)	-1.1136	0	0	down	-0.579182	0	0		-0.717914	0	0
mrna32603.1-v1.0-hybrid	741		-1.57509	0	0	down	-2.07868	0	0	down	-2.59944	0	0	down
mrna07052.1-v1.0-hybrid	336		-1.89236	1.32812e-173	8.16124e-175	down	-0.561211	6.00646e-32	1.88069e-32		0.347272	4.12235e-14	1.64236e-14
mrna34883.1-v1.0-hybrid	147		1.16419	1.87355e-24	5.18547e-25	up	0.277741	0.0244705	0.0172703		-0.573757	0.000266215	0.000149628
mrna30565.1-v1.0-hybrid	390	pathogenesis-related 4	1.26077	2.63969e-128	2.12918e-129	up	5.28532	0	0	up	5.92217	0	0	up
mrna29139.1-v1.0-hybrid	798		-1.60895	0	0	down	-1.44498	0	0	down	-1.33105	0	0	down
mrna27898.1-v1.0-hybrid	714	Calcium-binding EF-hand family protein	1.46677	0	0	up	1.09861	0	0	up	1.09891	0	0	up
mrna05895.1-v1.0-hybrid	978	alpha/beta-Hydrolases superfamily protein	-2.71408	0	0	down	-2.56094	0	0	down	-2.09899	0	0	down
mrna10501.1-v1.0-hybrid	2049	Basic helix-loop-helix (bHLH) DNA-binding family protein	-1.9518	0	0	down	-1.66805	0	0	down	-1.93191	0	0	down
mrna19727.1-v1.0-hybrid	3063	ATPase E1-E2 type family protein / haloacid dehalogenase-like hydrolase family protein	1.21111	0	0	up	0.621361	1.05876e-193	1.36327e-194		0.340904	2.49836e-43	6.75975e-44
mrna33989.1-v1.0-hybrid	312		-1.06273	0	0	down	-1.34488	0	0	down	-1.51742	0	0	down
mrna18839.1-v1.0-hybrid	1257	alpha 1,4-glycosyltransferase family protein	-1.83462	0	0	down	-2.4434	0	0	down	-2.95829	0	0	down
mrna29850.1-v1.0-hybrid	1431	UDP-D-glucuronate 4-epimerase 1	-1.54088	0	0	down	-2.17373	0	0	down	-1.81056	0	0	down
mrna08169.1-v1.0-hybrid	1068	nodulin MtN21 /EamA-like transporter family protein	-1.00699	9.76255e-132	7.6694e-133	down	-1.62366	0	0	down	-2.07126	0	0	down
mrna16481.1-v1.0-hybrid	1065	cysteine synthase C1	-1.72143	0	0	down	-1.49984	0	0	down	-0.0243914	0.232826	0.187894
mrna12687.1-v1.0-hybrid	1569		-3.04296	0	0	down	-3.27547	0	0	down	-2.74374	0	0	down
mrna01693.1-v1.0-hybrid	531	SAUR-like auxin-responsive protein family	-1.12699	4.91049e-180	2.93684e-181	down	-5.63187	0	0	down	-5.09335	0	0	down
mrna20078.1-v1.0-hybrid	932	NAC domain containing protein 42	1.11292	1.68216e-206	8.81423e-208	up	1.36103	0	0	up	1.46801	0	0	up
mrna13072.1-v1.0-hybrid	1887	basic chitinase	1.0442	0	0	up	2.43356	0	0	up	3.52262	0	0	up
mrna09046.1-v1.0-hybrid	1047	Protein of unknown function (DUF1645)	-1.4357	0	0	down	-0.568325	0	0		0.330835	5.51494e-143	8.61889e-144
mrna31859.1-v1.0-hybrid	636	Late embryogenesis abundant (LEA) hydroxyproline-rich glycoprotein family	-1.26086	0	0	down	-0.775323	0	0		-0.220359	2.06112e-29	6.45343e-30
mrna06428.1-v1.0-hybrid	873		1.10352	1.2136e-129	9.65909e-131	up	0.669484	4.45858e-53	1.13923e-53		0.00258016	0.968323	0.962264
mrna00715.1-v1.0-hybrid	1326	peptidase M20/M25/M40 family protein	-1.40595	0	0	down	-0.866967	0	0		-0.992446	0	0
mrna08435.1-v1.0-hybrid	1041	Polynucleotidyl transferase, ribonuclease H-like superfamily protein	-2.95513	0	0	down	-2.70729	0	0	down	-2.8727	0	0	down
mrna08540.1-v1.0-hybrid	2447	Chaperone protein htpG family protein	1.02769	0	0	up	1.50407	0	0	up	1.24264	0	0	up
mrna12485.1-v1.0-hybrid	636	germin 3	3.14388	0	0	up	5.61307	0	0	up	6.09515	0	0	up
mrna19788.1-v1.0-hybrid	1223	Leucine-rich repeat transmembrane protein kinase	1.06723	4.68816e-193	2.62841e-194	up	-0.0134846	0.765358	0.725597		-0.606848	1.32749e-36	3.82822e-37
mrna16260.1-v1.0-hybrid	1053	polyadenylate-binding protein 1	1.02118	1.04512e-190	5.93926e-192	up	0.664089	2.26565e-91	4.41626e-92		0.307931	5.71327e-15	2.23999e-15
mrna24938.1-v1.0-hybrid	309	Thioredoxin superfamily protein	-1.0625	2.25878e-95	2.37748e-96	down	-2.4138	0	0	down	-2.9279	0	0	down
mrna27589.1-v1.0-hybrid	276	Protein of unknown function (DUF3511)	1.01588	2.96463e-95	3.12156e-96	up	-0.382229	9.91609e-12	4.3621e-12		-0.277691	9.10086e-06	4.71132e-06
mrna18626.1-v1.0-hybrid	5769	transducin family protein / WD-40 repeat family protein	1.11198	0	0	up	1.02432	0	0	up	0.0656153	6.21138e-07	3.05454e-07
mrna10841.1-v1.0-hybrid	891	ethylene responsive element binding factor 1	-1.15029	0	0	down	-0.73602	0	0		-0.791924	0	0
mrna14646.1-v1.0-hybrid	483		2.39489	0	0	up	3.3665	0	0	up	4.63306	0	0	up
mrna13998.1-v1.0-hybrid	1878	exocyst subunit exo70 family protein H2	-1.93703	0	0	down	-2.32839	0	0	down	-2.45999	0	0	down
mrna22775.1-v1.0-hybrid	1124	Pectinacetylesterase family protein	1.25263	0	0	up	-1.11458	2.00189e-201	2.51697e-202	down	-1.58419	1.58112e-275	1.68982e-276	down
mrna02018.1-v1.0-hybrid	2298	phosphatidylserine decarboxylase 3	1.05094	0	0	up	0.59924	1.1344e-221	1.34718e-222		0.615628	4.55105e-188	6.11314e-189
mrna31974.1-v1.0-hybrid	600	Late embryogenesis abundant (LEA) hydroxyproline-rich glycoprotein family	-1.37609	0	0	down	-1.09685	0	0	down	-1.14874	0	0	down
mrna29730.1-v1.0-hybrid	345	dormancy-associated protein-like 1	-1.26696	0	0	down	-1.36791	0	0	down	-0.881633	0	0
mrna18204.1-v1.0-hybrid	614	C2H2 and C2HC zinc fingers superfamily protein	-2.24115	0	0	down	-3.30036	0	0	down	-3.40505	0	0	down
mrna04189.1-v1.0-hybrid	1593		-1.59746	0	0	down	-2.54289	0	0	down	-3.0103	0	0	down
mrna11624.1-v1.0-hybrid	2545	Leucine-rich repeat transmembrane protein kinase	1.27815	0	0	up	-0.301679	1.2748e-19	4.76539e-20		-0.830573	2.14331e-93	4.14938e-94
mrna07084.1-v1.0-hybrid	528	MLP-like protein 423	2.15694	0	0	up	2.75208	0	0	up	3.39905	0	0	up
mrna29399.1-v1.0-hybrid	813	methyl esterase 10	-2.03396	0	0	down	0.800267	0	0		1.39658	0	0	up
mrna02264.1-v1.0-hybrid	474	EF hand calcium-binding protein family	-1.11519	0	0	down	-0.156152	5.27005e-30	1.69424e-30		-0.686692	0	0
mrna25707.1-v1.0-hybrid	637	oxidative stress 3	-1.26044	4.6139e-241	2.10043e-242	down	-2.22665	0	0	down	-1.36086	3.13159e-275	3.35051e-276	down
mrna31868.1-v1.0-hybrid	636	Late embryogenesis abundant (LEA) hydroxyproline-rich glycoprotein family	-1.93115	0	0	down	-1.41461	0	0	down	-1.07614	0	0	down
mrna24692.1-v1.0-hybrid	1836	FAD/NAD(P)-binding oxidoreductase family protein	-1.3093	0	0	down	-1.07007	0	0	down	-1.43766	0	0	down
mrna07687.1-v1.0-hybrid	4067	abscisic aldehyde oxidase 3	1.07572	0	0	up	0.644275	0	0		0.437679	2.13496e-144	3.3169e-145
mrna30669.1-v1.0-hybrid	1614	terpene synthase 14	-1.05978	2.31655e-295	8.6968e-297	down	-2.12184	0	0	down	-1.77369	0	0	down
mrna00310.1-v1.0-hybrid	292	metallothionein 3	-1.25878	0	0	down	1.53337	0	0	up	1.42383	0	0	up
mrna03336.1-v1.0-hybrid	1287	F-box family protein with a domain of unknown function (DUF295)	-2.96028	0	0	down	-3.59923	0	0	down	-3.23782	0	0	down
mrna09039.1-v1.0-hybrid	741	myb domain protein 73	-2.18373	0	0	down	-3.25168	0	0	down	-2.84224	0	0	down
mrna11810.1-v1.0-hybrid	362	plantacyanin	1.18672	3.36702e-97	3.49638e-98	up	-1.47541	2.61721e-76	5.60236e-77		-1.36515	1.39056e-54	3.41487e-55
mrna00975.1-v1.0-hybrid	753	ethylene responsive element binding factor 4	-1.68101	0	0	down	-2.15109	0	0	down	-1.98473	0	0	down
mrna13778.1-v1.0-hybrid	763	PYR1-like 4	1.91299	0	0	up	0.652306	0	0		0.687877	5.47197e-307	5.43437e-308
mrna32196.1-v1.0-hybrid	2078	HCO3- transporter family	1.00702	1.95285e-247	8.6142e-249	up	-0.141643	2.22171e-05	1.21583e-05		-0.375626	7.1128e-23	2.42909e-23
mrna00556.1-v1.0-hybrid	320	hydroxyproline-rich glycoprotein family protein	-2.29068	7.64234e-146	5.54262e-147	down	-2.02707	4.92952e-159	7.08327e-160	down	-1.70311	8.35062e-101	1.55606e-101	down
mrna31967.1-v1.0-hybrid	1458	allene oxide synthase	-2.09611	0	0	down	-1.6355	0	0	down	-1.6937	0	0	down
mrna12323.1-v1.0-hybrid	2682	autoinhibited Ca2+-ATPase 11	1.26701	0	0	up	0.604899	5.80437e-244	6.51039e-245		0.216877	4.03699e-23	1.37325e-23
mrna18728.1-v1.0-hybrid	567		-1.01756	9.32773e-125	7.73748e-126	down	-1.41185	6.89428e-265	7.32795e-266	down	-0.501744	8.20736e-38	2.33974e-38
mrna18649.1-v1.0-hybrid	597	GRF1-interacting factor 3	-1.13399	1.03037e-260	4.31681e-262	down	-2.85976	0	0	down	-3.68084	0	0	down
mrna17440.1-v1.0-hybrid	387		1.04014	8.6231e-60	1.3397e-60	up	-0.319166	1.34248e-05	7.27603e-06		0.292306	8.25385e-05	4.49115e-05
mrna29013.1-v1.0-hybrid	594	Chlorophyll A-B binding family protein	-1.34831	0	0	down	-0.878905	0	0		-0.550115	1.21119e-256	1.3577e-257
mrna08774.1-v1.0-hybrid	531	bromo-adjacent homology (BAH) domain-containing protein	1.26719	1.85304e-120	1.59233e-121	up	0.574233	7.6093e-26	2.58324e-26		0.0869487	0.231726	0.186971
mrna06359.1-v1.0-hybrid	600		1.67162	0	0	up	2.04977	0	0	up	3.33857	0	0	up
mrna32076.1-v1.0-hybrid	1068	WRKY family transcription factor	-2.30694	0	0	down	-2.21937	0	0	down	-2.35613	0	0	down
mrna23767.1-v1.0-hybrid	656	hydroxyproline-rich glycoprotein family protein	-2.89096	0	0	down	-6.88938	0	0	down	-5.59702	0	0	down
mrna29738.1-v1.0-hybrid	762	ethylene responsive element binding factor 4	-1.75696	0	0	down	-1.26346	0	0	down	-1.23502	0	0	down
mrna22712.1-v1.0-hybrid	591		1.06161	1.39378e-118	1.21418e-119	up	0.331404	1.33073e-12	5.72429e-13		-0.806135	2.60803e-37	7.46395e-38
mrna18732.1-v1.0-hybrid	657	glutathione S-transferase TAU 8	1.78161	0	0	up	2.68475	0	0	up	3.9512	0	0	up
mrna20310.1-v1.0-hybrid	837	Protein of unknown function (DUF581)	1.32726	0	0	up	0.192434	2.55089e-20	9.42062e-21		-0.188172	5.37833e-14	2.14956e-14
mrna32451.1-v1.0-hybrid	1575	AMP-dependent synthetase and ligase family protein	-1.33492	0	0	down	-0.525983	2.8682e-301	2.82581e-302		-0.573213	4.18974e-281	4.41025e-282
mrna15699.1-v1.0-hybrid	357		-1.39455	1.45976e-103	1.43278e-104	down	-1.21477	2.18454e-106	3.93781e-107	down	-0.759515	9.45778e-40	2.64138e-40
mrna30965.1-v1.0-hybrid	1686	terpene synthase 21	-1.73774	0	0	down	-0.386309	2.49156e-142	3.84167e-143		0.178496	1.36704e-30	4.21832e-31
mrna01863.1-v1.0-hybrid	3576	Subtilase family protein	1.65955	0	0	up	1.35548	0	0		1.73161	0	0	up
mrna10181.1-v1.0-hybrid	884	myb domain protein 94	-1.23515	2.37411e-159	1.58763e-160	down	-0.31956	7.83128e-20	2.91796e-20		-0.906799	2.82916e-98	5.34357e-99
mrna27321.1-v1.0-hybrid	3035	Leucine-rich repeat transmembrane protein kinase	1.60943	0	0	up	1.49392	0	0	up	1.51518	0	0	up
mrna20347.1-v1.0-hybrid	1448	heat shock transcription factor A6B	2.2153	0	0	up	-0.0391955	0.268517	0.223798		-0.511918	1.53272e-38	4.33002e-39
mrna24655.1-v1.0-hybrid	387	C-terminal cysteine residue is changed to a serine 1	-1.14465	2.70891e-151	1.89222e-152	down	-1.88357	0	0	down	-1.98865	0	0	down
mrna11616.1-v1.0-hybrid	3282		-1.33651	0	0	down	-4.28047	0	0	down	-3.31635	0	0	down
mrna21889.1-v1.0-hybrid	1314	Peptide chain release factor 1	1.17803	9.47285e-277	3.77698e-278	up	0.872551	3.86712e-174	5.28999e-175		0.414561	6.19635e-28	1.98172e-28
mrna07484.1-v1.0-hybrid	492	myb domain protein 66	1.38364	2.23983e-116	1.988e-117	up	0.539629	5.81121e-18	2.23816e-18		-0.0284578	0.753604	0.708849
mrna17737.1-v1.0-hybrid	1584	ATP binding;protein kinases;protein serine/threonine kinases	1.34117	0	0	up	0.737036	5.33556e-145	8.14183e-146		0.342341	6.29263e-23	2.14755e-23
mrna13082.1-v1.0-hybrid	1654	Transmembrane amino acid transporter family protein	-1.1026	0	0	down	-0.728893	0	0		-0.964715	0	0
mrna15447.1-v1.0-hybrid	912		1.16484	0	0	up	0.505441	6.43318e-159	9.25121e-160		-0.622492	1.97067e-130	3.2228e-131
mrna23069.1-v1.0-hybrid	966	Leucine-rich repeat protein kinase family protein	2.44409	0	0	up	3.1775	0	0	up	3.13287	0	0	up
mrna10989.1-v1.0-hybrid	1083	aberrant lateral root formation 4	1.03036	7.59833e-213	3.88854e-214	up	0.435478	1.74577e-40	4.97998e-41		-0.0918325	0.0305834	0.0210687
mrna21551.1-v1.0-hybrid	1324	Protein kinase superfamily protein	1.45904	1.37404e-273	5.55723e-275	up	0.271884	2.98265e-09	1.4026e-09		-0.0394395	0.515508	0.457128
mrna23519.1-v1.0-hybrid	458	MLP-like protein 43	1.74451	0	0	up	-0.364059	1.74704e-20	6.43473e-21		-1.96805	3.40852e-257	3.81298e-258	down
mrna13775.1-v1.0-hybrid	951	ferretin 1	-1.64774	0	0	down	1.84692	0	0	up	3.25694	0	0	up
mrna31464.1-v1.0-hybrid	981	NAD(P)-binding Rossmann-fold superfamily protein	1.05186	0	0	up	2.18429	0	0	up	2.32938	0	0	up
mrna02127.1-v1.0-hybrid	1257	Protein of unknown function (DUF677)	-1.13997	0	0	down	-0.75392	1.44083e-244	1.61227e-245		-0.63827	2.98945e-146	4.61575e-147
mrna02123.1-v1.0-hybrid	1206	Protein of unknown function (DUF677)	2.45646	0	0	up	1.92134	0	0	up	1.69271	7.5114e-275	8.05669e-276
mrna28765.1-v1.0-hybrid	1196	PHYTOENE SYNTHASE	-1.00546	0	0	down	-0.36688	0	0		-0.657573	0	0
mrna04172.1-v1.0-hybrid	1413	CONSTANS-like 2	-1.19687	0	0	down	-1.05883	0	0	down	-1.07951	0	0	down
mrna02073.1-v1.0-hybrid	831	alpha/beta-Hydrolases superfamily protein	-1.68768	0	0	down	-0.979416	0	0		-0.601171	0	0
mrna12396.1-v1.0-hybrid	1301	Pectinacetylesterase family protein	1.02804	0	0	up	-0.00984353	0.715528	0.673881		0.11756	8.54411e-06	4.41589e-06
mrna07393.1-v1.0-hybrid	1392	proline-rich protein 4	-1.38022	0	0	down	-5.79267	0	0	down	-3.29302	0	0	down
mrna34222.1-v1.0-hybrid	1023	photosystem II light harvesting complex gene 2.2	-1.00588	0	0	down	-2.9119	0	0	down	-2.89469	0	0	down
mrna20439.1-v1.0-hybrid	1611	unknown seed protein like 1	2.00441	0	0	up	-0.0499681	0.0680847	0.05115		-1.02159	3.27915e-198	4.26621e-199	down
mrna06290.1-v1.0-hybrid	1107	farnesylated protein 3	1.14093	0	0	up	-2.89337	0	0	down	-1.69762	0	0	down
mrna31052.1-v1.0-hybrid	960	Tetratricopeptide repeat (TPR)-like superfamily protein	1.00074	0	0	up	1.0538	0	0	up	0.211865	2.59209e-51	6.52974e-52
mrna27108.1-v1.0-hybrid	414	Disease resistance protein (CC-NBS-LRR class) family	-2.2736	0	0	down	-2.63091	0	0	down	-2.27785	0	0	down
mrna08077.1-v1.0-hybrid	795	ethylene response factor 1	-1.37811	0	0	down	0.0923567	5.80872e-08	2.85747e-08		-0.606034	6.63997e-182	9.12043e-183
mrna02558.1-v1.0-hybrid	798	salt tolerance zinc finger	-1.83013	0	0	down	-1.79534	0	0	down	-1.91138	0	0	down
mrna22838.1-v1.0-hybrid	2187	Auxin-responsive GH3 family protein	-1.34639	0	0	down	0.395199	3.13927e-88	6.23334e-89		0.704241	2.42509e-246	2.78175e-247
mrna10065.1-v1.0-hybrid	1178	XH/XS domain-containing protein	1.03892	0	0	up	-0.158539	3.12893e-07	1.57822e-07		-0.887806	1.70658e-117	2.95011e-118
mrna15091.1-v1.0-hybrid	1723	laccase 14	1.5214	0	0	up	-7.95247	0	0		-2.48137	0	0
mrna23378.1-v1.0-hybrid	945	alpha/beta-Hydrolases superfamily protein	-1.0263	0	0	down	-1.01484	0	0	down	-1.09469	0	0	down
mrna23520.1-v1.0-hybrid	458	MLP-like protein 31	1.68952	6.8236e-148	4.87326e-149	up	-1.06899	4.56121e-30	1.46463e-30		-2.92393	1.82925e-91	3.58349e-92
mrna27817.1-v1.0-hybrid	963	Protein of unknown function (DUF3049)	-2.5826	0	0	down	-2.58577	0	0	down	-2.96108	0	0	down
mrna12517.1-v1.0-hybrid	2297	Subtilase family protein	-1.02238	0	0	down	-3.48527	0	0	down	-2.79977	0	0	down
mrna22314.1-v1.0-hybrid	921	Protein of unknown function (DUF3049)	-1.57374	0	0	down	-2.24746	0	0	down	-2.36601	0	0	down
mrna12623.1-v1.0-hybrid	2574		1.37916	0	0	up	0.587092	3.10665e-150	4.63467e-151		-0.123278	2.65795e-05	1.4081e-05
mrna03255.1-v1.0-hybrid	1784	S-locus lectin protein kinase family protein	1.61113	0	0	up	2.15369	0	0	up	2.02607	0	0	up
mrna30467.1-v1.0-hybrid	330		-1.57733	0	0	down	-0.290879	6.61298e-25	2.27508e-25		-0.516683	3.34067e-56	8.0987e-57
mrna17017.1-v1.0-hybrid	639	sequence-specific DNA binding transcription factors;transcription regulators	-2.14696	0	0	down	-5.94186	0	0	down	-3.12105	0	0	down
mrna33971.1-v1.0-hybrid	798	NB-ARC domain-containing disease resistance protein	1.38469	1.55602e-158	1.04353e-159	up	0.563958	2.49908e-26	8.43664e-27		0.204214	0.00187879	0.00112241
mrna30200.1-v1.0-hybrid	1335	zinc finger (C3HC4-type RING finger) family protein	-1.94044	0	0	down	-1.89996	0	0	down	-1.92678	0	0	down
mrna03736.1-v1.0-hybrid	543	ribulose bisphosphate carboxylase small chain 1A	-1.38931	0	0	down	-2.43102	0	0	down	-2.69829	0	0	down
mrna10961.1-v1.0-hybrid	480	Calcium-binding EF-hand family protein	1.25102	0	0	up	1.74666	0	0	up	2.17189	0	0	up
mrna14780.1-v1.0-hybrid	1860	GRAS family transcription factor	1.04719	0	0	up	1.24219	0	0	up	1.09622	0	0	up
mrna04191.1-v1.0-hybrid	1599		-1.48057	0	0	down	-2.44502	0	0	down	-2.90803	0	0	down
mrna29504.1-v1.0-hybrid	951	Protein of unknown function (DUF793)	-2.1189	0	0	down	-1.53029	0	0	down	-1.05077	2.38558e-205	3.03681e-206	down
mrna07852.1-v1.0-hybrid	1377	Protein of unknown function (DUF674)	2.2303	0	0	up	2.18644	0	0	up	1.16093	1.32946e-187	1.78782e-188	up
mrna00564.1-v1.0-hybrid	2410	nucleolar protein gar2-related	1.00212	0	0	up	-0.0372454	0.118618	0.0926198		-0.504739	5.39792e-78	1.13931e-78
mrna14511.1-v1.0-hybrid	615	SEC14 cytosolic factor family protein / phosphoglyceride transfer family protein	1.5846	0	0	up	0.367186	1.14196e-81	2.3657e-82		0.50853	1.84006e-130	3.0085e-131
mrna15284.1-v1.0-hybrid	917	Late embryogenesis abundant (LEA) hydroxyproline-rich glycoprotein family	-1.41264	0	0	down	-1.32295	0	0	down	-0.0147647	0.629219	0.573469
mrna28517.1-v1.0-hybrid	1221	Protein of unknown function (DUF1645)	-1.10713	0	0	down	-0.929649	0	0		-0.520738	7.17589e-258	8.01912e-259
mrna12010.1-v1.0-hybrid	1474	serine carboxypeptidase-like 19	1.00002	2.02536e-156	1.37608e-157	up	-1.03019	6.03259e-105	1.09565e-105		-1.11207	4.94299e-95	9.49357e-96
mrna08258.1-v1.0-hybrid	1096	2-oxoglutarate (2OG) and Fe(II)-dependent oxygenase superfamily protein	1.20298	9.29198e-280	3.66583e-281	up	0.455779	1.30167e-40	3.70672e-41		0.504958	1.7978e-40	4.99332e-41
mrna21697.1-v1.0-hybrid	1068	homolog of carrot EP3-3 chitinase	1.0166	0	0	up	1.78754	0	0	up	2.39123	0	0	up
mrna09333.1-v1.0-hybrid	1017	purple acid phosphatase 17	1.35538	0	0	up	0.281527	5.29846e-15	2.16797e-15		0.0243846	0.613845	0.557171
mrna32558.1-v1.0-hybrid	483	Serine protease inhibitor, potato inhibitor I-type family protein	1.90674	6.81302e-173	4.2126e-174	up	2.92622	0	0	up	4.60146	0	0	up
mrna02321.1-v1.0-hybrid	1719	DNAJ heat shock family protein	1.16448	0	0	up	1.51357	0	0	up	1.36557	0	0	up
mrna08880.1-v1.0-hybrid	689	myb domain protein 6	1.27884	0	0	up	-2.23995	0	0	down	-1.60582	5.88084e-213	7.33045e-214	down
mrna16254.1-v1.0-hybrid	2387	white-brown complex homolog protein 11	-1.27233	0	0	down	-1.39111	0	0	down	-2.04962	0	0	down
mrna00210.1-v1.0-hybrid	909		-1.3886	0	0	down	0.34689	1.85456e-72	4.08087e-73		0.795972	0	0
mrna06448.1-v1.0-hybrid	1100	basic helix-loop-helix (bHLH) DNA-binding superfamily protein	1.17461	9.75881e-210	5.0501e-211	up	-1.10703	4.02871e-108	7.19031e-109		-2.13695	1.57327e-223	1.90431e-224
mrna06838.1-v1.0-hybrid	477	Pollen Ole e 1 allergen and extensin family protein	1.2052	7.28439e-209	3.78352e-210	up	0.066756	0.142896	0.112996		0.117002	0.0184365	0.0122945
mrna32515.1-v1.0-hybrid	1407	BTB/POZ domain with WD40/YVTN repeat-like protein	-1.35185	0	0	down	-1.7359	0	0	down	-1.92824	0	0	down
mrna30002.1-v1.0-hybrid	3993	Protein kinase family protein with leucine-rich repeat domain	1.27455	0	0	up	1.63063	0	0	up	1.51208	0	0	up
mrna22067.1-v1.0-hybrid	1530	cytochrome P450, family 94, subfamily C, polypeptide 1	-3.01257	0	0	down	-3.12925	0	0	down	-3.45153	0	0	down
mrna20777.1-v1.0-hybrid	657	Uncharacterised protein family (UPF0497)	1.45311	2.39024e-286	9.25643e-288	up	0.164424	0.000371052	0.000218709		-0.477244	2.59778e-17	9.72436e-18
mrna05668.1-v1.0-hybrid	3627	autoinhibited Ca(2+)-ATPase 9	1.00752	0	0	up	0.276258	6.56694e-111	1.15836e-111		-0.659219	0	0
mrna09296.1-v1.0-hybrid	1893	Homeodomain-like superfamily protein	-1.02292	0	0	down	-0.0523078	2.21067e-07	1.10911e-07		-0.00946475	0.443898	0.387305
mrna30379.1-v1.0-hybrid	357		-2.27745	0	0	down	0.318645	5.75511e-112	1.00992e-112		0.369922	1.71098e-122	2.8894e-123
mrna03859.1-v1.0-hybrid	1623	terpene synthase 21	6.68258	0	0	up	3.57022	4.22517e-203	5.29307e-204		4.58643	0	0
mrna01363.1-v1.0-hybrid	1157	senescence-related gene 3	2.08218	0	0	up	0.475591	7.35225e-80	1.54177e-80		-0.473244	4.99339e-46	1.32018e-46
mrna30434.1-v1.0-hybrid	1785		1.59606	0	0	up	4.02732	0	0	up	4.33437	0	0	up
mrna00848.1-v1.0-hybrid	660		1.03584	0	0	up	-0.876482	5.09455e-187	6.70072e-188		-0.126984	3.0794e-05	1.63669e-05
mrna01274.1-v1.0-hybrid	522		1.29127	1.11501e-86	1.2839e-87	up	0.978678	2.35468e-57	5.79703e-58		1.11005	1.55758e-61	3.64207e-62
mrna00180.1-v1.0-hybrid	480		1.01131	1.39132e-145	1.00959e-146	up	0.17507	2.45833e-05	1.34887e-05		-0.646219	4.81734e-35	1.41567e-35
mrna18341.1-v1.0-hybrid	1071	2-oxoglutarate (2OG) and Fe(II)-dependent oxygenase superfamily protein	-1.69689	0	0	down	-1.13032	0	0	down	-0.689346	7.04898e-254	7.95306e-255
mrna21405.1-v1.0-hybrid	1401	Pectin lyase-like superfamily protein	1.17207	0	0	up	3.13759	0	0	up	2.76463	0	0	up
mrna19689.1-v1.0-hybrid	1608		-1.14336	0	0	down	-0.270854	3.54834e-63	8.35385e-64		-0.408319	3.01929e-108	5.43146e-109
mrna11951.1-v1.0-hybrid	984	Phosphate-responsive 1 family protein	-1.40194	0	0	down	-2.84034	0	0	down	-2.75062	0	0	down
mrna25699.1-v1.0-hybrid	1674	phosphofructokinase 3	1.21942	3.61168e-254	1.54901e-255	up	1.51684	0	0	up	1.80016	0	0	up
mrna30826.1-v1.0-hybrid	327		-1.03624	0	0	down	-1.83088	0	0	down	-1.9517	0	0	down
mrna28784.1-v1.0-hybrid	372		1.91147	0	0	up	0.397025	2.64075e-42	7.37989e-43		1.55117	0	0	up
mrna27328.1-v1.0-hybrid	3023	Leucine-rich repeat transmembrane protein kinase	1.25254	0	0	up	-0.372105	7.63854e-56	1.90399e-56		-0.994879	1.11973e-251	1.26979e-252
mrna09298.1-v1.0-hybrid	2334	cyclic nucleotide-binding transporter 1	1.10724	0	0	up	1.63297	0	0	up	1.55958	0	0	up
mrna28332.1-v1.0-hybrid	2957	Disease resistance protein (CC-NBS-LRR class) family	1.08019	0	0	up	0.120403	9.97506e-07	5.13381e-07		-0.336134	1.8471e-30	5.70958e-31
mrna29216.1-v1.0-hybrid	395		1.31056	1.62427e-139	1.22019e-140	up	0.281168	6.47645e-07	3.30498e-07		-0.297601	2.37957e-05	1.25834e-05
mrna28585.1-v1.0-hybrid	1614	PLANT CADMIUM RESISTANCE 2	2.03304	0	0	up	1.93851	0	0		1.41179	8.3881e-194	1.10869e-194
mrna13382.1-v1.0-hybrid	1800	cytochrome P450, family 704, subfamily A, polypeptide 2	1.93892	0	0	up	-5.13164	0	0		-0.951638	3.53948e-66	8.02085e-67
mrna08526.1-v1.0-hybrid	396		-1.03461	1.94961e-61	2.98204e-62	down	-0.714041	4.40607e-42	1.23434e-42		-1.03664	1.30281e-62	3.02434e-63	down
mrna24750.1-v1.0-hybrid	942	Family of unknown function (DUF716)	-1.04971	0	0	down	-0.447596	3.03526e-130	4.92381e-131		-0.00179884	0.937646	0.924724
mrna30356.1-v1.0-hybrid	1347	ARM repeat superfamily protein	-2.44157	0	0	down	-3.18266	0	0	down	-3.51611	0	0	down
mrna31467.1-v1.0-hybrid	1572	phosphate transporter 1;9	1.96684	0	0	up	2.46452	0	0	up	2.27423	0	0	up
mrna27422.1-v1.0-hybrid	1002	basic helix-loop-helix (bHLH) DNA-binding superfamily protein	2.15677	0	0	up	-0.115782	0.000140238	8.04763e-05		0.359878	4.32863e-32	1.31642e-32
mrna06754.1-v1.0-hybrid	309	Thioredoxin superfamily protein	-1.19757	1.92668e-73	2.56508e-74	down	-1.05201	7.90413e-76	1.69913e-76	down	-1.43364	4.56937e-98	8.64794e-99	down
mrna16501.1-v1.0-hybrid	780	Thioredoxin superfamily protein	1.10134	4.92901e-288	1.89751e-289	up	1.55008	0	0	up	1.34023	0	0	up
mrna30825.1-v1.0-hybrid	1680	Major facilitator superfamily protein	-1.8578	0	0	down	-2.15382	0	0	down	-2.77494	0	0	down
mrna31149.1-v1.0-hybrid	1064	NAC (No Apical Meristem) domain transcriptional regulator superfamily protein	-1.60364	1.22146e-231	5.79847e-233	down	0.304156	9.07369e-22	3.26639e-22		2.6772	0	0	up
mrna20575.1-v1.0-hybrid	2823	AMP-dependent synthetase and ligase family protein	1.04085	0	0	up	-2.8265	0	0	down	-1.71233	0	0	down
mrna12397.1-v1.0-hybrid	1419		-1.00621	1.24029e-240	5.65102e-242	down	-0.350375	1.05101e-47	2.80575e-48		-0.647102	3.77969e-115	6.58751e-116
mrna22320.1-v1.0-hybrid	699	Protein of unknown function (DUF679)	-1.34397	3.65755e-267	1.50722e-268	down	0.397992	1.3188e-55	3.29825e-56		0.790981	3.3616e-197	4.39154e-198
mrna21989.1-v1.0-hybrid	960	Basic helix-loop-helix (bHLH) DNA-binding family protein	-1.65536	0	0	down	-1.24527	2.15812e-256	2.33966e-257	down	-1.72287	0	0	down
mrna10000.1-v1.0-hybrid	2112		-1.40154	0	0	down	-2.52072	0	0	down	-1.71949	0	0	down
mrna19834.1-v1.0-hybrid	555	Pollen Ole e 1 allergen and extensin family protein	-1.27677	0	0	down	-1.4056	0	0	down	-1.97129	0	0	down
mrna02102.1-v1.0-hybrid	135	arabinogalactan protein 20	-2.02187	0	0	down	-1.67811	0	0	down	-2.14205	0	0	down
mrna28749.1-v1.0-hybrid	1656	Eukaryotic aspartyl protease family protein	-1.36065	0	0	down	-0.767728	1.77213e-290	1.78288e-291		-0.414219	2.32094e-77	4.91293e-78
mrna03779.1-v1.0-hybrid	1446	Eukaryotic aspartyl protease family protein	-1.17255	9.50814e-245	4.25223e-246	down	-4.846	0	0	down	-2.7164	0	0	down
mrna30433.1-v1.0-hybrid	1764		-1.34114	0	0	down	-0.490618	0	0		-0.0465163	5.33236e-05	2.86874e-05
mrna00110.1-v1.0-hybrid	831	osmotin 34	-1.28069	0	0	down	-0.987745	0	0		-0.205786	1.45276e-131	2.36466e-132
mrna32532.1-v1.0-hybrid	2295	Signal transduction histidine kinase, hybrid-type, ethylene sensor	-1.12302	0	0	down	0.325992	5.16822e-123	8.64829e-124		0.150292	9.15516e-21	3.23061e-21
mrna11579.1-v1.0-hybrid	489		1.77217	1.32116e-127	1.0722e-128	up	1.14926	7.92827e-56	1.97651e-56		1.1311	3.30015e-43	8.93672e-44
mrna11952.1-v1.0-hybrid	1009	Phosphate-responsive 1 family protein	-2.67982	0	0	down	-3.21989	0	0	down	-3.79962	0	0	down
mrna08820.1-v1.0-hybrid	1097	Phosphorylase superfamily protein	-2.04353	0	0	down	-1.82654	0	0	down	-2.30276	0	0	down
mrna15752.1-v1.0-hybrid	540	blue-copper-binding protein	1.18727	1.48741e-268	6.10663e-270	up	1.62655	0	0	up	2.70572	0	0	up
mrna13825.1-v1.0-hybrid	510	Nuclear transport factor 2 (NTF2) family protein	1.60467	0	0	up	-0.472148	4.44734e-82	9.18623e-83		-0.551365	7.4866e-87	1.50744e-87
mrna23827.1-v1.0-hybrid	1056	mitogen-activated protein kinase kinase kinase 19	-1.31544	0	0	down	-0.50733	1.71137e-149	2.56154e-150		-1.21064	0	0	down
mrna00329.1-v1.0-hybrid	531	Leucine-rich repeat transmembrane protein kinase	1.34341	3.2604e-244	1.46061e-245	up	0.751262	4.77214e-80	9.99093e-81		0.567794	4.92968e-35	1.44925e-35
mrna03655.1-v1.0-hybrid	420		-2.1209	0	0	down	-0.781163	0	0		-0.788492	0	0
mrna25015.1-v1.0-hybrid	561		1.06477	2.52785e-71	3.44364e-72	up	0.215864	0.000659983	0.000396352		-0.0737905	0.359775	0.303479
mrna12896.1-v1.0-hybrid	2369	Ribonuclease P protein subunit P38-related	1.14018	0	0	up	-0.383216	1.14085e-29	3.68236e-30		-1.15052	2.25534e-157	3.34029e-158
mrna10931.1-v1.0-hybrid	1378	cytochrome P450, family 707, subfamily A, polypeptide 1	-2.96929	0	0	down	-3.1082	0	0	down	-3.26747	0	0	down
mrna13960.1-v1.0-hybrid	960	C2H2-type zinc finger family protein	-1.25879	0	0	down	-1.4892	0	0	down	-0.456648	1.72781e-87	3.46769e-88
mrna29282.1-v1.0-hybrid	2099	ferric reduction oxidase 7	1.01459	0	0	up	-0.695318	7.65209e-189	9.98918e-190		-1.51143	0	0	down
mrna09082.1-v1.0-hybrid	666	AP2/B3-like transcriptional factor family protein	1.40133	7.4171e-173	4.59178e-174	up	0.988776	1.63346e-95	3.1066e-96		0.672261	1.68288e-32	5.09471e-33
mrna08684.1-v1.0-hybrid	1200	hydroxyproline-rich glycoprotein family protein	1.27436	2.59327e-209	1.34398e-210	up	0.276725	4.02878e-10	1.84615e-10		-0.115977	0.0369693	0.0257703
mrna13776.1-v1.0-hybrid	963	Mitochondrial substrate carrier family protein	-1.92607	0	0	down	1.23097	0	0	up	1.14839	0	0	up
mrna02568.1-v1.0-hybrid	1164	ARM repeat superfamily protein	-1.01064	0	0	down	0.131509	6.25983e-20	2.32911e-20		0.174396	7.91414e-28	2.53323e-28
mrna09349.1-v1.0-hybrid	535	nudix hydrolase homolog 4	-2.1936	0	0	down	-2.34556	0	0	down	-2.37514	0	0	down
mrna01478.1-v1.0-hybrid	324	Copper transport protein family	1.74501	4.47631e-83	5.33211e-84	up	2.11478	6.406e-175	8.73877e-176	up	2.41425	1.11636e-201	1.43482e-202	up
mrna27359.1-v1.0-hybrid	609	Kunitz family trypsin and protease inhibitor protein	3.96517	0	0	up	4.48875	0	0	up	6.12237	0	0	up
mrna24519.1-v1.0-hybrid	1164	Protein phosphatase 2C family protein	-1.3455	0	0	down	-0.892086	0	0		-0.437759	4.25894e-119	7.30179e-120
mrna21600.1-v1.0-hybrid	201	photosystem II light harvesting complex gene 2.1	-1.55484	0	0	down	-3.29346	0	0	down	-3.3053	0	0	down
mrna12626.1-v1.0-hybrid	2157	beta-galactosidase 12	-1.12436	0	0	down	-1.05863	0	0	down	-0.759639	3.13719e-195	4.12969e-196
mrna14775.1-v1.0-hybrid	1161	SAD1/UNC-84 domain protein 2	1.35052	0	0	up	0.456803	0	0		0.0391701	0.00790269	0.00502212
mrna09007.1-v1.0-hybrid	805	phytochrome-associated protein 1	-1.02021	0	0	down	-0.448947	8.07548e-146	1.22769e-146		-0.258753	2.65158e-42	7.2425e-43
mrna07579.1-v1.0-hybrid	2394	S-adenosyl-L-methionine-dependent methyltransferases superfamily protein	1.04525	0	0	up	-0.558314	7.78503e-280	7.99743e-281		-0.873354	0	0
mrna00660.1-v1.0-hybrid	2052	ARM repeat superfamily protein	-1.5174	0	0	down	-0.958246	0	0		-1.00669	0	0	down
mrna12541.1-v1.0-hybrid	1025	jasmonate-zim-domain protein 1	-1.25915	0	0	down	-1.51403	0	0	down	-1.75561	0	0	down
mrna27416.1-v1.0-hybrid	664	Protein of unknown function (DUF616)	1.08399	2.73885e-99	2.79073e-100	up	0.582664	1.21599e-31	3.82213e-32		0.185185	0.00288273	0.00175837
mrna00555.1-v1.0-hybrid	543	cleavage stimulating factor 64	-1.93115	3.25831e-286	1.26306e-287	down	-2.07441	0	0	down	-1.53784	1.87801e-211	2.35391e-212	down
mrna11086.1-v1.0-hybrid	749	Integrase-type DNA-binding superfamily protein	2.18928	3.69196e-252	1.59754e-253	up	0.0360613	0.706097	0.663876		1.16178	1.33453e-51	3.35413e-52
mrna21068.1-v1.0-hybrid	369	glycine-rich protein	-1.04746	0	0	down	-1.80857	0	0	down	-1.74304	0	0	down
mrna26980.1-v1.0-hybrid	513	A20/AN1-like zinc finger family protein	-1.64835	0	0	down	-1.69426	0	0	down	-1.81926	0	0	down
mrna26025.1-v1.0-hybrid	591	Calcium-binding EF-hand family protein	1.37191	5.33419e-187	3.08431e-188	up	1.55706	0	0	up	2.67279	0	0	up
mrna28571.1-v1.0-hybrid	1233	alpha-amylase-like	1.67359	0	0	up	3.68457	0	0	up	4.26398	0	0	up
mrna10996.1-v1.0-hybrid	702		-2.35614	0	0	down	-2.56949	0	0	down	-2.59943	0	0	down
mrna16559.1-v1.0-hybrid	1131	GDP-D-mannose 3\',5\'-epimerase	-1.2867	0	0	down	-1.82982	0	0	down	-1.75005	0	0	down
mrna18872.1-v1.0-hybrid	1605	terpene synthase 21	7.13539	0	0	up	4.14607	0	0		4.53788	0	0
mrna05460.1-v1.0-hybrid	423		1.29655	4.77752e-147	3.43754e-148	up	0.857397	5.39579e-71	1.19877e-71		0.436349	9.55614e-14	3.84205e-14
mrna09717.1-v1.0-hybrid	687		-1.63739	0	0	down	-2.72756	0	0	down	-3.57463	0	0	down
mrna30624.1-v1.0-hybrid	393	jasmonate-zim-domain protein 8	-2.12224	2.3688e-232	1.11908e-233	down	-2.17576	2.5281e-304	2.47541e-305	down	-2.96674	0	0	down
mrna27319.1-v1.0-hybrid	2100	Leucine-rich repeat transmembrane protein kinase	1.62039	0	0	up	1.76676	0	0	up	1.19727	0	0	up
mrna02352.1-v1.0-hybrid	378	VQ motif-containing protein	-1.05171	5.48974e-117	4.84944e-118	down	-1.96693	0	0	down	-1.21082	1.16273e-148	1.77652e-149	down
mrna18307.1-v1.0-hybrid	1200	plant U-box 23	-1.3414	0	0	down	-1.85024	0	0	down	-2.4686	0	0	down
mrna24009.1-v1.0-hybrid	1124	cytochrome P450, family 81, subfamily D, polypeptide 4	-1.43295	3.08524e-306	1.12056e-307	down	-0.834479	4.26967e-163	6.0429e-164		-0.177896	1.24644e-08	5.75296e-09
mrna28104.1-v1.0-hybrid	2148	myb-like HTH transcriptional regulator family protein	1.00183	0	0	up	1.07951	0	0	up	0.883994	0	0
mrna01035.1-v1.0-hybrid	1215	CHY-type/CTCHY-type/RING-type Zinc finger protein	1.16119	0	0	up	-0.0542277	0.00103546	0.000630851		-0.0952863	2.05744e-07	9.92349e-08
mrna34221.1-v1.0-hybrid	744	photosystem II light harvesting complex gene 2.1	-1.56372	0	0	down	-3.40081	0	0	down	-3.39962	0	0	down
mrna17454.1-v1.0-hybrid	312	Bifunctional inhibitor/lipid-transfer protein/seed storage 2S albumin superfamily protein	-1.42694	8.0894e-251	3.51888e-252	down	-5.73708	0	0	down	-4.82332	0	0	down
mrna31460.1-v1.0-hybrid	963	bacterial transferase hexapeptide repeat-containing protein	1.36406	3.62301e-247	1.59953e-248	up	0.355407	2.65442e-16	1.05674e-16		-0.0224946	0.709998	0.660282
mrna02175.1-v1.0-hybrid	1062	Protein of unknown function (DUF677)	1.02929	2.07957e-136	1.5924e-137	up	1.66996	0	0	up	2.14222	0	0	up
mrna00646.1-v1.0-hybrid	1875	polygalacturonase 2	-1.21274	0	0	down	-5.53748	0	0	down	-3.16591	0	0	down
mrna10323.1-v1.0-hybrid	1002	Rhomboid-related intramembrane serine protease family protein	1.2812	0	0	up	0.728573	0	0		0.109896	1.41186e-06	7.03029e-07
mrna19522.1-v1.0-hybrid	5637	cysteine-rich RLK (RECEPTOR-like protein kinase) 29	1.4107	0	0	up	1.83175	0	0	up	2.33623	0	0	up
mrna14786.1-v1.0-hybrid	3924	chromatin remodeling 1	-1.24136	0	0	down	-2.78066	0	0	down	-2.85604	0	0	down
mrna12102.1-v1.0-hybrid	987	dicarboxylate carrier 2	-1.87333	0	0	down	-2.12479	0	0	down	-2.09173	0	0	down
mrna21602.1-v1.0-hybrid	1356	cyclic nucleotide gated channel 8	2.01993	0	0	up	-0.258857	1.26956e-14	5.23072e-15		-0.678939	1.75159e-64	4.02243e-65
mrna10328.1-v1.0-hybrid	576	allene oxide cyclase 4	-1.19622	0	0	down	-1.12334	0	0	down	-1.58539	0	0	down
mrna05232.1-v1.0-hybrid	2634	lipoxygenase 1	-3.36448	0	0	down	-1.82899	0	0	down	-2.12561	0	0	down
mrna07054.1-v1.0-hybrid	432		-1.18637	1.0028e-85	1.1658e-86	down	-0.203963	1.08924e-05	5.87463e-06		0.0987768	0.0543655	0.038819
mrna05455.1-v1.0-hybrid	411	Protein of unknown function (DUF581)	-1.33037	6.92332e-111	6.4146e-112	down	-1.88206	1.21851e-231	1.40828e-232	down	-2.41587	4.1324e-253	4.67193e-254	down
mrna28400.1-v1.0-hybrid	1158	formate dehydrogenase	-1.327	0	0	down	-1.07551	0	0	down	-1.05767	0	0	down
mrna07709.1-v1.0-hybrid	438		-1.33376	4.53092e-117	3.99899e-118	down	-0.753792	6.92761e-59	1.68531e-59		-0.789358	4.27859e-51	1.07963e-51
mrna09087.1-v1.0-hybrid	729	EF hand calcium-binding protein family	-1.03479	9.28307e-93	1.00262e-93	down	-0.0802824	0.046502	0.0341831		-0.220416	8.02906e-07	3.96352e-07
mrna05938.1-v1.0-hybrid	576	Tyrosyl-tRNA synthetase, class Ib, bacterial/mitochondrial	1.34764	1.04298e-105	1.00657e-106	up	0.558741	1.02725e-18	3.90075e-19		0.0178359	0.844624	0.816415
mrna06825.1-v1.0-hybrid	636	Late embryogenesis abundant (LEA) hydroxyproline-rich glycoprotein family	-1.77678	0	0	down	-1.9192	0	0	down	-1.24117	2.37569e-281	2.49891e-282	down
mrna20524.1-v1.0-hybrid	276		1.10011	8.58833e-36	1.89223e-36	up	0.71078	2.45861e-17	9.58197e-18		0.343183	0.000883554	0.000515669
mrna30406.1-v1.0-hybrid	1191	CBS domain-containing protein	-1.10864	2.66741e-195	1.4802e-196	down	-2.03435	0	0	down	-1.27883	2.70371e-248	3.08992e-249	down
mrna01415.1-v1.0-hybrid	2853	ARM repeat superfamily protein	1.22928	0	0	up	0.535885	1.51945e-146	2.30307e-147		-0.0311496	0.271641	0.223609
mrna25131.1-v1.0-hybrid	1488	Calmodulin binding protein-like	1.01009	0	0	up	2.18653	0	0	up	2.74626	0	0	up
mrna25897.1-v1.0-hybrid	2371	chloride channel B	1.06875	0	0	up	-0.580623	1.03442e-109	1.83523e-110		-1.35124	0	0
mrna24993.1-v1.0-hybrid	318	light-harvesting chlorophyll B-binding protein 3	-1.34701	0	0	down	-3.78288	0	0	down	-3.34973	0	0	down
mrna15217.1-v1.0-hybrid	411	Histone superfamily protein	-1.03745	0	0	down	-0.707951	0	0		-0.19606	1.28335e-30	3.95811e-31
mrna12103.1-v1.0-hybrid	387		-1.97291	0	0	down	-2.25654	0	0	down	-2.20741	0	0	down
mrna26255.1-v1.0-hybrid	684	Plant basic secretory protein (BSP) family protein	3.00346	0	0	up	1.34615	2.83516e-67	6.46317e-68		2.25711	4.52385e-204	5.78485e-205
mrna07736.1-v1.0-hybrid	2304	CRINKLY4 related 4	-3.06496	0	0	down	-2.65922	0	0	down	-2.17061	0	0	down
mrna24336.1-v1.0-hybrid	446		-1.28844	2.48174e-291	9.44017e-293	down	-0.731474	1.734e-145	2.6401e-146		0.492591	3.81605e-81	7.93418e-82
mrna21982.1-v1.0-hybrid	3216	autoinhibited Ca2+-ATPase 11	1.14316	0	0	up	0.20608	5.30621e-30	1.70607e-30		-0.360036	1.06751e-58	2.53672e-59
mrna13771.1-v1.0-hybrid	3771	receptor like protein 6	1.1888	0	0	up	1.18564	0	0	up	1.10123	0	0	up
mrna03851.1-v1.0-hybrid	1353	tubulin alpha-2 chain	1.02186	0	0	up	-1.11011	0	0	down	-0.90367	0	0
mrna10512.1-v1.0-hybrid	417		-1.02152	2.91027e-62	4.40253e-63	down	-1.2759	4.54777e-112	7.97368e-113	down	-0.798291	3.3425e-42	9.13867e-43
mrna26247.1-v1.0-hybrid	690	Plant basic secretory protein (BSP) family protein	2.71829	0	0	up	2.45065	0	0	up	4.18665	0	0	up
mrna10617.1-v1.0-hybrid	292	senescence-associated gene 21	-1.0492	0	0	down	-0.384453	0	0		-0.16626	1.30372e-73	2.82476e-74
mrna01141.1-v1.0-hybrid	1185	GDSL-like Lipase/Acylhydrolase superfamily protein	-1.32804	0	0	down	-8.75261	0	0	down	-3.23208	0	0	down
mrna29518.1-v1.0-hybrid	1047	Protein of unknown function (DUF607)	1.64217	0	0	up	3.07442	0	0	up	2.62115	0	0	up
mrna29478.1-v1.0-hybrid	948	NAD(P)-binding Rossmann-fold superfamily protein	1.10943	0	0	up	0.486644	1.09623e-161	1.56022e-162		0.392737	4.33094e-82	8.96315e-83
mrna14397.1-v1.0-hybrid	1365	IQ-domain 11	1.09496	4.30488e-304	1.57339e-305	up	-1.10441	4.85088e-184	6.45007e-185		-1.12071	1.04495e-150	1.58332e-151
mrna25767.1-v1.0-hybrid	747	delta tonoplast integral protein	1.10965	0	0	up	-0.655495	7.38444e-134	1.18224e-134		-0.730521	2.29072e-129	3.7629e-130
mrna15197.1-v1.0-hybrid	711	TRAM, LAG1 and CLN8 (TLC) lipid-sensing domain containing protein	1.2985	1.14822e-279	4.53868e-281	up	-1.34482	3.36744e-153	4.95482e-154	down	-1.31193	4.60583e-118	7.93542e-119	down
mrna08157.1-v1.0-hybrid	1164	Protein of unknown function (DUF793)	-1.21338	0	0	down	-1.50067	0	0	down	-1.10704	0	0	down
mrna14718.1-v1.0-hybrid	1451	ankyrin repeat family protein	1.69859	0	0	up	1.93577	0	0	up	1.88608	0	0	up
mrna05715.1-v1.0-hybrid	2144	Leucine-rich repeat transmembrane protein kinase	1.0626	0	0	up	-0.320961	1.32623e-34	4.0184e-35		-1.03929	4.41723e-218	5.42636e-219
mrna16474.1-v1.0-hybrid	978	cysteine synthase D1	1.26612	0	0	up	1.35572	0	0	up	1.45611	0	0	up
mrna02067.1-v1.0-hybrid	307		-2.21165	3.95773e-163	2.57712e-164	down	-0.836306	8.70112e-49	2.30074e-49		-0.661199	1.73424e-26	5.63166e-27
mrna29374.1-v1.0-hybrid	3147		1.80154	0	0	up	1.52719	0	0		1.34622	0	0
mrna08575.1-v1.0-hybrid	1362	DC1 domain-containing protein	-1.11341	2.45122e-194	1.36865e-195	down	1.51757	0	0	up	2.11014	0	0	up
mrna12455.1-v1.0-hybrid	840	30S ribosomal protein, putative	-1.09794	0	0	down	-1.56618	0	0	down	-1.75229	0	0	down
mrna22954.1-v1.0-hybrid	879		-1.66663	0	0	down	-3.52813	0	0	down	-2.50007	0	0	down
mrna30031.1-v1.0-hybrid	932	Leucine-rich repeat transmembrane protein kinase	1.31991	1.38635e-211	7.12128e-213	up	1.76186	0	0	up	2.01905	0	0	up
mrna18762.1-v1.0-hybrid	552	PAR1 protein	1.62418	0	0	up	2.72959	0	0	up	3.58724	0	0	up
mrna07939.1-v1.0-hybrid	1302	Protein phosphatase 2C family protein	-2.97563	0	0	down	-2.86515	0	0	down	-2.4057	0	0	down
mrna31039.1-v1.0-hybrid	843	SPX domain gene 1	1.77114	0	0	up	0.719486	2.05708e-247	2.28469e-248		0.594847	5.38963e-130	8.83271e-131
mrna32101.1-v1.0-hybrid	1230	RING/U-box superfamily protein	1.03077	2.40092e-159	1.60648e-160	up	1.39298	0	0	up	1.80712	0	0	up
mrna07064.1-v1.0-hybrid	483	MLP-like protein 423	1.51956	0	0	up	1.61173	0	0	up	1.83331	0	0	up
mrna11533.1-v1.0-hybrid	489	cyanase	-1.55801	0	0	down	-0.102916	3.83456e-60	9.23549e-61		-0.879402	0	0
mrna34693.1-v1.0-hybrid	1164	GDSL-like Lipase/Acylhydrolase superfamily protein	1.06553	0	0	up	1.61691	0	0	up	1.58776	0	0	up
mrna13773.1-v1.0-hybrid	546		-1.7596	1.03137e-185	5.99897e-187	down	-0.66416	3.15235e-50	8.24223e-51		-0.351282	1.84182e-13	7.45099e-14
mrna19801.1-v1.0-hybrid	1605	SCARECROW-like 13	-1.74045	0	0	down	-1.12376	0	0	down	-0.789461	0	0
mrna28726.1-v1.0-hybrid	221		-1.01047	3.62049e-212	1.8556e-213	down	-3.63626	0	0	down	-3.44013	0	0	down
mrna29769.1-v1.0-hybrid	432	Thioredoxin superfamily protein	-1.65075	0	0	down	-0.402112	1.54026e-130	2.49511e-131		0.237817	2.06316e-46	5.43649e-47
mrna29277.1-v1.0-hybrid	2697	Leucine-rich repeat protein kinase family protein	1.00327	0	0	up	0.372298	3.71225e-70	8.27555e-71		0.062384	0.0174289	0.0115918
mrna15749.1-v1.0-hybrid	663	blue-copper-binding protein	2.15926	0	0	up	1.74544	0	0	up	2.72682	0	0	up
mrna20982.1-v1.0-hybrid	1968	zinc finger (CCCH-type) family protein	-2.43702	0	0	down	-2.24939	0	0	down	-2.47577	0	0	down
mrna19734.1-v1.0-hybrid	258	2-oxoglutarate (2OG) and Fe(II)-dependent oxygenase superfamily protein	-2.30524	1.4873e-246	6.59469e-248	down	0.297142	4.26521e-14	1.7772e-14		-0.297682	1.34798e-09	6.03016e-10
mrna27360.1-v1.0-hybrid	624	Kunitz family trypsin and protease inhibitor protein	1.76048	0	0	up	3.55666	0	0	up	5.14989	0	0	up
mrna17606.1-v1.0-hybrid	226	Uncharacterised protein family SERF	1.05936	3.05301e-126	2.49987e-127	up	0.297524	6.27759e-11	2.81885e-11		0.156672	0.00364696	0.00224328
mrna29395.1-v1.0-hybrid	831	methyl esterase 3	-1.81932	0	0	down	0.846195	0	0		1.35984	0	0	up
mrna11245.1-v1.0-hybrid	1442	amino acid permease 2	-1.29288	0	0	down	-0.441633	4.45075e-115	7.71082e-116		0.201584	5.4346e-25	1.79922e-25
mrna11954.1-v1.0-hybrid	963	Phosphate-responsive 1 family protein	-2.39147	0	0	down	-3.12406	0	0	down	-3.09432	0	0	down
mrna01089.1-v1.0-hybrid	1665	Disease resistance protein (TIR-NBS-LRR class) family	1.15563	0	0	up	0.30312	9.98566e-65	2.32065e-65		-0.488678	3.01654e-101	5.61295e-102
mrna16557.1-v1.0-hybrid	453	calmodulin-like 11	1.33577	2.77311e-194	1.54944e-195	up	2.31353	0	0	up	2.41376	0	0	up
mrna10496.1-v1.0-hybrid	699		1.20747	0	0	up	-0.911788	0	0		-2.53379	0	0	down
mrna11928.1-v1.0-hybrid	663		-1.22176	0	0	down	-0.0839618	4.22571e-05	2.35256e-05		0.158697	2.34074e-13	9.49901e-14
mrna32084.1-v1.0-hybrid	894	Integrase-type DNA-binding superfamily protein	-3.00155	0	0	down	-1.7454	0	0	down	-1.88708	2.359e-286	2.45418e-287	down
mrna34945.1-v1.0-hybrid	549	beta-galactosidase 4	1.02926	3.38841e-66	4.88643e-67	up	0.0284417	0.693704	0.650725		-0.415051	9.63952e-08	4.58718e-08
mrna21519.1-v1.0-hybrid	1275	calreticulin 3	1.08416	0	0	up	1.61137	0	0	up	1.37531	0	0	up
mrna10776.1-v1.0-hybrid	1068	2-oxoglutarate (2OG) and Fe(II)-dependent oxygenase superfamily protein	1.92819	0	0	up	3.2826	0	0	up	3.68289	0	0	up
mrna34224.1-v1.0-hybrid	624	chlorophyll A/B-binding protein 2	-1.02018	0	0	down	-2.91059	0	0	down	-2.88928	0	0	down
mrna08424.1-v1.0-hybrid	687	pathogenesis-related 4	1.20859	2.7892e-137	2.123e-138	up	4.86834	0	0	up	5.63699	0	0	up
mrna21219.1-v1.0-hybrid	1676	phosphate starvation-induced gene 3	1.14213	0	0	up	-0.115919	3.24123e-07	1.63572e-07		-0.0329504	0.220665	0.177267
mrna18301.1-v1.0-hybrid	912	syntaxin of plants 121	-1.51196	0	0	down	-0.689228	0	0		-0.313774	2.74429e-100	5.13166e-101
mrna07087.1-v1.0-hybrid	585	MLP-like protein 423	1.01306	0	0	up	1.29477	0	0	up	1.78369	0	0	up
mrna29380.1-v1.0-hybrid	657	homolog of RPW8 3	1.18911	6.17293e-102	6.11776e-103	up	2.30295	0	0	up	3.0163	0	0	up
mrna11953.1-v1.0-hybrid	963	Phosphate-responsive 1 family protein	-2.27914	0	0	down	-4.0861	0	0	down	-3.56059	0	0	down
mrna13803.1-v1.0-hybrid	1686	WRKY DNA-binding protein 33	-2.17979	0	0	down	-2.03573	0	0	down	-2.55733	0	0	down
mrna03663.1-v1.0-hybrid	429		-2.02567	0	0	down	-2.31899	0	0	down	-2.43636	0	0	down
mrna24691.1-v1.0-hybrid	1620	FAD/NAD(P)-binding oxidoreductase family protein	-1.44813	0	0	down	-1.21375	0	0	down	-1.38637	0	0	down
mrna22806.1-v1.0-hybrid	1425	CBL-interacting protein kinase 1	1.16989	0	0	up	-0.0803281	0.00126394	0.000775316		-0.370556	4.34258e-39	1.21947e-39
mrna10572.1-v1.0-hybrid	682	TSPO(outer membrane tryptophan-rich sensory protein)-related	-1.25478	1.04381e-242	4.71597e-244	down	-0.986917	1.2142e-209	1.49532e-210		-0.938213	3.25065e-154	4.86431e-155
mrna09753.1-v1.0-hybrid	2173	PHE ammonia lyase 1	-1.1237	0	0	down	1.43524	0	0	up	1.46053	0	0	up
mrna11456.1-v1.0-hybrid	1623	phosphate transporter 1;7	1.23258	0	0	up	0.928654	0	0		1.49524	0	0	up
mrna24332.1-v1.0-hybrid	260		-1.19319	1.40281e-232	6.61652e-234	down	-0.166616	1.79613e-09	8.3851e-10		0.952378	0	0
mrna23442.1-v1.0-hybrid	1794	Major facilitator superfamily protein	1.08113	0	0	up	1.19217	0	0	up	1.70734	0	0	up
mrna30707.1-v1.0-hybrid	1910	NAD(P)H dehydrogenase B2	1.65972	0	0	up	2.4984	0	0	up	2.81006	0	0	up
mrna14817.1-v1.0-hybrid	1005	Glycosyl hydrolase superfamily protein	1.00336	0	0	up	4.92643	0	0	up	5.84049	0	0	up
mrna32358.1-v1.0-hybrid	5544	phospholipase D beta 1	1.57546	0	0	up	2.8128	0	0	up	2.87668	0	0	up
mrna22905.1-v1.0-hybrid	215		2.27585	0	0	up	3.14413	0	0	up	3.9185	0	0	up
mrna21747.1-v1.0-hybrid	537	Pollen Ole e 1 allergen and extensin family protein	1.18642	3.10178e-212	1.58856e-213	up	-9.32065	0	0	down	-0.824638	6.66867e-53	1.65891e-53
mrna24665.1-v1.0-hybrid	1025	NAD(P)-binding Rossmann-fold superfamily protein	-1.00762	0	0	down	1.94783	0	0	up	1.52619	0	0	up
mrna07066.1-v1.0-hybrid	735	DNAJ heat shock N-terminal domain-containing protein	1.43601	0	0	up	1.41605	0	0	up	1.94563	0	0	up
mrna32362.1-v1.0-hybrid	2637	phospholipase D beta 1	2.25969	0	0	up	1.36265	0	0	up	-1.33071	0	0	down
mrna16378.1-v1.0-hybrid	1533	myo-inositol-1-phosphate synthase 2	-1.85052	0	0	down	-1.8399	0	0	down	-2.30354	0	0	down
mrna18205.1-v1.0-hybrid	525	C2H2-type zinc finger family protein	-2.48699	0	0	down	-2.66524	0	0	down	-3.14167	0	0	down
mrna31760.1-v1.0-hybrid	417	Bifunctional inhibitor/lipid-transfer protein/seed storage 2S albumin superfamily protein	2.77862	0	0	up	-2.77419	7.45644e-88	1.48366e-88		-3.20171	1.13704e-80	2.36758e-81
mrna14266.1-v1.0-hybrid	539	NADPH:quinone oxidoreductase	0.747373	2.59719e-68	3.66507e-69		2.22997	0	0	up	2.35429	0	0	up
mrna29711.1-v1.0-hybrid	300		-0.251037	1.1316e-15	3.91591e-16		1.41272	0	0	up	2.19431	0	0	up
mrna11491.1-v1.0-hybrid	900	Protein phosphatase 2C family protein	0.581137	7.18005e-99	7.34897e-100		2.38269	0	0	up	2.63109	0	0	up
mrna29764.1-v1.0-hybrid	3443	HAESA-like 1	-0.28022	1.3086e-68	1.83766e-69		-2.00087	0	0	down	-2.13734	0	0	down
mrna21165.1-v1.0-hybrid	828	ethylene responsive element binding factor 1	0.87739	1.75737e-270	7.18144e-272		1.20628	0	0	up	1.41117	0	0	up
mrna24713.1-v1.0-hybrid	819	Calcium-dependent lipid-binding (CaLB domain) family protein	-0.193518	0.000565542	0.000332621		1.31477	1.09203e-277	1.12803e-278	up	1.67165	0	0	up
mrna18829.1-v1.0-hybrid	1185	glycerol-3-phosphate acyltransferase 6	-0.948667	0	0		-4.84035	0	0	down	-2.57202	0	0	down
mrna10404.1-v1.0-hybrid	852		0.310223	9.47825e-123	7.9999e-124		1.07032	0	0	up	0.693153	0	0
mrna05671.1-v1.0-hybrid	1632	beta-1,3-glucanase 1	0.205451	9.69333e-64	1.44119e-64		1.68757	0	0	up	2.15787	0	0	up
mrna16810.1-v1.0-hybrid	906	isopentenyl diphosphate isomerase 1	0.518008	0	0		1.01221	0	0	up	0.98122	0	0
mrna29063.1-v1.0-hybrid	1590	3-ketoacyl-CoA synthase 2	0.603266	0	0		-1.30793	0	0	down	-1.13055	0	0	down
mrna09427.1-v1.0-hybrid	675	glutathione S-transferase tau 7	0.971604	1.84595e-91	2.0191e-92		3.53169	0	0	up	4.16987	0	0	up
mrna11968.1-v1.0-hybrid	954	annexin 5	-0.949866	0	0		-1.11062	0	0	down	-0.782945	0	0
mrna32423.1-v1.0-hybrid	816	osmotin 34	-0.710559	1.4688e-78	1.84442e-79		3.16008	0	0	up	3.549	0	0	up
mrna18720.1-v1.0-hybrid	906	glyoxal oxidase-related protein	-0.923276	7.7979e-295	2.9394e-296		-2.62208	0	0	down	-2.59319	0	0	down
mrna25372.1-v1.0-hybrid	261	phytosulfokine 4 precursor	0.00777241	0.781196	0.746379		1.00075	0	0	up	1.89241	0	0	up
mrna23829.1-v1.0-hybrid	501		-0.164955	3.25722e-10	1.35382e-10		-4.15468	0	0	down	-2.41323	0	0	down
mrna12483.1-v1.0-hybrid	630	germin 3	-0.502319	0	0		-3.62345	0	0	down	-2.25584	0	0	down
mrna20659.1-v1.0-hybrid	1797		-0.0171192	0.466532	0.41365		-1.83308	0	0	down	-1.96765	0	0	down
mrna12180.1-v1.0-hybrid	783	S-adenosyl-L-methionine-dependent methyltransferases superfamily protein	-0.209613	2.11497e-10	8.72594e-11		1.01494	0	0	up	1.56007	0	0	up
mrna32385.1-v1.0-hybrid	903	BCL-2-associated athanogene 1	0.273415	1.21947e-24	3.36164e-25		-1.35949	0	0	down	-1.70814	0	0	down
mrna14514.1-v1.0-hybrid	541	Rhodanese/Cell cycle control phosphatase superfamily protein	-0.516881	3.10017e-287	1.1982e-288		-1.07852	0	0	down	-1.46319	0	0	down
mrna01729.1-v1.0-hybrid	495	CAP (Cysteine-rich secretory proteins, Antigen 5, and Pathogenesis-related 1 protein) superfamily protein	0.490049	2.5063e-52	4.29107e-53		5.37417	0	0	up	6.84212	0	0	up
mrna15662.1-v1.0-hybrid	581	ubiquitin extension protein 1	0.206797	2.24572e-27	5.82959e-28		1.06731	0	0	up	0.421621	8.1576e-120	1.39483e-120
mrna23712.1-v1.0-hybrid	845	plasma membrane intrinsic protein 3	-0.240822	2.41687e-74	3.19184e-75		-1.44104	0	0	down	-1.60854	0	0	down
mrna25524.1-v1.0-hybrid	653	Leucine-rich repeat (LRR) family protein	0.403568	0	0		1.13242	0	0	up	1.45206	0	0	up
mrna20107.1-v1.0-hybrid	888	NagB/RpiA/CoA transferase-like superfamily protein	-0.00120696	0.975102	0.967169		-1.4793	0	0	down	-2.34256	0	0	down
mrna30638.1-v1.0-hybrid	1817	receptor kinase 3	0.590515	1.18602e-40	2.40746e-41		1.75194	0	0	up	1.56001	0	0	up
mrna14889.1-v1.0-hybrid	1551	ferulic acid 5-hydroxylase 1	0.344968	1.43767e-62	2.16551e-63		1.06531	0	0	up	1.40068	0	0	up
mrna28745.1-v1.0-hybrid	1167	ATP-dependent caseinolytic (Clp) protease/crotonase family protein	0.374299	1.93336e-39	4.00717e-40		2.64125	0	0	up	2.41392	0	0	up
mrna20734.1-v1.0-hybrid	1620	laccase 14	-0.917475	0	0		-4.81229	0	0	down	-3.019	0	0	down
mrna21598.1-v1.0-hybrid	381		0.826637	1.72261e-40	3.50589e-41		1.81116	0	0	up	1.77139	1.29237e-254	1.45465e-255	up
mrna06697.1-v1.0-hybrid	2678	Deoxyxylulose-5-phosphate synthase	-0.123024	4.18872e-25	1.14204e-25		-1.15617	0	0	down	-1.05669	0	0	down
mrna11128.1-v1.0-hybrid	306	glycine-rich protein	0.283652	1.90656e-90	2.10723e-91		1.1218	0	0	up	1.20438	0	0	up
mrna04962.1-v1.0-hybrid	483	MLP-like protein 423	0.841823	1.86941e-247	8.23899e-249		1.56587	0	0	up	1.90846	0	0	up
mrna11981.1-v1.0-hybrid	1776	pheophytinase	-0.361709	2.65737e-52	4.55174e-53		1.11492	0	0	up	1.48439	0	0	up
mrna11615.1-v1.0-hybrid	474	Bifunctional inhibitor/lipid-transfer protein/seed storage 2S albumin superfamily protein	0.695444	0	0		-1.65219	0	0	down	-0.81694	0	0
mrna17155.1-v1.0-hybrid	1256	cysteine-rich RLK (RECEPTOR-like protein kinase) 29	0.903445	1.76358e-69	2.45705e-70		1.81706	0	0	up	1.72209	0	0	up
mrna29996.1-v1.0-hybrid	1866	Protein kinase superfamily protein	-0.606218	1.81026e-141	1.34193e-142		-1.53528	0	0	down	-1.59413	0	0	down
mrna06442.1-v1.0-hybrid	516	acyl carrier protein 4	0.0476451	0.000536088	0.000314745		-2.0459	0	0	down	-2.45764	0	0	down
mrna27747.1-v1.0-hybrid	1443	Major facilitator superfamily protein	0.521938	7.73471e-158	5.21083e-159		1.38866	0	0	up	1.20551	0	0	up
mrna14378.1-v1.0-hybrid	284	PHYTOSULFOKINE 3 PRECURSOR	0.153679	0.00391855	0.00248815		-2.62716	1.74941e-282	1.78852e-283	down	-1.73505	9.19347e-135	1.48301e-135	down
mrna31675.1-v1.0-hybrid	1923	cytosolic NADP+-dependent isocitrate dehydrogenase	0.096171	1.43669e-05	7.49896e-06		1.12661	0	0	up	1.38445	0	0	up
mrna07412.1-v1.0-hybrid	345	ELF4-like 4	0.42921	1.33212e-50	2.33671e-51		1.08458	0	0	up	0.706791	1.02812e-150	1.55743e-151
mrna19785.1-v1.0-hybrid	333	Cystatin/monellin superfamily protein	-0.150215	0.00194307	0.00119728		-1.29759	1.99859e-146	3.03007e-147	down	-1.0187	5.16915e-80	1.08189e-80	down
mrna14567.1-v1.0-hybrid	1230	GDSL-like Lipase/Acylhydrolase superfamily protein	0.40772	2.90257e-144	2.12394e-145		-6.69167	0	0	down	-2.4145	0	0	down
mrna10532.1-v1.0-hybrid	1555	Haloacid dehalogenase-like hydrolase (HAD) superfamily protein	0.0678532	0.0378068	0.0272289		1.22783	0	0	up	1.46101	0	0	up
mrna07608.1-v1.0-hybrid	579	Disease resistance-responsive (dirigent-like protein) family protein	1.69703	5.22469e-18	1.69108e-18		5.78711	0	0	up	7.12965	0	0	up
mrna19534.1-v1.0-hybrid	1506	cysteine-rich RLK (RECEPTOR-like protein kinase) 25	0.606813	5.81521e-70	8.05299e-71		1.72983	0	0	up	1.55345	0	0	up
mrna11311.1-v1.0-hybrid	3041	Protein kinase family protein with leucine-rich repeat domain	0.388989	1.09165e-102	1.07772e-103		1.14998	0	0	up	1.65062	0	0	up
mrna29035.1-v1.0-hybrid	658	ATPase E1-E2 type family protein / haloacid dehalogenase-like hydrolase family protein	0.837135	2.06379e-21	6.12816e-22		3.08166	0	0	up	2.60377	0	0	up
mrna10124.1-v1.0-hybrid	936	2-oxoglutarate (2OG) and Fe(II)-dependent oxygenase superfamily protein	0.693688	5.84904e-46	1.09413e-46		2.12902	0	0	up	2.6375	0	0	up
mrna32001.1-v1.0-hybrid	561	Disease resistance-responsive (dirigent-like protein) family protein	1.97022	1.28185e-99	1.30173e-100		4.99262	0	0	up	5.03121	0	0	up
mrna14098.1-v1.0-hybrid	2103	GTP-binding protein Obg/CgtA	0.464276	1.2101e-55	1.9854e-56		1.15923	0	0	up	1.41178	0	0	up
mrna14391.1-v1.0-hybrid	5772	vacuolar protein sorting 41	0.760576	0	0		1.02415	0	0	up	0.928433	0	0
mrna00302.1-v1.0-hybrid	292	cytochrome c oxidase 17	0.61747	2.62635e-31	6.28501e-32		1.51511	0	0	up	1.69368	0	0	up
mrna22460.1-v1.0-hybrid	1539	UDP-Glycosyltransferase superfamily protein	-0.0852491	1.02943e-12	3.91541e-13		-2.2897	0	0	down	-2.71685	0	0	down
mrna24674.1-v1.0-hybrid	1827	terpene synthase 14	0.257021	2.4984e-12	9.62376e-13		1.35586	0	0	up	1.51261	0	0	up
mrna23880.1-v1.0-hybrid	4002	terpene synthase-like sequence-1,8-cineole	-0.260878	2.32447e-20	7.08421e-21		1.02726	0	0	up	0.766669	9.80329e-240	1.1437e-240
mrna12060.1-v1.0-hybrid	1396		0.223541	2.54939e-09	1.09876e-09		1.09727	0	0	up	1.3551	0	0	up
mrna11442.1-v1.0-hybrid	1022	ethylene response factor 1	-0.708812	5.40253e-108	5.11078e-109		1.24005	0	0	up	1.18077	0	0	up
mrna25883.1-v1.0-hybrid	453	Aldolase-type TIM barrel family protein	0.595837	2.05189e-17	6.75658e-18		1.34651	4.79555e-137	7.5504e-138	up	1.4148	8.09081e-124	1.35763e-124	up
mrna16601.1-v1.0-hybrid	396	sigma factor binding protein 1	0.620254	1.6327e-10	6.70877e-11		4.1627	0	0	up	5.39026	0	0	up
mrna04243.1-v1.0-hybrid	387		0.436069	0	0		-2.02463	0	0	down	-2.07955	0	0	down
mrna29168.1-v1.0-hybrid	1242	Auxin efflux carrier family protein	0.609862	2.95933e-26	7.86735e-27		2.41692	0	0	up	2.12618	0	0	up
mrna00895.1-v1.0-hybrid	171		0.830631	4.89566e-34	1.11229e-34		1.15205	7.68002e-91	1.50079e-91	up	0.73585	1.39521e-26	4.52322e-27
mrna13870.1-v1.0-hybrid	352	lipid transfer protein 4	-0.0530757	1.25413e-61	1.91444e-62		-1.60398	0	0	down	-2.04779	0	0	down
mrna02692.1-v1.0-hybrid	942		-0.986377	0	0		-2.18605	0	0	down	-1.99192	0	0	down
mrna30958.1-v1.0-hybrid	1635	GRAS family transcription factor family protein	-0.318949	2.12438e-85	2.48023e-86		-1.37407	0	0	down	-1.30735	0	0	down
mrna26778.1-v1.0-hybrid	1410	Citrate synthase family protein	0.356864	6.45266e-83	7.70357e-84		1.33406	0	0	up	1.36679	0	0	up
mrna15503.1-v1.0-hybrid	1113	2-oxoglutarate (2OG) and Fe(II)-dependent oxygenase superfamily protein	0.0562007	6.88701e-06	3.5232e-06		-1.55061	0	0	down	-1.14923	0	0	down
mrna13071.1-v1.0-hybrid	668	basic chitinase	-0.262292	1.5475e-38	3.26298e-39		2.17834	0	0	up	3.28163	0	0	up
mrna12537.1-v1.0-hybrid	930	photosystem I light harvesting complex gene 6	-0.231196	6.09693e-47	1.1242e-47		-1.13813	0	0	down	-1.82181	0	0	down
mrna26175.1-v1.0-hybrid	1809	enolase 1	-0.181825	6.67659e-06	3.41147e-06		1.50037	0	0	up	0.945528	4.20842e-191	5.61898e-192
mrna11180.1-v1.0-hybrid	822	Chlorophyll A-B binding family protein	-0.951816	0	0		-1.1949	0	0	down	-1.5426	0	0	down
mrna04386.1-v1.0-hybrid	542	early nodulin-like protein 17	0.28174	1.30441e-14	4.66937e-15		-1.79099	0	0	down	-1.04125	4.53722e-118	7.81373e-119	down
mrna18690.1-v1.0-hybrid	466		-0.475495	5.32219e-39	1.11367e-39		2.77361	0	0	up	2.78569	0	0	up
mrna26838.1-v1.0-hybrid	1599	Glutamyl-tRNA reductase family protein	-0.616094	0	0		-1.78715	0	0	down	-1.85969	0	0	down
mrna00234.1-v1.0-hybrid	480	Protein of unknown function, DUF538	-0.172712	0	0		-3.82636	0	0	down	-2.52827	0	0	down
mrna26972.1-v1.0-hybrid	1095	Leucine-rich repeat (LRR) family protein	-0.672504	9.52822e-181	5.68403e-182		-5.73011	0	0	down	-3.15568	0	0	down
mrna29334.1-v1.0-hybrid	594	Protein of unknown function, DUF538	0.102923	2.55674e-57	4.09426e-58		-2.85146	0	0	down	-1.84001	0	0	down
mrna09118.1-v1.0-hybrid	3306	Subtilisin-like serine endopeptidase family protein	-0.572722	0	0		-2.80774	0	0	down	-1.43824	0	0	down
mrna26539.1-v1.0-hybrid	429		-0.794213	1.3647e-79	1.69337e-80		-1.05974	5.55104e-163	7.86064e-164	down	-0.743898	2.48971e-72	5.43839e-73
mrna16830.1-v1.0-hybrid	722	Cysteine proteinases superfamily protein	0.869806	2.09035e-44	3.99724e-45		1.87367	0	0	up	2.40123	0	0	up
mrna27556.1-v1.0-hybrid	1848	laccase 14	-0.175542	6.76232e-11	2.73912e-11		-2.40034	0	0	down	-2.26355	0	0	down
mrna01545.1-v1.0-hybrid	996	2-oxoglutarate (2OG) and Fe(II)-dependent oxygenase superfamily protein	1.04539	1.6379e-97	1.6977e-98		1.41492	5.17353e-256	5.61266e-257	up	1.39199	1.37042e-196	1.79398e-197	up
mrna30307.1-v1.0-hybrid	483		-0.527121	1.03218e-27	2.6585e-28		1.04089	1.22142e-226	1.43109e-227	up	0.936375	9.20137e-142	1.44649e-142
mrna03163.1-v1.0-hybrid	1448	Major facilitator superfamily protein	0.731588	2.12632e-59	3.31974e-60		1.41067	0	0	up	1.65281	0	0	up
mrna18467.1-v1.0-hybrid	1416	rubisco activase	-0.822051	0	0		-1.07705	0	0	down	-1.27228	0	0	down
mrna28730.1-v1.0-hybrid	777	chlorophyll A/B binding protein 1	-0.573353	4.82586e-151	3.37832e-152		-1.55281	0	0	down	-1.61424	0	0	down
mrna18464.1-v1.0-hybrid	2019	receptor lectin kinase	-0.327138	1.90709e-20	5.80125e-21		1.1818	0	0	up	1.61549	0	0	up
mrna03279.1-v1.0-hybrid	425	RNA-binding (RRM/RBD/RNP motifs) family protein	0.304368	1.1487e-24	3.16525e-25		1.08206	0	0	up	0.928938	2.09448e-275	2.24009e-276
mrna30418.1-v1.0-hybrid	972	alpha/beta-Hydrolases superfamily protein	0.0831275	0.0849667	0.0645655		1.10168	9.29045e-237	1.06001e-237	up	1.8141	0	0	up
mrna16712.1-v1.0-hybrid	1097	GDSL-like Lipase/Acylhydrolase superfamily protein	-0.380914	7.16625e-231	3.41289e-232		-9.59739	0	0	down	-2.43873	0	0	down
mrna21767.1-v1.0-hybrid	2363	Ankyrin repeat family protein	0.397767	1.63699e-52	2.78896e-53		1.20516	0	0	up	1.08107	0	0	up
mrna12556.1-v1.0-hybrid	1194	GroES-like zinc-binding dehydrogenase family protein	0.834804	1.1663e-106	1.11445e-107		2.55574	0	0	up	2.73206	0	0	up
mrna18841.1-v1.0-hybrid	353	plastid-specific ribosomal protein 4	-0.749201	0	0		-1.44646	0	0	down	-1.50081	0	0	down
mrna31308.1-v1.0-hybrid	1470	AGD2-like defense response protein 1	0.416214	3.23281e-19	1.01402e-19		2.92149	0	0	up	3.69049	0	0	up
mrna25258.1-v1.0-hybrid	1743	NmrA-like negative transcriptional regulator family protein	-0.636354	0	0		-1.23733	0	0	down	-1.28371	0	0	down
mrna16586.1-v1.0-hybrid	780		-0.576543	9.03937e-74	1.20035e-74		-1.00993	1.45608e-244	1.62988e-245	down	-0.723015	2.55758e-111	4.53018e-112
mrna08608.1-v1.0-hybrid	1638	SKU5 similar 5	-0.0110699	0.498914	0.445619		-4.40275	0	0	down	-2.69839	0	0	down
mrna13592.1-v1.0-hybrid	948	Protein of unknown function (DUF1191)	-0.329439	5.1342e-19	1.61728e-19		-1.34423	5.50655e-265	5.84875e-266	down	-1.16475	1.5074e-169	2.144e-170	down
mrna29796.1-v1.0-hybrid	2481	glutamate receptor 2.7	0.746037	7.58577e-75	9.93706e-76		2.08141	0	0	up	2.0557	0	0	up
mrna32673.1-v1.0-hybrid	3272	Leucine-rich repeat transmembrane protein kinase family protein	0.190868	3.17744e-22	9.23235e-23		-1.41196	0	0	down	-1.77534	0	0	down
mrna00808.1-v1.0-hybrid	1139		0.325742	2.21863e-45	4.19086e-46		1.0185	0	0	up	1.47274	0	0	up
mrna15739.1-v1.0-hybrid	789	phosphatidic acid phosphatase-related / PAP2-related	-0.337432	1.14222e-21	3.369e-22		-2.85753	0	0	down	-2.25364	0	0	down
mrna19862.1-v1.0-hybrid	2039	galacturonosyltransferase 4	0.273723	1.12471e-75	1.45914e-76		-1.0491	0	0	down	-1.10478	0	0	down
mrna05164.1-v1.0-hybrid	2682	beta-xylosidase 1	0.334322	2.03033e-65	2.95819e-66		-1.13404	0	0	down	-1.01089	0	0	down
mrna28412.1-v1.0-hybrid	612	GDSL-like Lipase/Acylhydrolase superfamily protein	0.263171	3.04034e-12	1.1738e-12		-1.0958	3.63161e-152	5.36829e-153	down	-1.64557	1.00653e-225	1.21175e-226	down
mrna15177.1-v1.0-hybrid	1302	Glycosyl hydrolase superfamily protein	-0.575327	4.67783e-117	4.13044e-118		-1.87164	0	0	down	-2.39096	0	0	down
mrna23523.1-v1.0-hybrid	591	Ribosomal protein S10p/S20e family protein	-0.655041	0	0		-1.05814	0	0	down	-1.31541	0	0	down
mrna08646.1-v1.0-hybrid	2403	starch branching enzyme 2.2	-0.18673	6.41575e-09	2.81706e-09		1.26676	0	0	up	0.370717	1.54869e-38	4.37634e-39
mrna15831.1-v1.0-hybrid	1356	Low PSII Accumulation 3	-0.180492	1.8169e-25	4.91209e-26		-1.12501	0	0	down	-1.43508	0	0	down
mrna10004.1-v1.0-hybrid	1467	Pectin lyase-like superfamily protein	-0.365983	7.66973e-174	4.70717e-175		-4.41172	0	0	down	-3.18164	0	0	down
mrna16769.1-v1.0-hybrid	1539	cytochrome P450, family 714, subfamily A, polypeptide 1	0.457243	1.25557e-122	1.06117e-123		3.01415	0	0	up	3.58662	0	0	up
mrna26007.1-v1.0-hybrid	1076	myb domain protein 31	0.585949	2.0629e-82	2.48408e-83		-2.16783	0	0	down	-1.65787	4.38151e-304	4.37831e-305	down
mrna31741.1-v1.0-hybrid	1626	aspartate aminotransferase	-0.147204	2.96373e-13	1.10529e-13		2.04737	0	0	up	1.8464	0	0	up
mrna28421.1-v1.0-hybrid	804	Protein of unknown function (DUF1645)	0.733066	1.44345e-150	1.01379e-151		1.04477	0	0	up	1.02038	0	0	up
mrna20639.1-v1.0-hybrid	4575	beta glucosidase 13	0.200061	1.99084e-28	5.05467e-29		1.10848	0	0	up	2.65689	0	0	up
mrna26104.1-v1.0-hybrid	342	SPIRAL1-like1	-0.802819	0	0		-1.44066	0	0	down	-1.23217	0	0	down
mrna31604.1-v1.0-hybrid	848	shikimate kinase 1	-0.276151	1.40611e-23	3.96369e-24		1.76452	0	0	up	1.7068	0	0	up
mrna30197.1-v1.0-hybrid	1035	ZRT/IRT-like protein 2	1.16491	7.24228e-108	6.86225e-109		1.62194	0	0	up	2.25121	0	0	up
mrna26361.1-v1.0-hybrid	1515	Leucine-rich repeat (LRR) family protein	-0.0162861	0.00732192	0.00478537		-2.34176	0	0	down	-1.55365	0	0	down
mrna07676.1-v1.0-hybrid	560	Bifunctional inhibitor/lipid-transfer protein/seed storage 2S albumin superfamily protein	0.0544012	0.022456	0.0156302		-3.11955	0	0	down	-1.96652	0	0	down
mrna30635.1-v1.0-hybrid	2412	S-domain-1 29	0.827748	2.94776e-161	1.95099e-162		1.17941	0	0	up	0.627269	2.27948e-88	4.5495e-89
mrna23971.1-v1.0-hybrid	2881	cellulose synthase-like B3	0.820123	0	0		1.70652	0	0	up	1.6666	0	0	up
mrna16318.1-v1.0-hybrid	950	annexin 1	-0.35551	2.78738e-306	1.01131e-307		-1.11727	0	0	down	-0.747626	0	0
mrna33403.1-v1.0-hybrid	749		0.60008	0	0		-1.33823	0	0	down	-0.985025	0	0
mrna01684.1-v1.0-hybrid	388		0.0644552	0.00348083	0.00219852		1.0042	0	0	up	1.24472	0	0	up
mrna28060.1-v1.0-hybrid	1756	Phototropic-responsive NPH3 family protein	-0.2227	8.84635e-56	1.44736e-56		-1.26838	0	0	down	-1.11967	0	0	down
mrna33412.1-v1.0-hybrid	502	Rubredoxin-like superfamily protein	-0.435326	1.75528e-81	2.13109e-82		-1.64172	0	0	down	-2.31619	0	0	down
mrna22317.1-v1.0-hybrid	717	Protein of unknown function (DUF679)	0.423681	7.43938e-50	1.31831e-50		1.70181	0	0	up	2.35529	0	0	up
mrna20040.1-v1.0-hybrid	978	Glutathione S-transferase family protein	0.288811	9.19078e-27	2.41809e-27		1.28559	0	0	up	1.3772	0	0	up
mrna03099.1-v1.0-hybrid	1896	Fatty acid hydroxylase superfamily	0.132576	1.62509e-35	3.60221e-36		-4.2376	0	0	down	-2.24836	0	0	down
mrna24223.1-v1.0-hybrid	1062	zinc transporter 1 precursor	0.577714	0	0		1.12846	0	0	up	1.02678	0	0	up
mrna30378.1-v1.0-hybrid	471		1.0844	3.23227e-33	7.46223e-34		1.92448	2.99627e-172	4.11803e-173	up	3.45989	0	0	up
mrna11717.1-v1.0-hybrid	445		0.53782	8.17867e-25	2.24551e-25		3.7286	0	0	up	3.8788	0	0	up
mrna26269.1-v1.0-hybrid	1167	Leucine-rich repeat (LRR) family protein	-0.0737899	0.00665538	0.0043322		-1.44233	0	0	down	-1.57115	0	0	down
mrna11636.1-v1.0-hybrid	697	Integrase-type DNA-binding superfamily protein	-0.655237	5.98987e-62	9.10009e-63		-5.13372	0	0	down	-1.94689	0	0	down
mrna13068.1-v1.0-hybrid	2649	acyl activating enzyme 1	0.511623	8.14665e-63	1.2243e-63		1.41901	0	0	up	2.31141	0	0	up
mrna23793.1-v1.0-hybrid	813	NOD26-like intrinsic protein 1;2	-0.462909	6.44585e-66	9.3325e-67		-2.19904	0	0	down	-1.20367	0	0	down
mrna31759.1-v1.0-hybrid	1053	Lactate/malate dehydrogenase family protein	0.951037	2.43314e-91	2.6688e-92		1.51487	0	0	up	1.63255	0	0	up
mrna21173.1-v1.0-hybrid	2433	U-box domain-containing protein kinase family protein	0.593084	7.11896e-83	8.51263e-84		1.29891	0	0	up	1.06197	0	0	up
mrna32082.1-v1.0-hybrid	1266	Pectin lyase-like superfamily protein	-0.630186	9.39217e-180	5.63874e-181		-4.51177	0	0	down	-3.06448	0	0	down
mrna22504.1-v1.0-hybrid	888	Photosystem II reaction center PsbP family protein	-0.335713	1.74838e-17	5.74514e-18		-1.43957	2.77169e-259	2.98384e-260	down	-2.11688	0	0	down
mrna01169.1-v1.0-hybrid	1557	cytochrome P450, family 714, subfamily A, polypeptide 1	-0.285506	2.64171e-35	5.87988e-36		-1.21807	0	0	down	-1.0345	0	0	down
mrna17350.1-v1.0-hybrid	1073	xylem cysteine peptidase 1	-0.770732	4.46935e-81	5.46208e-82		-1.74882	0	0	down	-1.32222	3.57282e-198	4.65239e-199	down
mrna11957.1-v1.0-hybrid	660	glutathione S-transferase tau 7	-0.102685	0.000457516	0.000266535		1.50205	0	0	up	1.6386	0	0	up
mrna30155.1-v1.0-hybrid	1076	Aldolase superfamily protein	0.12143	1.22982e-39	2.5391e-40		1.00791	0	0	up	1.12826	0	0	up
mrna09286.1-v1.0-hybrid	1665		0.328716	1.85061e-33	4.25334e-34		1.12114	0	0	up	0.994584	0	0
mrna08531.1-v1.0-hybrid	2415	tubulin beta-1 chain	0.000268951	0.991259	0.985807		-1.61167	0	0	down	-1.28749	0	0	down
mrna11236.1-v1.0-hybrid	711		0.694315	3.16148e-49	5.65912e-50		1.06561	1.563e-164	2.20205e-165	up	1.68747	0	0	up
mrna24657.1-v1.0-hybrid	701	photosystem II subunit Q-2	-0.413032	0	0		-1.88858	0	0	down	-2.07328	0	0	down
mrna24954.1-v1.0-hybrid	842	Kinase interacting (KIP1-like) family protein	0.123454	0.00301747	0.00189479		-2.05875	0	0	down	-2.06946	2.29131e-280	2.41542e-281	down
mrna01912.1-v1.0-hybrid	2250	oligopeptide transporter 7	0.554433	7.54721e-26	2.024e-26		2.63992	0	0	up	2.22988	0	0
mrna26413.1-v1.0-hybrid	2028	Ankyrin repeat family protein	-0.581872	1.90518e-155	1.30097e-156		-1.82902	0	0	down	-1.71906	0	0	down
mrna05920.1-v1.0-hybrid	447		0.691302	1.47041e-215	7.42954e-217		-1.56844	0	0	down	-1.68914	0	0	down
mrna10069.1-v1.0-hybrid	1965	Reticulon family protein	0.622277	6.31167e-213	3.22526e-214		-2.16728	0	0	down	-2.11675	0	0	down
mrna14164.1-v1.0-hybrid	411	Histone superfamily protein	-0.00939777	0.819736	0.79084		-1.18317	5.50948e-206	6.84979e-207	down	-0.85634	3.0743e-97	5.84316e-98
mrna24693.1-v1.0-hybrid	1365	UDP-glucosyl transferase 78D2	-0.641801	1.26592e-135	9.73708e-137		-8.71285	0	0	down	-3.06516	0	0	down
mrna15176.1-v1.0-hybrid	837	dihydroflavonol 4-reductase	-0.114004	7.31069e-12	2.85905e-12		3.24876	0	0	up	3.1043	0	0	up
mrna16839.1-v1.0-hybrid	506	Leucine-rich repeat receptor-like protein kinase family protein	0.687173	4.87438e-23	1.39116e-23		2.25447	0	0	up	2.73815	0	0	up
mrna16805.1-v1.0-hybrid	607	Tyrosine phosphatase family protein	0.12752	0.00117787	0.000710211		1.16677	0	0	up	1.02353	4.83723e-223	5.86433e-224	up
mrna32199.1-v1.0-hybrid	1230	Glucose-6-phosphate/phosphate translocator-related	0.0821062	0.000310736	0.00017864		1.28933	0	0	up	1.11327	0	0	up
mrna28876.1-v1.0-hybrid	1123	mannose-1-phosphate guanylyltransferase (GDP)s;GDP-galactose:mannose-1-phosphate guanylyltransferases;GDP-galactose:glucose-1-phosphate guanylyltransferases;GDP-galactose:myoinositol-1-phosphate guanylyltransferases;glucose-1-phosphate guanylyltransferase	0.523923	3.2958e-28	8.40691e-29		1.09789	1.64279e-184	2.18126e-185	up	0.219818	1.55604e-05	8.14189e-06
mrna23367.1-v1.0-hybrid	714	Chalcone-flavanone isomerase family protein	-0.121326	4.50984e-07	2.15606e-07		1.74684	0	0	up	1.50556	0	0	up
mrna01068.1-v1.0-hybrid	570	basic helix-loop-helix (bHLH) DNA-binding superfamily protein	0.579663	1.86647e-26	4.94562e-27		1.0065	4.24372e-113	7.41324e-114	up	0.89013	2.15782e-68	4.82774e-69
mrna20270.1-v1.0-hybrid	1008	calmodulin 8	1.51095	8.83011e-103	8.71073e-104		2.4887	0	0	up	2.94992	0	0	up
mrna15708.1-v1.0-hybrid	531	Putative thiol-disulphide oxidoreductase DCC	-0.312078	9.33578e-25	2.56641e-25		1.0906	0	0	up	0.775438	1.85769e-215	2.29921e-216
mrna23175.1-v1.0-hybrid	4071	pleiotropic drug resistance 11	-0.0763181	9.46486e-07	4.60374e-07		1.46472	0	0	up	1.80152	0	0	up
mrna04535.1-v1.0-hybrid	1440	O-fucosyltransferase family protein	-0.872777	4.04838e-125	3.352e-126		-1.79359	0	0	down	-2.62962	0	0	down
mrna26000.1-v1.0-hybrid	756	glutathione S-transferase tau 9	0.44801	3.71705e-152	2.58507e-153		1.56526	0	0	up	2.13859	0	0	up
mrna21177.1-v1.0-hybrid	1095	small G protein family protein / RhoGAP family protein	0.254664	6.28392e-10	2.63918e-10		1.04477	6.24912e-245	6.98794e-246	up	1.10289	1.83257e-222	2.22239e-223	up
mrna08777.1-v1.0-hybrid	1113	BURP domain-containing protein	-0.330853	0	0		-3.21891	0	0	down	-2.60629	0	0	down
mrna12924.1-v1.0-hybrid	588		-0.177795	1.16186e-07	5.40372e-08		-1.09634	9.30997e-227	1.0901e-227	down	-0.552507	1.40706e-56	3.3976e-57
mrna05016.1-v1.0-hybrid	1407	ribosomal protein S1	-0.456708	0	0		-1.13867	0	0	down	-1.37998	0	0	down
mrna22198.1-v1.0-hybrid	435		-0.0059124	0.904102	0.886803		1.10311	6.58278e-287	6.67258e-288	up	1.44212	0	0	up
mrna18492.1-v1.0-hybrid	1281	glyceraldehyde-3-phosphate dehydrogenase of plastid 1	0.0273889	0.468543	0.415808		2.19689	0	0	up	2.19304	0	0	up
mrna07330.1-v1.0-hybrid	1017	glyoxylate reductase 2	-0.0887199	0.000169974	9.56136e-05		-1.17375	0	0	down	-1.40009	0	0	down
mrna34297.1-v1.0-hybrid	804	chlorophyll A/B binding protein 3	-0.822525	0	0		-2.01055	0	0	down	-1.80587	0	0	down
mrna15102.1-v1.0-hybrid	267		0.864751	2.56681e-19	8.03159e-20		1.56216	1.57358e-96	2.97186e-97	up	1.52717	4.1424e-73	8.99914e-74	up
mrna15035.1-v1.0-hybrid	1059	Plant protein of unknown function (DUF868)	-0.479026	6.59082e-80	8.15294e-81		-1.13673	0	0	down	-0.806808	2.38985e-203	3.06059e-204
mrna18711.1-v1.0-hybrid	2367	lectin protein kinase family protein	0.0390219	0.135743	0.106831		1.33453	0	0	up	1.64536	0	0	up
mrna35011.1-v1.0-hybrid	1347	NAC domain containing protein 96	0.552757	1.58308e-47	2.89723e-48		1.5173	0	0	up	0.596705	6.92745e-57	1.66797e-57
mrna23951.1-v1.0-hybrid	924	Aquaporin-like superfamily protein	-0.546419	1.60217e-135	1.23296e-136		1.03673	0	0	up	1.13591	0	0	up
mrna07559.1-v1.0-hybrid	806	ATP-citrate lyase A-2	0.494619	6.94365e-29	1.74573e-29		1.41398	0	0	up	1.58186	0	0	up
mrna27866.1-v1.0-hybrid	1460	Eukaryotic aspartyl protease family protein	-0.746002	3.63255e-225	1.77021e-226		-1.06411	0	0	down	-0.441125	1.09691e-89	2.17454e-90
mrna10299.1-v1.0-hybrid	2269	Regulator of Vps4 activity in the MVB pathway protein	0.266553	3.95431e-19	1.24244e-19		1.22851	0	0	up	1.17325	0	0	up
mrna29402.1-v1.0-hybrid	996	PS II oxygen-evolving complex 1	-0.53625	0	0		-1.36904	0	0	down	-1.59401	0	0	down
mrna18733.1-v1.0-hybrid	561	Adenine nucleotide alpha hydrolases-like superfamily protein	0.355345	1.15994e-112	1.05787e-113		1.12847	0	0	up	1.37306	0	0	up
mrna17175.1-v1.0-hybrid	1107	chloroplast signal recognition particle component (CAO)	-0.173645	1.6517e-46	3.06445e-47		-1.0837	0	0	down	-1.28076	0	0	down
mrna01893.1-v1.0-hybrid	1373	alpha/beta-Hydrolases superfamily protein	-0.314261	2.45538e-38	5.19884e-39		-6.05384	0	0	down	-2.28445	0	0	down
mrna20084.1-v1.0-hybrid	678	photosystem I subunit F	-0.390981	0	0		-1.66871	0	0	down	-1.86722	0	0	down
mrna31121.1-v1.0-hybrid	1359	heptahelical transmembrane protein1	0.353476	1.07773e-59	1.67643e-60		-1.89653	0	0	down	-1.65228	0	0	down
mrna26018.1-v1.0-hybrid	1764	Pyridine nucleotide-disulphide oxidoreductase family protein	-0.246185	0	0		-1.52153	0	0	down	-2.00917	0	0	down
mrna21740.1-v1.0-hybrid	307		-0.333235	4.1194e-06	2.08157e-06		-1.22166	9.94031e-63	2.34891e-63	down	-0.945851	1.14874e-33	3.4221e-34
mrna22642.1-v1.0-hybrid	1149	fatty acid desaturase 2	0.061287	6.82044e-21	2.04764e-21		-1.37325	0	0	down	-0.76799	0	0
mrna19510.1-v1.0-hybrid	966		-0.481853	3.74569e-84	4.43034e-85		-1.28082	0	0	down	-1.58764	0	0	down
mrna02372.1-v1.0-hybrid	943	Ribosomal protein S5 family protein	-0.486304	0	0		-1.26004	0	0	down	-1.42693	0	0	down
mrna26265.1-v1.0-hybrid	1668	UDP-Glycosyltransferase superfamily protein	-0.546473	0	0		-2.70726	0	0	down	-2.29883	0	0	down
mrna19954.1-v1.0-hybrid	1115	Molybdenum cofactor sulfurase family protein	-0.0690877	0.158897	0.126825		1.68404	0	0	up	1.98457	0	0	up
mrna18679.1-v1.0-hybrid	407		0.752716	8.52277e-112	7.8249e-113		1.52865	0	0	up	1.69625	0	0	up
mrna24881.1-v1.0-hybrid	402	Ribosomal protein L32e	0.383173	2.57533e-84	3.04114e-85		1.02125	0	0	up	0.767251	0	0
mrna27098.1-v1.0-hybrid	2338	GDSL-like Lipase/Acylhydrolase superfamily protein	0.192784	6.31182e-19	1.99209e-19		-2.07707	0	0	down	-0.937281	5.37492e-287	5.58765e-288
mrna22714.1-v1.0-hybrid	948	Bifunctional inhibitor/lipid-transfer protein/seed storage 2S albumin superfamily protein	0.673492	0	0		-1.87067	0	0	down	-1.10555	0	0	down
mrna22360.1-v1.0-hybrid	1497	receptor like protein 19	0.500503	9.69898e-87	1.11532e-87		1.25629	0	0	up	1.46478	0	0	up
mrna02354.1-v1.0-hybrid	1143	interactor of constitutive active rops 1	0.681985	1.68155e-113	1.52203e-114		-2.96995	0	0	down	-2.02731	0	0	down
mrna01798.1-v1.0-hybrid	1527	tubulin alpha-2 chain	0.487971	0	0		-1.00969	0	0	down	-0.862395	0	0
mrna02653.1-v1.0-hybrid	663	SNF7 family protein	0.62769	2.86963e-165	1.84996e-166		1.11248	0	0	up	0.74423	6.39553e-245	7.35576e-246
mrna21346.1-v1.0-hybrid	744	Chalcone-flavanone isomerase family protein	-0.324289	2.60979e-104	2.55059e-105		2.60322	0	0	up	2.63657	0	0	up
mrna15945.1-v1.0-hybrid	1335	Protein kinase superfamily protein	0.146998	8.79878e-06	4.53111e-06		-1.95589	0	0	down	-1.51527	1.0983e-277	1.16453e-278	down
mrna05894.1-v1.0-hybrid	1953	alpha/beta-Hydrolases superfamily protein	-0.413586	1.33289e-93	1.42839e-94		-3.38696	0	0	down	-2.76781	0	0	down
mrna21702.1-v1.0-hybrid	1773	homolog of carrot EP3-3 chitinase	0.457156	3.51437e-16	1.19857e-16		4.71414	0	0	up	6.00983	0	0	up
mrna01367.1-v1.0-hybrid	857	shikimate kinase like 1	0.0137299	0.54402	0.491122		-1.29236	0	0	down	-1.4207	0	0	down
mrna16620.1-v1.0-hybrid	369		0.747314	1.28385e-56	2.07846e-57		2.30854	0	0	up	3.33029	0	0	up
mrna13726.1-v1.0-hybrid	3363	cellulose synthase-like D3	-0.841415	3.38459e-292	1.28615e-293		-1.13596	0	0	down	-0.972506	0	0
mrna32421.1-v1.0-hybrid	690	osmotin 34	0.716185	2.32522e-120	1.99984e-121		5.01486	0	0	up	5.87058	0	0	up
mrna23618.1-v1.0-hybrid	1545	cytochrome P450, family 77, subfamily A, polypeptide 4	-0.948939	0	0		-4.99429	0	0	down	-2.60713	0	0	down
mrna24748.1-v1.0-hybrid	516		-0.279916	2.24347e-19	7.01213e-20		1.09787	0	0	up	1.39431	0	0	up
mrna13578.1-v1.0-hybrid	1752		0.604357	2.37196e-140	1.771e-141		-1.00276	3.84356e-280	3.94551e-281	down	-0.759133	3.37403e-140	5.33519e-141
mrna30670.1-v1.0-hybrid	1068	S-adenosyl-L-methionine-dependent methyltransferases superfamily protein	-0.713547	6.19563e-212	3.17779e-213		-1.0913	0	0	down	-1.33303	0	0	down
mrna01234.1-v1.0-hybrid	3615	Major facilitator superfamily protein	-0.488638	0	0		-1.40243	0	0	down	-1.2993	0	0	down
mrna06581.1-v1.0-hybrid	1383	selenium-binding protein 2	-0.660955	0	0		1.09846	0	0	up	1.43321	0	0	up
mrna26825.1-v1.0-hybrid	1170	Chalcone and stilbene synthase family protein	-0.572867	2.17786e-108	2.05194e-109		2.48513	0	0	up	2.50507	0	0	up
mrna27210.1-v1.0-hybrid	2232		-0.124215	4.01506e-14	1.45428e-14		-1.8317	0	0	down	-2.62395	0	0	down
mrna08053.1-v1.0-hybrid	978	2-oxoglutarate (2OG) and Fe(II)-dependent oxygenase superfamily protein	0.619423	2.50112e-121	2.13203e-122		-1.56681	0	0	down	-1.99395	0	0	down
mrna02099.1-v1.0-hybrid	1521	aldehyde dehydrogenase 2C4	1.27763	5.12205e-167	3.28051e-168		2.75294	0	0	up	2.49161	0	0	up
mrna07431.1-v1.0-hybrid	636	germin-like protein 1	-0.72658	0	0		-5.01572	0	0	down	-3.07525	0	0	down
mrna11499.1-v1.0-hybrid	387		0.894614	6.53219e-30	1.6096e-30		1.88837	6.97899e-230	8.09764e-231	up	1.0147	2.64618e-40	7.35675e-41
mrna03122.1-v1.0-hybrid	789	Ribosomal protein L3 family protein	-0.560312	0	0		-1.11328	0	0	down	-1.39415	0	0	down
mrna05889.1-v1.0-hybrid	1077		0.061777	0.102665	0.0792848		-1.69203	0	0	down	-1.4707	3.52866e-227	4.23591e-228	down
mrna18091.1-v1.0-hybrid	465	related to ubiquitin 1	0.300095	1.62617e-53	2.74072e-54		1.11735	0	0	up	1.49819	0	0	up
mrna14561.1-v1.0-hybrid	1068	GDSL-like Lipase/Acylhydrolase superfamily protein	0.0158975	0.61984	0.569821		-1.88763	0	0	down	-2.29055	0	0	down
mrna30292.1-v1.0-hybrid	443	ubiquinol-cytochrome C reductase UQCRX/QCR9-like family protein	0.268332	3.68377e-24	1.02505e-24		1.02668	0	0	up	1.26315	0	0	up
mrna29822.1-v1.0-hybrid	577	Ribosomal protein L34	-0.26232	9.48003e-56	1.55213e-56		-1.13949	0	0	down	-1.55855	0	0	down
mrna27699.1-v1.0-hybrid	1184	Pectinacetylesterase family protein	0.382705	0	0		-1.24635	0	0	down	-1.04222	0	0	down
mrna29036.1-v1.0-hybrid	891	ATPase E1-E2 type family protein / haloacid dehalogenase-like hydrolase family protein	1.00852	5.14127e-44	9.89417e-45		2.64491	0	0	up	2.07373	2.33111e-266	2.55134e-267
mrna12300.1-v1.0-hybrid	558	thioredoxin X	-0.730714	0	0		-1.41993	0	0	down	-1.91418	0	0	down
mrna27914.1-v1.0-hybrid	2145	cytochrome P450, family 98, subfamily A, polypeptide 3	0.211672	4.75599e-14	1.72646e-14		1.53977	0	0	up	1.48274	0	0	up
mrna09645.1-v1.0-hybrid	296		0.72732	1.98474e-260	8.33041e-262		-1.81587	0	0	down	-1.93414	0	0	down
mrna19619.1-v1.0-hybrid	4392	Met-10+ like family protein / kelch repeat-containing protein	-0.634023	0	0		-3.8912	0	0	down	-2.61078	0	0	down
mrna22071.1-v1.0-hybrid	1956	sulfate transporter 1;3	0.130243	1.19813e-08	5.32031e-09		1.00723	0	0	up	0.923227	0	0
mrna32370.1-v1.0-hybrid	3444	hydroxymethylglutaryl-CoA synthase / HMG-CoA synthase / 3-hydroxy-3-methylglutaryl coenzyme A synthase	0.55583	0	0		1.19465	0	0	up	1.2991	0	0	up
mrna26340.1-v1.0-hybrid	719	Cystathionine beta-synthase (CBS) family protein	0.0885855	7.33482e-09	3.22789e-09		1.13322	0	0	up	0.867559	0	0
mrna19533.1-v1.0-hybrid	2061	cysteine-rich RLK (RECEPTOR-like protein kinase) 10	0.555603	9.8082e-49	1.76768e-49		1.60309	0	0	up	1.2651	0	0	up
mrna09120.1-v1.0-hybrid	1502	Ribosomal protein S5 family protein	-0.597497	1.56725e-120	1.34495e-121		-1.21196	0	0	down	-1.55266	0	0	down
mrna12484.1-v1.0-hybrid	630	germin 3	-0.812539	0	0		-7.13733	0	0	down	-2.69761	0	0	down
mrna30516.1-v1.0-hybrid	1065	plasmodesmata-located protein 7	-0.687549	2.40565e-60	3.72184e-61		-5.99469	0	0	down	-4.41855	0	0	down
mrna16434.1-v1.0-hybrid	498		0.837648	7.83436e-115	7.03129e-116		1.81282	0	0	up	1.82056	0	0	up
mrna23907.1-v1.0-hybrid	682	cyclin p2;1	-0.72354	2.24067e-96	2.33874e-97		-1.72024	0	0	down	-1.97698	0	0	down
mrna26870.1-v1.0-hybrid	2133	Major facilitator superfamily protein	1.21905	3.84273e-234	1.8066e-235		2.27702	0	0	up	2.57571	0	0	up
mrna06098.1-v1.0-hybrid	1599	Heavy metal transport/detoxification superfamily protein	-0.48122	1.11769e-57	1.78172e-58		-3.93847	0	0	down	-2.52423	0	0	down
mrna08517.1-v1.0-hybrid	2763		0.0987808	3.43973e-08	1.5592e-08		-1.32302	0	0	down	-1.96334	0	0	down
mrna10225.1-v1.0-hybrid	825		-0.107565	0.00183092	0.00112363		3.02995	0	0	up	2.42636	0	0	up
mrna09901.1-v1.0-hybrid	1041	Haloacid dehalogenase-like hydrolase (HAD) superfamily protein	-0.17101	5.84896e-46	1.09389e-46		-1.33227	0	0	down	-1.95869	0	0	down
mrna32574.1-v1.0-hybrid	4473	cellulose synthase like G3	0.0191433	0.168346	0.134914		1.35918	0	0	up	1.43095	0	0	up
mrna08841.1-v1.0-hybrid	2997	Protein of unknown function (DUF810)	-0.0686852	0.000553467	0.000325287		-1.28703	0	0	down	-1.26358	0	0	down
mrna00306.1-v1.0-hybrid	2036	cysteine-rich RLK (RECEPTOR-like protein kinase) 29	0.820298	2.46485e-126	2.01639e-127		1.72051	0	0	up	1.72569	0	0	up
mrna29685.1-v1.0-hybrid	2066	Leucine-rich repeat protein kinase family protein	0.555045	2.09072e-55	3.43982e-56		1.12243	0	0	up	0.858121	3.94805e-147	6.07765e-148
mrna14692.1-v1.0-hybrid	315	Photosystem II 5 kD protein	-0.348302	0	0		-2.26702	0	0	down	-2.37502	0	0	down
mrna03053.1-v1.0-hybrid	707	Nodulin MtN3 family protein	0.912075	1.86633e-126	1.52605e-127		1.14101	6.64058e-271	6.97022e-272	up	0.726075	7.07045e-77	1.50372e-77
mrna17114.1-v1.0-hybrid	1788	hydroxy methylglutaryl CoA reductase 1	0.126976	1.07442e-33	2.45668e-34		1.79172	0	0	up	2.56145	0	0	up
mrna30015.1-v1.0-hybrid	648		-0.123507	0.00200501	0.00123705		-3.03028	0	0	down	-1.72255	5.7603e-258	6.43277e-259	down
mrna24020.1-v1.0-hybrid	519		1.21145	3.03101e-66	4.36871e-67		3.70616	0	0	up	3.55196	0	0	up
mrna31830.1-v1.0-hybrid	1536		-0.771248	0	0		-1.63622	0	0	down	-1.57607	0	0	down
mrna13221.1-v1.0-hybrid	2376	HXXXD-type acyl-transferase family protein	-0.840505	0	0		-5.60249	0	0	down	-2.74654	0	0	down
mrna26957.1-v1.0-hybrid	729	RNA-binding (RRM/RBD/RNP motifs) family protein	-0.210855	1.00503e-20	3.0323e-21		-1.04261	0	0	down	-1.27162	0	0	down
mrna06557.1-v1.0-hybrid	1567	UDP-D-glucuronate 4-epimerase 6	0.0500984	2.95326e-06	1.47911e-06		-1.68325	0	0	down	-1.79428	0	0	down
mrna30853.1-v1.0-hybrid	1974	Endomembrane protein 70 protein family	-0.312672	4.80525e-157	3.25011e-158		-1.17918	0	0	down	-0.92305	0	0
mrna17686.1-v1.0-hybrid	549	ribulose bisphosphate carboxylase small chain 1A	-0.296074	0	0		-1.04496	0	0	down	-1.22678	0	0	down
mrna08452.1-v1.0-hybrid	426	photosystem I subunit O	-0.382033	0	0		-2.45791	0	0	down	-2.58886	0	0	down
mrna05990.1-v1.0-hybrid	587	indole-3-acetic acid inducible 19	0.354229	5.60048e-21	1.67732e-21		-3.28595	0	0	down	-3.35326	0	0	down
mrna08892.1-v1.0-hybrid	312	2-oxoglutarate (2OG) and Fe(II)-dependent oxygenase superfamily protein	1.05166	1.71189e-10	7.03939e-11		3.55411	0	0	up	4.85681	0	0	up
mrna24687.1-v1.0-hybrid	2939	Leucine-rich receptor-like protein kinase family protein	0.473604	2.38897e-136	1.83023e-137		1.77818	0	0	up	2.07738	0	0	up
mrna08891.1-v1.0-hybrid	1452	2-oxoglutarate (2OG) and Fe(II)-dependent oxygenase superfamily protein	0.424557	1.58998e-11	6.29278e-12		2.25964	0	0	up	3.50114	0	0	up
mrna08394.1-v1.0-hybrid	552	photosystem I subunit E-2	-0.0794146	7.78072e-81	9.51789e-82		-1.24301	0	0	down	-1.58067	0	0	down
mrna21391.1-v1.0-hybrid	1041	GroES-like zinc-binding alcohol dehydrogenase family protein	0.446295	2.16348e-72	2.91091e-73		1.05392	0	0	up	1.03104	0	0	up
mrna15024.1-v1.0-hybrid	618	Microsomal signal peptidase 25 kDa subunit (SPC25)	0.804808	1.04223e-80	1.27612e-81		1.11043	5.49995e-215	6.66288e-216	up	1.00932	1.93388e-137	3.08097e-138	up
mrna19497.1-v1.0-hybrid	536	Chaperonin-like RbcX protein	0.371533	2.57592e-58	4.07381e-59		-2.68774	0	0	down	-2.81408	0	0	down
mrna10626.1-v1.0-hybrid	951	alpha/beta-Hydrolases superfamily protein	0.0346925	0.193918	0.156763		1.07143	0	0	up	1.23632	0	0	up
mrna17108.1-v1.0-hybrid	201		0.473654	2.66967e-27	6.93722e-28		-2.73175	0	0	down	-1.34746	6.42316e-115	1.12169e-115	down
mrna31043.1-v1.0-hybrid	422		1.03145	1.64742e-40	3.35097e-41		1.39251	2.59999e-104	4.73889e-105	up	2.14205	2.03847e-253	2.30306e-254	up
mrna28495.1-v1.0-hybrid	1863	Ankyrin repeat family protein	0.0482627	0.00839246	0.00551805		-1.42124	0	0	down	-1.933	0	0	down
mrna22823.1-v1.0-hybrid	561		-0.606987	8.54111e-47	1.57814e-47		-2.464	0	0	down	-2.49938	0	0	down
mrna25705.1-v1.0-hybrid	396	profilin 5	-0.128886	0.0275949	0.0195063		-1.05814	7.28598e-75	1.57702e-75	down	-1.01694	2.4345e-56	5.8907e-57	down
mrna32550.1-v1.0-hybrid	1200	TPX2 (targeting protein for Xklp2) protein family	0.129483	5.52713e-05	3.00378e-05		-1.53407	0	0	down	-1.47107	2.15215e-285	2.24394e-286	down
mrna19660.1-v1.0-hybrid	775	S-adenosyl-L-methionine-dependent methyltransferases superfamily protein	0.703636	1.60876e-71	2.18605e-72		1.00127	1.00664e-201	1.26374e-202	up	0.936317	3.74245e-138	5.94792e-139
mrna06663.1-v1.0-hybrid	591	Leucine-rich repeat (LRR) family protein	-0.826841	1.42351e-143	1.04437e-144		-5.08009	0	0	down	-3.20381	0	0	down
mrna10249.1-v1.0-hybrid	1038	Ankyrin repeat family protein	0.0307303	0.396555	0.343699		-1.43057	0	0	down	-1.94912	0	0	down
mrna05450.1-v1.0-hybrid	2313	Subtilase family protein	-0.626229	0	0		-3.61264	0	0	down	-2.97344	0	0	down
mrna14900.1-v1.0-hybrid	930		1.00266	9.58078e-44	1.85366e-44		2.61484	0	0	up	2.99581	0	0	up
mrna16205.1-v1.0-hybrid	733		0.256759	4.95683e-07	2.37638e-07		2.37218	0	0	up	3.00123	0	0	up
mrna27270.1-v1.0-hybrid	186		0.259464	0.000953089	0.000570055		1.09682	1.41581e-79	2.97325e-80	up	0.599061	5.36872e-17	2.01855e-17
mrna22781.1-v1.0-hybrid	225		-0.237252	1.30397e-06	6.40184e-07		-1.79007	1.92465e-228	2.24336e-229	down	-1.74066	9.18667e-176	1.28407e-176	down
mrna13944.1-v1.0-hybrid	522	Histone superfamily protein	-0.701145	8.53713e-94	9.12922e-95		-1.09558	9.44011e-252	1.03809e-252	down	-0.622726	1.71655e-77	3.63092e-78
mrna05696.1-v1.0-hybrid	3027	PEP1 receptor 1	-0.911997	0	0		-1.00886	0	0	down	-0.984725	0	0
mrna04984.1-v1.0-hybrid	618	Ribosomal protein L35	-0.304126	3.25096e-82	3.9234e-83		-1.14073	0	0	down	-1.37958	0	0	down
mrna09812.1-v1.0-hybrid	845	Pathogenesis-related thaumatin superfamily protein	0.589881	2.63998e-137	2.00741e-138		5.21038	0	0	up	6.69952	0	0	up
mrna08602.1-v1.0-hybrid	1305	alpha-amylase-like 2	0.436025	3.57593e-38	7.58642e-39		1.36978	0	0	up	0.649931	6.76083e-91	1.32938e-91
mrna17473.1-v1.0-hybrid	819	auxin-responsive family protein	-0.226947	6.73335e-31	1.62393e-31		-1.23117	0	0	down	-1.69616	0	0	down
mrna14907.1-v1.0-hybrid	2562	beta-galactosidase 3	-0.666973	0	0		-3.24359	0	0	down	-2.72108	0	0	down
mrna21167.1-v1.0-hybrid	648	Integrase-type DNA-binding superfamily protein	-0.142927	6.25963e-07	3.01172e-07		-1.09321	9.06612e-306	8.84625e-307	down	-1.4424	0	0	down
mrna16110.1-v1.0-hybrid	1950	alpha/beta-Hydrolases superfamily protein	-0.250457	2.20796e-30	5.38246e-31		1.05345	0	0	up	1.21072	0	0	up
mrna05802.1-v1.0-hybrid	252	phytosulfokine 2 precursor	0.781889	6.5357e-294	2.47111e-295		1.45866	0	0	up	2.3547	0	0	up
mrna17441.1-v1.0-hybrid	507		0.350398	5.87303e-16	2.01465e-16		-2.04003	3.93579e-277	4.07151e-278	down	-1.39079	1.49334e-129	2.4502e-130	down
mrna18538.1-v1.0-hybrid	1443	Phosphoglycerate kinase family protein	-0.57464	0	0		-1.32941	0	0	down	-1.55428	0	0	down
mrna03243.1-v1.0-hybrid	1827	nitrate transporter 1.5	-0.25371	7.73585e-21	2.3269e-21		2.07469	0	0	up	2.64866	0	0	up
mrna01986.1-v1.0-hybrid	882	xyloglucan endotransglucosylase/hydrolase 9	-0.517343	2.89784e-182	1.71652e-183		-5.41553	0	0	down	-2.68843	0	0	down
mrna16840.1-v1.0-hybrid	3741	Protein kinase family protein with leucine-rich repeat domain	0.362675	4.03805e-40	8.27381e-41		1.77555	0	0	up	1.47695	0	0	up
mrna29459.1-v1.0-hybrid	1472	Protein kinase superfamily protein	0.391618	1.79613e-46	3.33448e-47		1.00975	0	0	up	1.1572	0	0	up
mrna10517.1-v1.0-hybrid	1827	S-adenosyl-L-methionine-dependent methyltransferases superfamily protein	0.389035	2.31941e-200	1.24899e-201		-1.01989	0	0	down	-1.22882	0	0	down
mrna05601.1-v1.0-hybrid	606	germin 3	0.77293	2.41631e-93	2.59405e-94		1.53669	0	0	up	2.85394	0	0	up
mrna01411.1-v1.0-hybrid	2955	Transducin/WD40 repeat-like superfamily protein	-0.34087	0	0		-1.01873	0	0	down	-1.38608	0	0	down
mrna26102.1-v1.0-hybrid	3249		0.140587	8.51285e-14	3.11852e-14		-1.6394	0	0	down	-1.36636	0	0	down
mrna01439.1-v1.0-hybrid	480	photosystem I subunit G	-0.745741	0	0		-2.02553	0	0	down	-2.24419	0	0	down
mrna22087.1-v1.0-hybrid	339	Pollen Ole e 1 allergen and extensin family protein	-0.0761435	1.03302e-07	4.79228e-08		-2.0307	0	0	down	-1.39788	0	0	down
mrna32388.1-v1.0-hybrid	864	phloem protein 2-A12	0.616697	1.7729e-88	2.00081e-89		1.2124	0	0	up	0.934095	6.20508e-228	7.44162e-229
mrna23081.1-v1.0-hybrid	708	Eukaryotic aspartyl protease family protein	-0.176825	1.64503e-05	8.60837e-06		-1.94107	0	0	down	-1.81205	6.12898e-261	6.80449e-262	down
mrna34068.1-v1.0-hybrid	1335	hydroxycinnamoyl-CoA shikimate/quinate hydroxycinnamoyl transferase	0.0672965	0.0369748	0.0266		-1.03813	3.16903e-221	3.76946e-222	down	-1.15111	6.8322e-209	8.6291e-210	down
mrna10371.1-v1.0-hybrid	2934	Leucine-rich repeat receptor-like protein kinase family protein	0.787394	8.05161e-273	3.26566e-274		2.2466	0	0	up	2.74624	0	0	up
mrna22787.1-v1.0-hybrid	1596	Saposin-like aspartyl protease family protein	-0.769362	2.8105e-152	1.95138e-153		-1.69859	0	0	down	-1.83238	0	0	down
mrna26612.1-v1.0-hybrid	3204	actin-11	0.208946	4.19422e-51	7.30913e-52		-1.02082	0	0	down	-0.890161	0	0
mrna01340.1-v1.0-hybrid	627	WRKY DNA-binding protein 75	0.608155	1.34727e-12	5.14231e-13		2.22327	0	0	up	2.872	0	0	up
mrna14966.1-v1.0-hybrid	1518	cytochrome BC1 synthesis	1.47048	8.82125e-277	3.51044e-278		1.78724	0	0	up	2.42803	0	0	up
mrna14611.1-v1.0-hybrid	1095	flavanone 3-hydroxylase	-0.465646	0	0		2.46745	0	0	up	2.58773	0	0	up
mrna08731.1-v1.0-hybrid	2082	FAD-dependent oxidoreductase family protein	0.886432	0	0		1.60418	0	0	up	1.80967	0	0	up
mrna03796.1-v1.0-hybrid	891	TRICHOME BIREFRINGENCE-LIKE 19	-0.271401	6.74205e-12	2.63384e-12		-2.13979	0	0	down	-1.95088	0	0	down
mrna19693.1-v1.0-hybrid	2880	Leucine-rich repeat receptor-like protein kinase family protein	0.580033	4.16946e-82	5.03985e-83		2.1023	0	0	up	2.60368	0	0	up
mrna09095.1-v1.0-hybrid	2643	Vacuolar import/degradation, Vid27-related protein	-0.0903655	2.46321e-06	1.22756e-06		-1.30564	0	0	down	-1.85305	0	0	down
mrna27835.1-v1.0-hybrid	1320	Eukaryotic aspartyl protease family protein	2.63446	0	0		3.70387	0	0	up	5.96256	0	0	up
mrna14806.1-v1.0-hybrid	2036	ABC-2 type transporter family protein	0.260277	5.3915e-69	7.54654e-70		-1.25777	0	0	down	-1.291	0	0	down
mrna02539.1-v1.0-hybrid	267	Gibberellin-regulated family protein	-0.088782	1.57981e-17	5.18398e-18		-2.00753	0	0	down	-2.55534	0	0	down
mrna00185.1-v1.0-hybrid	981	myb domain protein r1	-0.967466	0	0		-1.04113	0	0	down	-1.10068	0	0	down
mrna20871.1-v1.0-hybrid	357	Bifunctional inhibitor/lipid-transfer protein/seed storage 2S albumin superfamily protein	-0.537557	3.8459e-15	1.35291e-15		-1.37756	8.89943e-88	1.77146e-88	down	-1.59127	7.63016e-87	1.53663e-87	down
mrna10606.1-v1.0-hybrid	1608	NAD(P)-binding Rossmann-fold superfamily protein	-0.00752423	0.772119	0.73632		1.18885	0	0	up	1.29465	0	0	up
mrna01491.1-v1.0-hybrid	3291	Leucine-rich receptor-like protein kinase family protein	-0.171483	5.57483e-15	1.9692e-15		-1.85408	0	0	down	-1.78273	0	0	down
mrna19808.1-v1.0-hybrid	618	Uncharacterised protein family (UPF0497)	0.0308963	0.343633	0.293329		-1.5346	0	0	down	-1.26709	5.38458e-262	5.95323e-263	down
mrna30548.1-v1.0-hybrid	238		-0.898915	0	0		-3.09053	0	0	down	-2.97234	0	0	down
mrna17831.1-v1.0-hybrid	1083	cytochrome P450, family 81, subfamily D, polypeptide 4	0.488977	6.99282e-09	3.07632e-09		3.07251	0	0	up	3.7215	0	0	up
mrna15421.1-v1.0-hybrid	503	WRKY DNA-binding protein 50	0.487409	6.25064e-46	1.16949e-46		2.51618	0	0	up	2.34867	0	0	up
mrna08107.1-v1.0-hybrid	1038	Sugar isomerase (SIS) family protein	0.0806046	0.00424097	0.00270017		-1.44904	0	0	down	-1.54133	0	0	down
mrna01357.1-v1.0-hybrid	491	Pollen Ole e 1 allergen and extensin family protein	-0.629126	6.53033e-59	1.02604e-59		-5.45832	0	0	down	-2.32784	0	0	down
mrna11197.1-v1.0-hybrid	1608	PDI-like 1-2	0.0708674	6.34341e-12	2.4752e-12		1.06193	0	0	up	1.26631	0	0	up
mrna05821.1-v1.0-hybrid	1263	photosystem I subunit D-2	-0.50562	0	0		-1.42319	0	0	down	-1.52721	0	0	down
mrna03754.1-v1.0-hybrid	3522	alpha-xylosidase 1	-0.248987	1.84664e-37	3.96352e-38		-2.93958	0	0	down	-2.41906	0	0	down
mrna08996.1-v1.0-hybrid	1407	alpha/beta-Hydrolases superfamily protein	0.0262702	0.252918	0.211122		1.62465	0	0	up	1.96988	0	0	up
mrna11302.1-v1.0-hybrid	3041	Protein kinase family protein with leucine-rich repeat domain	0.330576	2.094e-56	3.39963e-57		1.27918	0	0	up	1.86819	0	0	up
mrna13195.1-v1.0-hybrid	936	beta-hydroxylase 1	-0.937552	4.62457e-142	3.4158e-143		-1.16514	9.63793e-257	1.0445e-257	down	-1.27037	4.58884e-235	5.41345e-236	down
mrna19853.1-v1.0-hybrid	712	Domain of unknown function (DUF2431)	0.683565	8.87058e-163	5.7965e-164		1.01868	0	0	up	0.805904	5.28466e-239	6.18359e-240
mrna24855.1-v1.0-hybrid	1110	GDSL-like Lipase/Acylhydrolase superfamily protein	0.270561	3.2479e-11	1.3002e-11		1.25358	0	0	up	1.76512	0	0	up
mrna22759.1-v1.0-hybrid	595		0.231268	1.03232e-19	3.19743e-20		2.18792	0	0	up	1.65187	0	0	up
mrna15067.1-v1.0-hybrid	885	Uncharacterised protein family (UPF0114)	1.66843	6.99394e-120	6.02862e-121		3.40741	0	0	up	3.6759	0	0	up
mrna09776.1-v1.0-hybrid	453	2Fe-2S ferredoxin-like superfamily protein	-0.569088	1.24371e-121	1.05875e-122		-1.16874	0	0	down	-1.1618	0	0	down
mrna25391.1-v1.0-hybrid	2031	ascorbate peroxidase 1	0.0491318	3.02217e-14	1.09084e-14		1.38746	0	0	up	1.60206	0	0	up
mrna03460.1-v1.0-hybrid	1173	HXXXD-type acyl-transferase family protein	0.335343	1.14979e-07	5.34628e-08		1.78095	0	0	up	2.05028	0	0	up
mrna08970.1-v1.0-hybrid	2076	GroES-like zinc-binding dehydrogenase family protein	0.376715	6.46464e-26	1.73047e-26		1.2258	0	0	up	1.17597	0	0	up
mrna00637.1-v1.0-hybrid	882	Protein of unknown function (DUF1645)	-0.882758	0	0		-1.02395	0	0	down	-0.14745	2.29713e-14	9.10776e-15
mrna16347.1-v1.0-hybrid	1584	Haloacid dehalogenase-like hydrolase (HAD) superfamily protein	0.227619	2.92787e-15	1.02706e-15		-1.16129	9.00394e-287	9.13359e-288	down	-0.980861	1.94452e-174	2.7284e-175
mrna05306.1-v1.0-hybrid	2652	PLAT/LH2 domain-containing lipoxygenase family protein	-0.94159	0	0		-1.07899	0	0	down	-1.33254	0	0	down
mrna27332.1-v1.0-hybrid	1141	TRICHOME BIREFRINGENCE-LIKE 38	0.703679	3.96217e-170	2.49376e-171		-1.84349	0	0	down	-1.049	8.97494e-209	1.13388e-209	down
mrna06484.1-v1.0-hybrid	1395	HXXXD-type acyl-transferase family protein	-0.274268	6.76447e-103	6.66526e-104		-1.207	0	0	down	-1.38319	0	0	down
mrna25985.1-v1.0-hybrid	1272	TEOSINTE BRANCHED, cycloidea and PCF (TCP) 14	0.358076	4.44511e-30	1.09023e-30		-1.18243	4.34379e-235	4.97586e-236	down	-1.61493	6.05661e-301	6.09869e-302	down
mrna27811.1-v1.0-hybrid	645	cyclin p1;1	0.339665	1.03875e-20	3.13481e-21		-1.12234	1.38489e-163	1.95795e-164	down	-1.19022	1.22606e-143	1.91093e-144	down
mrna18252.1-v1.0-hybrid	1373	FASCICLIN-like arabinogalactan protein 17 precursor	-0.370141	5.04352e-211	2.59457e-212		-1.81502	0	0	down	-1.72215	0	0	down
mrna23820.1-v1.0-hybrid	2859	S-locus lectin protein kinase family protein	0.673464	2.19938e-171	1.37252e-172		1.03765	0	0	up	0.763415	3.57329e-230	4.26205e-231
mrna27231.1-v1.0-hybrid	2053	tetratricopetide-repeat thioredoxin-like 1	0.333972	2.3063e-45	4.35734e-46		-1.28924	0	0	down	-1.44647	0	0	down
mrna28524.1-v1.0-hybrid	2412	alpha/beta-Hydrolases superfamily protein	-0.29483	5.50073e-42	1.09368e-42		-1.538	0	0	down	-1.52553	0	0	down
mrna08523.1-v1.0-hybrid	861		0.46756	1.55856e-27	4.03271e-28		1.00159	2.17907e-185	2.88506e-186	up	1.42589	0	0	up
mrna18774.1-v1.0-hybrid	1050	Concanavalin A-like lectin family protein	-0.175866	4.46174e-21	1.3344e-21		-1.00541	0	0	down	-0.725184	2.9184e-283	3.05967e-284
mrna30909.1-v1.0-hybrid	909		0.0340484	0.105679	0.0817048		-1.41606	0	0	down	-1.51188	0	0	down
mrna27510.1-v1.0-hybrid	753	ATP synthase delta-subunit gene	-0.417487	0	0		-1.15631	0	0	down	-1.5076	0	0	down
mrna22848.1-v1.0-hybrid	515	Heat shock protein 70 (Hsp 70) family protein	0.965438	2.50731e-60	3.88008e-61		1.03205	3.90884e-89	7.71548e-90	up	0.317351	2.12873e-06	1.06915e-06
mrna05599.1-v1.0-hybrid	2313		0.337654	2.77368e-102	2.74466e-103		-1.2993	0	0	down	-2.06852	0	0	down
mrna16882.1-v1.0-hybrid	669	glutathione S-transferase TAU 8	0.0179867	0.230447	0.189848		1.27743	0	0	up	1.70165	0	0	up
mrna02663.1-v1.0-hybrid	510		-0.62638	1.28069e-192	7.20461e-194		-1.0695	0	0	down	-0.158252	6.69791e-16	2.57359e-16
mrna09121.1-v1.0-hybrid	876	Subtilisin-like serine endopeptidase family protein	-0.369267	2.54012e-44	4.86798e-45		-2.57873	0	0	down	-1.30995	0	0	down
mrna25080.1-v1.0-hybrid	1027	12-oxophytodienoate reductase 1	0.553223	2.9086e-84	3.43803e-85		1.07911	0	0	up	1.23038	0	0	up
mrna34043.1-v1.0-hybrid	585	Disease resistance-responsive (dirigent-like protein) family protein	-0.314673	3.75736e-14	1.35979e-14		-1.08404	5.92477e-150	8.85236e-151	down	-1.04308	8.77401e-113	1.54604e-113	down
mrna20070.1-v1.0-hybrid	1764	NPR1-like protein 3	0.519511	5.6279e-84	6.66303e-85		1.04288	0	0	up	1.19393	0	0	up
mrna23261.1-v1.0-hybrid	2157	PHE ammonia lyase 1	-0.588429	3.45443e-110	3.21247e-111		2.07051	0	0	up	1.7251	0	0	up
mrna01304.1-v1.0-hybrid	1143	AAA-ATPase 1	0.0226666	0.252271	0.210515		1.39687	0	0	up	0.855364	0	0
mrna26425.1-v1.0-hybrid	1071	cytochrome P450, family 71, subfamily A, polypeptide 25	1.16604	3.61907e-32	8.51969e-33		4.68639	0	0	up	5.45272	0	0	up
mrna16787.1-v1.0-hybrid	462	Exostosin family protein	-0.35956	1.54785e-20	4.69427e-21		-1.24506	5.92231e-217	7.12292e-218	down	-2.06051	0	0	down
mrna14922.1-v1.0-hybrid	255		0.305295	9.63905e-10	4.07885e-10		1.30092	1.64381e-277	1.69925e-278	up	1.61896	0	0	up
mrna00401.1-v1.0-hybrid	1249	ubiquitin-specific protease 12	-0.449708	6.30986e-102	6.25588e-103		-1.16026	0	0	down	-0.953909	0	0
mrna05312.1-v1.0-hybrid	613	cyclin p4;1	-0.702869	9.20455e-99	9.43516e-100		-1.92577	0	0	down	-1.60126	0	0	down
mrna07034.1-v1.0-hybrid	660	Fumarylacetoacetate (FAA) hydrolase family	0.29837	1.08476e-10	4.42745e-11		1.38664	0	0	up	1.25253	1.03067e-235	1.21509e-236	up
mrna14921.1-v1.0-hybrid	726	alpha/beta-Hydrolases superfamily protein	0.289269	4.74133e-35	1.05967e-35		1.28162	0	0	up	1.53974	0	0	up
mrna17933.1-v1.0-hybrid	2721	dicarboxylate diiron protein, putative (Crd1)	-0.0372085	2.98969e-13	1.11554e-13		-1.35155	0	0	down	-1.7024	0	0	down
mrna11466.1-v1.0-hybrid	1851	UDP-glucosyl transferase 78D2	-0.575225	8.12913e-201	4.36199e-202		-1.15725	0	0	down	-0.97612	0	0
mrna14935.1-v1.0-hybrid	909	dehydrin xero 1	-0.169668	4.54998e-05	2.45536e-05		-3.87832	0	0	down	-3.5082	0	0	down
mrna15013.1-v1.0-hybrid	996	WRKY DNA-binding protein 40	0.807123	8.71622e-36	1.92074e-36		2.62473	0	0	up	3.48064	0	0	up
mrna19863.1-v1.0-hybrid	657	cell wall / vacuolar inhibitor of fructosidase 2	0.359347	7.16385e-19	2.2651e-19		-2.28844	0	0	down	-2.36573	9.55733e-302	9.59438e-303	down
mrna18374.1-v1.0-hybrid	453		0.960449	7.11335e-17	2.38035e-17		2.88892	0	0	up	2.76093	4.81376e-245	5.5328e-246	up
mrna32503.1-v1.0-hybrid	860	plasma membrane intrinsic protein 1;4	-0.384462	0	0		-1.01747	0	0	down	-1.1731	0	0	down
mrna22703.1-v1.0-hybrid	699	nucleoside diphosphate kinase 2	-0.277994	3.96361e-52	6.80735e-53		-1.16431	0	0	down	-1.28704	0	0	down
mrna02347.1-v1.0-hybrid	510	Protein kinase superfamily protein	1.6728	6.70172e-56	1.0952e-56		3.2104	0	0	up	3.31227	0	0	up
mrna13623.1-v1.0-hybrid	1206	Ribosomal protein L17 family protein	-0.329152	3.03913e-142	2.24244e-143		-1.03881	0	0	down	-1.22132	0	0	down
mrna14102.1-v1.0-hybrid	1351	Fasciclin-like arabinogalactan family protein	0.265712	4.64908e-22	1.35722e-22		-1.7547	0	0	down	-1.87421	0	0	down
mrna08994.1-v1.0-hybrid	513	Polyketide cyclase/dehydrase and lipid transport superfamily protein	0.473908	1.92897e-30	4.6972e-31		1.03199	2.23612e-214	2.71486e-215	up	1.60993	0	0	up
mrna05994.1-v1.0-hybrid	1353	P-loop containing nucleoside triphosphate hydrolases superfamily protein	0.00342408	0.839989	0.814742		-1.0024	0	0	down	-1.65297	0	0	down
mrna01994.1-v1.0-hybrid	1248	Major facilitator superfamily protein	0.720438	8.96245e-88	1.0207e-88		1.05284	9.24951e-265	9.83483e-266	up	1.26966	0	0	up
mrna16183.1-v1.0-hybrid	879	NAD(P)H:plastoquinone dehydrogenase complex subunit O	0.0115183	0.614899	0.563235		-1.00878	0	0	down	-1.72336	0	0	down
mrna17154.1-v1.0-hybrid	1946	cysteine-rich RLK (RECEPTOR-like protein kinase) 29	0.901616	0	0		1.10348	0	0	up	1.36742	0	0	up
mrna29787.1-v1.0-hybrid	1574	ethylene responsive element binding factor 2	-0.0117141	0.811999	0.781484		2.09073	0	0	up	2.48148	0	0	up
mrna09384.1-v1.0-hybrid	2001	Auxin efflux carrier family protein	0.451987	4.42326e-78	5.58989e-79		-1.21427	0	0	down	-2.07413	0	0	down
mrna24536.1-v1.0-hybrid	390		0.367409	7.19748e-61	1.10722e-61		1.17497	0	0	up	1.11744	0	0	up
mrna19525.1-v1.0-hybrid	1974	cysteine-rich RLK (RECEPTOR-like protein kinase) 25	0.662263	6.007e-300	2.22074e-301		1.40847	0	0	up	1.71832	0	0	up
mrna21955.1-v1.0-hybrid	749	Pathogenesis-related thaumatin superfamily protein	0.994201	0	0		1.05837	0	0	up	2.31535	0	0	up
mrna26352.1-v1.0-hybrid	1452	UDP-glucosyl transferase 73B3	-0.224578	1.29169e-11	5.09493e-12		1.47183	0	0	up	2.02812	0	0	up
mrna32458.1-v1.0-hybrid	507	glutathione peroxidase 6	0.741847	1.93114e-222	9.49934e-224		1.63061	0	0	up	1.69692	0	0	up
mrna01828.1-v1.0-hybrid	2308	Duplicated homeodomain-like superfamily protein	0.237306	1.9037e-101	1.89977e-102		-1.06173	0	0	down	-1.36716	0	0	down
mrna25106.1-v1.0-hybrid	251		0.806708	2.77354e-67	3.95841e-68		1.20459	5.44931e-216	6.58294e-217	up	1.01002	5.23023e-114	9.16581e-115	up
mrna25967.1-v1.0-hybrid	2283	IQ-domain 31	0.270173	5.15957e-52	8.88304e-53		-3.09423	0	0	down	-2.15252	0	0	down
mrna16800.1-v1.0-hybrid	273		0.00656898	0.930525	0.916772		-2.16228	3.4045e-155	4.96291e-156	down	-1.51532	7.1924e-77	1.52993e-77	down
mrna06317.1-v1.0-hybrid	528		0.176034	0.000466451	0.000271847		-1.2346	1.25883e-111	2.21238e-112	down	-0.7948	7.23977e-44	1.94884e-44
mrna27253.1-v1.0-hybrid	1308	D-mannose binding lectin protein with Apple-like carbohydrate-binding domain	0.774174	6.06704e-199	3.2972e-200		-3.33599	0	0	down	-1.36754	3.10467e-299	3.13816e-300	down
mrna09667.1-v1.0-hybrid	779		-0.591677	2.58559e-56	4.20267e-57		-1.73302	0	0	down	-2.13122	0	0	down
mrna02424.1-v1.0-hybrid	764	BCL-2-associated athanogene 3	0.377662	5.9556e-50	1.05379e-50		-3.00892	0	0	down	-2.44466	0	0	down
mrna31726.1-v1.0-hybrid	687	FK506-binding protein 16-2	0.0485348	0.0215958	0.014963		-1.11267	0	0	down	-1.66397	0	0	down
mrna21343.1-v1.0-hybrid	762	expansin A8	-0.991357	0	0		-4.09866	0	0	down	-3.03313	0	0	down
mrna13999.1-v1.0-hybrid	1092	3-ketoacyl-CoA synthase 12	-0.197798	5.70539e-21	1.70896e-21		-1.80703	0	0	down	-1.62966	0	0	down
mrna12197.1-v1.0-hybrid	2724	alpha-galactosidase 2	0.585429	9.64614e-212	4.95127e-213		1.51936	0	0	up	1.56016	0	0	up
mrna32405.1-v1.0-hybrid	2422	PAS domain-containing protein tyrosine kinase family protein	0.406587	6.869e-44	1.32506e-44		1.18764	0	0	up	0.59075	1.27789e-98	2.40772e-99
mrna32265.1-v1.0-hybrid	455	Bifunctional inhibitor/lipid-transfer protein/seed storage 2S albumin superfamily protein	0.113293	1.92913e-06	9.56463e-07		1.19121	0	0	up	1.68227	0	0	up
mrna16949.1-v1.0-hybrid	1566	Eukaryotic aspartyl protease family protein	0.156536	3.76599e-05	2.02208e-05		1.39124	0	0	up	1.78221	0	0	up
mrna03756.1-v1.0-hybrid	306	NIM1-interacting 2	0.993642	9.66748e-95	1.02346e-95		2.69402	0	0	up	2.87739	0	0	up
mrna28864.1-v1.0-hybrid	690	ATP-citrate lyase A-2	0.46914	1.91791e-34	4.32965e-35		1.3159	0	0	up	1.52253	0	0	up
mrna00215.1-v1.0-hybrid	2808	respiratory burst oxidase homologue D	-0.77467	2.5904e-204	1.37514e-205		-1.23242	0	0	down	-1.03588	0	0	down
mrna00119.1-v1.0-hybrid	390	photosystem I subunit K	-0.219314	0	0		-1.55109	0	0	down	-1.86018	0	0	down
mrna05652.1-v1.0-hybrid	732		0.233864	1.21766e-25	3.28225e-26		-1.13607	0	0	down	-0.898102	2.98301e-247	3.41599e-248
mrna11154.1-v1.0-hybrid	1042	nodulin MtN21 /EamA-like transporter family protein	-0.0913911	0.00251818	0.00156934		-2.04279	0	0	down	-1.44459	0	0	down
mrna02087.1-v1.0-hybrid	2148	Leucine-rich repeat (LRR) family protein	-0.00883999	0.425228	0.374478		-2.40845	0	0	down	-2.68412	0	0	down
mrna15403.1-v1.0-hybrid	369	photosystem II subunit X	-0.157531	1.722e-147	1.23639e-148		-1.06	0	0	down	-1.31485	0	0	down
mrna06774.1-v1.0-hybrid	309	Thioredoxin superfamily protein	-0.59149	1.94282e-18	6.20525e-19		-1.03765	7.86961e-59	1.91507e-59	down	-1.37509	5.0733e-73	1.10273e-73	down
mrna27576.1-v1.0-hybrid	1032	choline kinase 1	0.443545	1.22783e-83	1.45648e-84		1.29418	0	0	up	1.48703	0	0	up
mrna11551.1-v1.0-hybrid	2685	Cyclopropane-fatty-acyl-phospholipid synthase	-0.0346037	0.119022	0.092826		-1.57291	0	0	down	-1.29864	0	0	down
mrna14890.1-v1.0-hybrid	675		-0.382702	2.77522e-17	9.17229e-18		-2.91946	0	0	down	-2.88242	0	0	down
mrna26926.1-v1.0-hybrid	1944	Protein of unknown function (DUF1005)	0.280118	6.74524e-29	1.69558e-29		-1.17286	0	0	down	-1.30535	0	0	down
mrna07884.1-v1.0-hybrid	1401	ammonium transporter 1;1	-0.646828	7.63687e-102	7.58612e-103		-1.4994	0	0	down	-1.75569	0	0	down
mrna08748.1-v1.0-hybrid	674	ChaC-like family protein	-0.696572	0	0		-1.25804	0	0	down	-1.73837	0	0	down
mrna08120.1-v1.0-hybrid	579		0.286899	1.67146e-80	2.04975e-81		-1.14922	0	0	down	-0.992292	0	0
mrna08657.1-v1.0-hybrid	326	Uncharacterised protein family (UPF0041)	0.488204	6.60604e-121	5.65137e-122		1.07141	0	0	up	1.123	0	0	up
mrna16319.1-v1.0-hybrid	926	annexin 2	-0.465483	4.87101e-122	4.13359e-123		-1.07623	0	0	down	-0.398328	3.01415e-93	5.83993e-94
mrna05904.1-v1.0-hybrid	1008	Protein of unknown function (DUF3049)	-0.881299	3.72683e-113	3.38467e-114		-4.53584	0	0	down	-3.19026	0	0	down
mrna15759.1-v1.0-hybrid	584		1.62509	3.16605e-56	5.15341e-57		3.28664	0	0	up	4.37294	0	0	up
mrna21181.1-v1.0-hybrid	1635	Major facilitator superfamily protein	0.454915	2.4095e-27	6.25932e-28		1.16854	6.92622e-281	7.09944e-282	up	1.84594	0	0	up
mrna18472.1-v1.0-hybrid	504		2.21962	4.12953e-134	3.20944e-135		2.73459	0	0	up	3.337	0	0	up
mrna03948.1-v1.0-hybrid	396	Bifunctional inhibitor/lipid-transfer protein/seed storage 2S albumin superfamily protein	-0.248055	6.17724e-09	2.71068e-09		-3.57807	0	0	down	-2.77099	0	0	down
mrna28958.1-v1.0-hybrid	2469	Phototropic-responsive NPH3 family protein	-0.265996	4.28726e-56	6.98989e-57		-1.18318	0	0	down	-1.21031	0	0	down
mrna19774.1-v1.0-hybrid	531		0.928575	0	0		1.02294	0	0	up	1.66255	0	0	up
mrna33903.1-v1.0-hybrid	714	wall associated kinase 3	0.928539	1.32489e-84	1.55846e-85		2.02052	0	0	up	2.2943	0	0	up
mrna14537.1-v1.0-hybrid	513		0.454481	3.02168e-68	4.26525e-69		1.24621	0	0	up	1.06561	0	0	up
mrna24226.1-v1.0-hybrid	1428	UDP-Glycosyltransferase superfamily protein	-0.0152184	0.513641	0.460147		1.56374	0	0	up	2.34157	0	0	up
mrna22136.1-v1.0-hybrid	1220		-0.269064	5.69587e-35	1.27496e-35		-1.17012	0	0	down	-0.950579	0	0
mrna14456.1-v1.0-hybrid	1749	cellulose synthase-like A02	-0.133114	1.04836e-27	2.70178e-28		-2.58456	0	0	down	-1.83629	0	0	down
mrna28526.1-v1.0-hybrid	918	alpha/beta-Hydrolases superfamily protein	0.35413	2.75913e-32	6.48053e-33		-1.60104	0	0	down	-1.62826	0	0	down
mrna03746.1-v1.0-hybrid	1497	3-ketoacyl-CoA synthase 6	0.355993	0	0		-2.79318	0	0	down	-2.33486	0	0	down
mrna02317.1-v1.0-hybrid	640	Late embryogenesis abundant protein (LEA) family protein	0.111399	4.24433e-10	1.77204e-10		1.15943	0	0	up	1.671	0	0	up
mrna15840.1-v1.0-hybrid	1392	NDH-dependent cyclic electron flow 1	-0.275523	8.64472e-70	1.20044e-70		-1.36382	0	0	down	-1.84709	0	0	down
mrna02710.1-v1.0-hybrid	1563	calmodulin-binding family protein	0.439542	1.86576e-121	1.589e-122		-1.07521	0	0	down	-1.18086	0	0	down
mrna28762.1-v1.0-hybrid	990	NAC (No Apical Meristem) domain transcriptional regulator superfamily protein	0.915051	4.53746e-65	6.63879e-66		1.5616	1.18586e-296	1.18047e-297	up	2.24582	0	0	up
mrna16103.1-v1.0-hybrid	783	pfkB-like carbohydrate kinase family protein	0.334469	1.01601e-17	3.31609e-18		1.06856	5.37566e-276	5.57937e-277	up	0.948404	4.55933e-167	6.53733e-168
mrna32584.1-v1.0-hybrid	669	NAD(P)H dehydrogenase 18	-0.0185409	0.416398	0.365366		-1.03346	0	0	down	-1.68556	0	0	down
mrna25901.1-v1.0-hybrid	1107	disease resistance family protein / LRR family protein	0.976357	2.8653e-81	3.4919e-82		1.99576	0	0	up	2.69488	0	0	up
mrna27838.1-v1.0-hybrid	2034	Phenazine biosynthesis PhzC/PhzF protein	0.235097	7.28062e-16	2.50529e-16		1.4271	0	0	up	1.74821	0	0	up
mrna30424.1-v1.0-hybrid	1422	alpha 1,4-glycosyltransferase family protein	0.336038	1.9091e-81	2.32003e-82		-1.17015	0	0	down	-1.37978	0	0	down
mrna06649.1-v1.0-hybrid	2640	inosine-uridine preferring nucleoside hydrolase family protein	0.667966	8.11382e-67	1.16266e-67		2.08551	0	0	up	1.96424	0	0	up
mrna22974.1-v1.0-hybrid	1185	S-adenosylmethionine synthetase family protein	-0.148373	1.74927e-65	2.54401e-66		-1.61311	0	0	down	-1.47335	0	0	down
mrna23311.1-v1.0-hybrid	1275	chorismate synthase, putative / 5-enolpyruvylshikimate-3-phosphate phospholyase, putative	0.11902	0.00810715	0.00532365		1.80834	0	0	up	1.02399	1.71729e-174	2.40892e-175	up
mrna08396.1-v1.0-hybrid	2963	Protein of unknown function (DUF3741)	0.236348	7.00023e-53	1.18809e-53		-1.10264	0	0	down	-1.13058	0	0	down
mrna05647.1-v1.0-hybrid	1581	squalene epoxidase 3	-0.562851	4.09693e-134	3.18254e-135		-4.24294	0	0	down	-3.32616	0	0	down
mrna28270.1-v1.0-hybrid	996	Calcium-binding EF-hand family protein	0.643954	4.62383e-123	3.89381e-124		1.26394	0	0	up	1.44203	0	0	up
mrna06602.1-v1.0-hybrid	1551	indole-3-acetate beta-D-glucosyltransferase	-0.94738	0	0		1.37254	0	0	up	2.03236	0	0	up
mrna23529.1-v1.0-hybrid	1224	zinc transporter 11 precursor	0.778125	0	0		1.33796	0	0	up	1.34399	0	0	up
mrna01858.1-v1.0-hybrid	1072	O-methyltransferase 1	0.724714	2.72226e-62	4.11603e-63		2.78682	0	0	up	2.96163	0	0	up
mrna03819.1-v1.0-hybrid	2395	Protein of unknown function (DUF1666)	0.744877	5.41322e-165	3.49387e-166		1.52241	0	0	up	1.34021	0	0	up
mrna02631.1-v1.0-hybrid	2217	Cellulose-synthase-like C12	-0.536192	2.47187e-115	2.20905e-116		-1.56574	0	0	down	-0.978862	0	0
mrna11055.1-v1.0-hybrid	933	Plant L-ascorbate oxidase	-0.111339	1.07436e-05	5.55973e-06		-2.21551	0	0	down	-2.32279	0	0	down
mrna24225.1-v1.0-hybrid	1434	UDP-Glycosyltransferase superfamily protein	0.125757	4.68415e-12	1.82257e-12		1.0373	0	0	up	1.58522	0	0	up
mrna04817.1-v1.0-hybrid	2541	beta-galactosidase 8	0.294709	2.46094e-46	4.57431e-47		-1.35721	0	0	down	-1.1194	0	0	down
mrna18099.1-v1.0-hybrid	753	ascorbate peroxidase 2	0.54022	3.97035e-17	1.31799e-17		1.89158	0	0	up	1.92781	0	0	up
mrna19725.1-v1.0-hybrid	1205	DNA glycosylase superfamily protein	-0.503649	1.20164e-51	2.07708e-52		-2.56937	0	0	down	-1.39145	6.2597e-288	6.49543e-289	down
mrna18436.1-v1.0-hybrid	909	Haloacid dehalogenase-like hydrolase (HAD) superfamily protein	0.320452	3.96591e-48	7.20207e-49		-1.0555	0	0	down	-0.565536	3.09196e-110	5.50165e-111
mrna23193.1-v1.0-hybrid	744	photosystem I light harvesting complex gene 1	-0.468225	0	0		-2.26531	0	0	down	-2.22061	0	0	down
mrna28763.1-v1.0-hybrid	738	glutathione S-transferase PHI 9	0.881182	1.73471e-71	2.35919e-72		3.6487	0	0	up	4.19887	0	0	up
mrna34432.1-v1.0-hybrid	804	chlorophyll A/B binding protein 1	-0.84059	0	0		-3.56844	0	0	down	-3.35849	0	0	down
mrna24421.1-v1.0-hybrid	3424	multidrug resistance-associated protein 5	0.570489	1.65887e-222	8.1537e-224		1.01304	0	0	up	0.655726	9.23233e-307	9.17597e-308
mrna10571.1-v1.0-hybrid	966	alpha/beta-Hydrolases superfamily protein	-0.935393	0	0		-1.07973	0	0	down	-1.06243	0	0	down
mrna10551.1-v1.0-hybrid	645	glutathione S-transferase phi 8	-0.405555	2.65528e-154	1.82333e-155		1.01771	0	0	up	1.2832	0	0	up
mrna17889.1-v1.0-hybrid	555	cell wall / vacuolar inhibitor of fructosidase 2	-0.226151	5.53756e-13	2.08568e-13		-3.6794	0	0	down	-2.58106	0	0	down
mrna31814.1-v1.0-hybrid	1074	Phosphoglycerate mutase family protein	0.572491	0	0		1.0918	0	0	up	0.0920115	2.84909e-11	1.2158e-11
mrna16804.1-v1.0-hybrid	651	photosystem I subunit l	-0.422319	0	0		-1.23495	0	0	down	-1.65473	0	0	down
mrna31983.1-v1.0-hybrid	1071	homolog of RPW8 3	1.0499	1.63483e-118	1.42542e-119		1.42548	0	0	up	1.64323	0	0	up
mrna29409.1-v1.0-hybrid	519	CAP (Cysteine-rich secretory proteins, Antigen 5, and Pathogenesis-related 1 protein) superfamily protein	-0.0412443	0.384401	0.332167		-1.65994	5.79505e-241	6.54166e-242	down	-1.91919	4.32125e-235	5.09612e-236	down
mrna19672.1-v1.0-hybrid	472	hemoglobin 1	-0.740816	1.37055e-147	9.8248e-149		-1.47642	0	0	down	-1.90808	0	0	down
mrna29956.1-v1.0-hybrid	1553	Cytochrome P450 superfamily protein	0.900577	0	0		1.18627	0	0	up	0.890664	0	0
mrna25376.1-v1.0-hybrid	261	phytosulfokine 4 precursor	-0.101004	0.0243652	0.0170772		1.18251	0	0	up	1.95053	0	0	up
mrna01787.1-v1.0-hybrid	1692	Protein of unknown function (DUF1005)	-0.792842	1.63905e-167	1.04725e-168		-1.05382	0	0	down	-1.22607	0	0	down
mrna11306.1-v1.0-hybrid	3038	Protein kinase family protein with leucine-rich repeat domain	0.342298	8.15728e-73	1.09163e-73		1.00066	0	0	up	1.33416	0	0	up
mrna08550.1-v1.0-hybrid	1032		-0.39735	6.95384e-15	2.46322e-15		1.51751	0	0	up	1.15093	3.355e-199	4.352e-200	up
mrna25982.1-v1.0-hybrid	1285	myb domain protein 4	-0.386881	2.72348e-17	8.99714e-18		2.81778	0	0	up	2.8975	0	0	up
mrna25101.1-v1.0-hybrid	1692	trehalase 1	-0.00228074	0.972539	0.964293		1.8328	0	0	up	1.84227	0	0	up
mrna08595.1-v1.0-hybrid	1134	Ubiquitin-like superfamily protein	-0.342285	1.31629e-45	2.47785e-46		-1.37428	0	0	down	-1.70487	0	0	down
mrna22957.1-v1.0-hybrid	1803	Major facilitator superfamily protein	-0.0987542	4.89102e-07	2.34427e-07		-1.48757	0	0	down	-1.70467	0	0	down
mrna24805.1-v1.0-hybrid	2718	acyl-activating enzyme 18	0.373443	2.36103e-48	4.2786e-49		1.06748	0	0	up	0.867711	0	0
mrna28339.1-v1.0-hybrid	927	Matrixin family protein	1.05221	4.68972e-78	5.93021e-79		2.26515	0	0	up	2.86462	0	0	up
mrna01747.1-v1.0-hybrid	1209	MATE efflux family protein	0.717804	4.34187e-72	5.85847e-73		1.58704	0	0	up	0.880448	9.86629e-116	1.71616e-116
mrna19643.1-v1.0-hybrid	1227	Glycine cleavage T-protein family	-0.693517	0	0		-1.33259	0	0	down	-1.74149	0	0	down
mrna18289.1-v1.0-hybrid	1812		-0.297288	7.14975e-68	1.01386e-68		1.08604	0	0	up	1.01438	0	0	up
mrna01830.1-v1.0-hybrid	1890	S-adenosyl-L-methionine-dependent methyltransferases superfamily protein	-0.276988	2.60628e-42	5.14906e-43		-1.50012	0	0	down	-1.54557	0	0	down
mrna32037.1-v1.0-hybrid	735		0.96032	6.41448e-58	1.01959e-58		1.50716	1.39599e-215	1.68799e-216	up	-0.214234	0.00494087	0.0030775
mrna32153.1-v1.0-hybrid	1098	nodulin MtN21 /EamA-like transporter family protein	0.610472	5.83744e-84	6.91334e-85		1.65433	0	0	up	1.61087	0	0	up
mrna25863.1-v1.0-hybrid	990	Ferritin/ribonucleotide reductase-like family protein	-0.216285	5.52478e-08	2.53008e-08		-1.6048	1.93923e-292	1.94585e-293	down	-0.832196	4.31259e-83	8.87386e-84
mrna04477.1-v1.0-hybrid	3558	ATPase E1-E2 type family protein / haloacid dehalogenase-like hydrolase family protein	0.252119	9.569e-59	1.50639e-59		1.29185	0	0	up	1.32567	0	0	up
mrna27527.1-v1.0-hybrid	1874	laccase 14	-0.390572	1.40126e-63	2.08605e-64		-4.37248	0	0	down	-3.37555	0	0	down
mrna13687.1-v1.0-hybrid	2859	NB-ARC domain-containing disease resistance protein	1.28216	0	0		1.72376	0	0	up	2.56091	0	0	up
mrna20355.1-v1.0-hybrid	1608	polyol/monosaccharide transporter 5	0.151979	3.25703e-52	5.58511e-53		1.1621	0	0	up	1.52562	0	0	up
mrna30520.1-v1.0-hybrid	854	myb domain protein 20	0.793211	3.95678e-20	1.2136e-20		2.8645	0	0	up	2.95738	0	0	up
mrna21464.1-v1.0-hybrid	1047	alpha/beta-Hydrolases superfamily protein	0.314495	2.86996e-13	1.06944e-13		1.76629	0	0	up	2.15531	0	0	up
mrna03903.1-v1.0-hybrid	1563	RNA 3\'-terminal phosphate cyclase/enolpyruvate transferase, alpha/beta	0.0155709	0.447554	0.395576		1.06582	0	0	up	1.00222	0	0	up
mrna01857.1-v1.0-hybrid	1038	2-oxoglutarate (2OG) and Fe(II)-dependent oxygenase superfamily protein	2.04455	5.29658e-148	3.77662e-149		4.44367	0	0	up	5.69683	0	0	up
mrna28704.1-v1.0-hybrid	432	phy rapidly regulated 2	-0.629735	1.52425e-97	1.57932e-98		-3.73463	0	0	down	-2.91581	0	0	down
mrna24224.1-v1.0-hybrid	1437	UDP-Glycosyltransferase superfamily protein	0.477239	1.72091e-205	9.05016e-207		1.97968	0	0	up	2.61008	0	0	up
mrna24325.1-v1.0-hybrid	1185	NAD(P)-binding Rossmann-fold superfamily protein	0.420018	2.94655e-26	7.83226e-27		1.49758	0	0	up	1.54857	0	0	up
mrna14094.1-v1.0-hybrid	168		0.838388	0	0		2.12784	0	0	up	1.39487	0	0	up
mrna29041.1-v1.0-hybrid	2091		-0.532592	0	0		-1.63532	0	0	down	-2.20729	0	0	down
mrna17425.1-v1.0-hybrid	2757	plant U-box 9	-0.619889	1.14199e-304	4.16949e-306		-1.03044	0	0	down	-0.637423	0	0
mrna30498.1-v1.0-hybrid	450	microsomal glutathione s-transferase, putative	-0.280542	7.80145e-78	9.88886e-79		1.19913	0	0	up	1.81127	0	0	up
mrna05784.1-v1.0-hybrid	1374	Galactosyl transferase GMA12/MNN10 family protein	-0.172573	8.5616e-08	3.95971e-08		-2.24713	0	0	down	-1.9175	0	0	down
mrna06030.1-v1.0-hybrid	990	lysophospholipase 2	0.454842	5.25153e-26	1.40253e-26		1.88493	0	0	up	2.15996	0	0	up
mrna08537.1-v1.0-hybrid	1384		-0.160605	1.76391e-13	6.52979e-14		-1.37927	0	0	down	-1.40582	0	0	down
mrna16496.1-v1.0-hybrid	3201	receptor like protein 6	0.91807	0	0		1.14817	0	0	up	1.21198	0	0	up
mrna17237.1-v1.0-hybrid	2520	PA-domain containing subtilase family protein	-0.583906	0	0		-2.71551	0	0	down	-1.91601	0	0	down
mrna30919.1-v1.0-hybrid	666	RHO guanyl-nucleotide exchange factor 11	0.340168	9.83326e-46	1.84655e-46		1.53675	0	0	up	1.62195	0	0	up
mrna02381.1-v1.0-hybrid	1035	basic helix-loop-helix (bHLH) DNA-binding superfamily protein	-0.902176	0	0		-1.29679	0	0	down	-1.50401	0	0	down
mrna12966.1-v1.0-hybrid	1545	pectin methylesterase 44	0.13446	1.30181e-08	5.79163e-09		-2.16927	0	0	down	-2.25245	0	0	down
mrna09073.1-v1.0-hybrid	2277	phospholipase A 2A	0.209795	0.000161988	9.10037e-05		2.8242	0	0	up	3.86005	0	0	up
mrna09260.1-v1.0-hybrid	672	glutathione S-transferase TAU 8	0.05761	3.23077e-09	1.39921e-09		1.28889	0	0	up	1.20481	0	0	up
mrna08389.1-v1.0-hybrid	330	glutathione S-transferase tau 7	0.331799	0.000989556	0.000592396		2.18498	1.89204e-269	1.99241e-270	up	2.55148	0	0	up
mrna04435.1-v1.0-hybrid	813	expansin A15	0.278457	2.83064e-57	4.5372e-58		-4.82821	0	0	down	-3.36176	0	0	down
mrna02694.1-v1.0-hybrid	801		0.117543	0.00118683	0.000716068		-1.2896	1.39961e-234	1.60963e-235	down	-1.71782	3.86382e-286	4.0212e-287	down
mrna30754.1-v1.0-hybrid	1847	S-locus lectin protein kinase family protein	0.519711	1.39794e-53	2.35285e-54		1.63058	0	0	up	1.65016	0	0	up
mrna34981.1-v1.0-hybrid	471	HXXXD-type acyl-transferase family protein	0.455774	4.1119e-21	1.2282e-21		-3.35391	0	0	down	-1.41508	1.09698e-102	2.0277e-103	down
mrna13270.1-v1.0-hybrid	312	Copper transport protein family	0.354883	1.74242e-13	6.44691e-14		1.77285	0	0	up	1.12437	1.4679e-163	2.12953e-164	up
mrna00687.1-v1.0-hybrid	312	MLP-like protein 423	-0.168426	4.42691e-44	8.50925e-45		-5.05233	0	0	down	-2.69979	0	0	down
mrna01774.1-v1.0-hybrid	489	basic pathogenesis-related protein 1	-0.298574	2.26734e-118	1.98038e-119		-1.19781	0	0	down	-0.902268	0	0
mrna29975.1-v1.0-hybrid	5835	kinase interacting (KIP1-like) family protein	0.990261	0	0		-1.35611	0	0	down	-1.53855	0	0	down
mrna17629.1-v1.0-hybrid	414	cytochrome B5 isoform B	0.4883	1.00805e-23	2.83428e-24		1.63565	0	0	up	1.94683	0	0	up
mrna29958.1-v1.0-hybrid	2006	Cytochrome P450 superfamily protein	0.826913	3.20444e-205	1.68887e-206		1.80711	0	0	up	1.85958	0	0	up
mrna09501.1-v1.0-hybrid	804	response regulator 5	0.0034173	0.876296	0.854977		-1.0344	0	0	down	-1.61438	0	0	down
mrna21766.1-v1.0-hybrid	3749	Ankyrin repeat family protein	0.683322	0	0		1.30458	0	0	up	1.58616	0	0	up
mrna12871.1-v1.0-hybrid	1991	Plant invertase/pectin methylesterase inhibitor superfamily	-0.473413	3.82073e-147	2.74619e-148		-3.45378	0	0	down	-2.33727	0	0	down
mrna10447.1-v1.0-hybrid	1326	HXXXD-type acyl-transferase family protein	0.0559702	0.217405	0.17746		1.20448	0	0	up	2.31955	0	0	up
mrna08260.1-v1.0-hybrid	1830	S-adenosyl-L-methionine-dependent methyltransferases superfamily protein	0.362531	3.51496e-199	1.90756e-200		-2.26465	0	0	down	-1.95185	0	0	down
mrna08763.1-v1.0-hybrid	3039	ABC1 family protein	0.266529	2.64383e-37	5.68469e-38		1.09646	0	0	up	1.10594	0	0	up
mrna15301.1-v1.0-hybrid	1794	Eukaryotic aspartyl protease family protein	-0.435003	8.28482e-84	9.8213e-85		-3.41132	0	0	down	-2.19329	0	0	down
mrna02644.1-v1.0-hybrid	1092	branched-chain amino acid transaminase 2	-0.67418	3.41201e-82	4.11906e-83		1.51882	0	0	up	1.28084	0	0	up
mrna28678.1-v1.0-hybrid	774	UDP-glucosyl transferase 85A2	0.344105	6.54679e-34	1.49043e-34		-3.18867	0	0	down	-3.18754	0	0	down
mrna31653.1-v1.0-hybrid	1052	ALA-interacting subunit 5	0.826413	2.17764e-77	2.77445e-78		1.16813	7.01442e-219	8.39923e-220	up	0.250803	4.57029e-07	2.23453e-07
mrna30942.1-v1.0-hybrid	1509	Protein phosphatase 2A regulatory B subunit family protein	-0.112297	1.41744e-05	7.39633e-06		-1.07098	0	0	down	-0.733651	1.63505e-153	2.45424e-154
mrna14373.1-v1.0-hybrid	1257	arogenate dehydratase 6	-0.289846	2.26146e-30	5.51547e-31		1.27225	0	0	up	0.926577	0	0
mrna02690.1-v1.0-hybrid	1164	zinc transporter 4 precursor	0.711579	2.49765e-78	3.14972e-79		1.31598	0	0	up	0.598034	1.77655e-54	4.36755e-55
mrna10138.1-v1.0-hybrid	2028	Integrin-linked protein kinase family	0.40495	1.36239e-237	6.29061e-239		1.01031	0	0	up	0.159542	1.45427e-35	4.24518e-36
mrna32015.1-v1.0-hybrid	3246	multidrug resistance-associated protein 14	0.882119	0	0		1.24365	0	0	up	0.997741	0	0
mrna09010.1-v1.0-hybrid	3062	Protein kinase family protein with leucine-rich repeat domain	-0.0966121	3.33334e-05	1.78277e-05		1.82381	0	0	up	1.95128	0	0	up
mrna27791.1-v1.0-hybrid	549		-0.127436	0.0214347	0.0148432		-1.04182	4.69444e-81	9.76779e-82	down	-1.39072	8.4639e-102	1.57003e-102	down
mrna05685.1-v1.0-hybrid	1758	Cellulose-synthase-like C5	-0.411963	3.09415e-94	3.2922e-95		-3.68803	0	0	down	-3.05763	0	0	down
mrna21318.1-v1.0-hybrid	1169	Uroporphyrinogen decarboxylase	-0.197083	2.54118e-19	7.94942e-20		-1.13342	0	0	down	-1.2379	0	0	down
mrna29819.1-v1.0-hybrid	1833	Tetratricopeptide repeat (TPR)-like superfamily protein	-0.724013	3.36572e-224	1.64661e-225		-3.38382	0	0	down	-2.84614	0	0	down
mrna12092.1-v1.0-hybrid	813	terpene synthase 21	3.44025	1.62036e-252	6.99286e-254		6.89057	0	0	up	7.66945	0	0	up
mrna25105.1-v1.0-hybrid	1485	Heat shock protein 70 (Hsp 70) family protein	0.755768	0	0		1.20816	0	0	up	1.09558	0	0	up
mrna18044.1-v1.0-hybrid	795	zinc finger protein 8	-0.0526875	0.0778336	0.0587586		-1.09533	7.91211e-298	7.86414e-299	down	-0.865849	1.53171e-161	2.23562e-162
mrna05255.1-v1.0-hybrid	1638	4-coumarate:CoA ligase 2	0.469104	3.89999e-59	6.10677e-60		2.23732	0	0	up	2.20029	0	0	up
mrna07599.1-v1.0-hybrid	1551	Amidase family protein	-0.281854	4.14631e-49	7.43625e-50		-1.20674	0	0	down	-1.53485	0	0	down
mrna15402.1-v1.0-hybrid	1045	S-adenosyl-L-methionine-dependent methyltransferases superfamily protein	-0.297198	3.37913e-27	8.80143e-28		-1.31653	0	0	down	-1.70888	0	0	down
mrna28279.1-v1.0-hybrid	708	Calcium-binding EF-hand family protein	0.642679	1.66651e-14	5.98082e-15		2.02968	3.73661e-272	3.90935e-273	up	2.48407	0	0	up
mrna15392.1-v1.0-hybrid	842	Duplicated homeodomain-like superfamily protein	0.231653	0.000168157	9.454e-05		2.80374	0	0	up	1.34038	2.64114e-166	3.79812e-167	up
mrna32332.1-v1.0-hybrid	1089	Nucleotide-sugar transporter family protein	0.242673	1.54454e-13	5.70648e-14		-1.79457	0	0	down	-1.77569	0	0	down
mrna32652.1-v1.0-hybrid	343		0.638683	0	0		2.0356	0	0	up	2.77316	0	0	up
mrna21260.1-v1.0-hybrid	582	Plant invertase/pectin methylesterase inhibitor superfamily protein	0.615627	1.78365e-238	8.20161e-240		-2.02417	0	0	down	-0.434397	1.12492e-84	2.29009e-85
mrna19848.1-v1.0-hybrid	1029	farnesyl diphosphate synthase 2	0.828585	0	0		1.43888	0	0	up	1.13696	0	0	up
mrna03873.1-v1.0-hybrid	1056	galacturonosyltransferase-like 3	-0.360324	8.28899e-34	1.8918e-34		-2.12827	0	0	down	-2.34436	0	0	down
mrna30068.1-v1.0-hybrid	1143	alcohol dehydrogenase 1	0.684342	4.87243e-157	3.29742e-158		1.47726	0	0	up	0.467059	1.10399e-69	2.45006e-70
mrna24069.1-v1.0-hybrid	1803	Protein of unknown function, DUF547	0.380349	1.54425e-74	2.03116e-75		-2.19273	0	0	down	-2.22317	0	0	down
mrna29873.1-v1.0-hybrid	489	Protein kinase superfamily protein	0.535279	3.33992e-48	6.05762e-49		1.02255	7.40889e-259	7.98722e-260	up	0.670081	1.5495e-79	3.24664e-80
mrna06549.1-v1.0-hybrid	1998	HXXXD-type acyl-transferase family protein	-0.219007	5.58477e-184	3.26973e-185		-4.89718	0	0	down	-2.93029	0	0	down
mrna16754.1-v1.0-hybrid	861	F-box family protein	0.284765	6.5301e-12	2.55029e-12		1.01519	1.64204e-222	1.94568e-223	up	1.19378	4.52014e-261	5.01138e-262	up
mrna16244.1-v1.0-hybrid	1014	Protein kinase superfamily protein	0.948255	0	0		1.32362	0	0	up	0.441135	3.73385e-187	5.03552e-188
mrna30428.1-v1.0-hybrid	897	Dof-type zinc finger DNA-binding family protein	-0.890741	1.15815e-82	1.38974e-83		-1.49123	9.33334e-237	1.06525e-237	down	-1.12843	1.99726e-123	3.35751e-124	down
mrna17296.1-v1.0-hybrid	1449	cytochrome P450, family 87, subfamily A, polypeptide 2	0.756428	0	0		1.50939	0	0	up	1.21675	0	0	up
mrna00681.1-v1.0-hybrid	1104	RING/U-box superfamily protein	0.0706094	0.0639988	0.0477009		-1.26578	6.60257e-220	7.88355e-221	down	-1.5245	9.69302e-233	1.15018e-233	down
mrna09430.1-v1.0-hybrid	1257	MATE efflux family protein	0.388087	6.90379e-108	6.53624e-109		1.36416	0	0	up	1.17364	0	0	up
mrna10059.1-v1.0-hybrid	588	Ribosomal protein L7Ae/L30e/S12e/Gadd45 family protein	0.0653853	0.0350721	0.0251186		1.25412	0	0	up	0.776351	1.84291e-200	2.38137e-201
mrna09426.1-v1.0-hybrid	675	glutathione S-transferase TAU 8	0.814214	0	0		2.64211	0	0	up	3.09988	0	0	up
mrna31445.1-v1.0-hybrid	597	stress enhanced protein 2	0.120681	1.56567e-17	5.13639e-18		1.01022	0	0	up	0.950168	0	0
mrna30391.1-v1.0-hybrid	765		1.10503	2.05754e-67	2.93261e-68		2.28056	0	0	up	3.04448	0	0	up
mrna25363.1-v1.0-hybrid	1386	UDP-Glycosyltransferase superfamily protein	0.903987	1.49139e-59	2.32445e-60		1.99339	0	0	up	2.27095	0	0	up
mrna32347.1-v1.0-hybrid	1152	leucoanthocyanidin dioxygenase	-0.760653	3.74421e-278	1.48287e-279		2.74563	0	0	up	2.82985	0	0	up
mrna08591.1-v1.0-hybrid	504	Cupredoxin superfamily protein	-0.344698	0	0		-1.29676	0	0	down	-1.52795	0	0	down
mrna00708.1-v1.0-hybrid	2787	UDP-glucosyl transferase 74B1	0.927667	3.18305e-225	1.54995e-226		2.16314	0	0	up	2.32569	0	0	up
mrna05176.1-v1.0-hybrid	657		-0.326125	4.12184e-46	7.69145e-47		-3.17768	0	0	down	-2.63356	0	0	down
mrna18447.1-v1.0-hybrid	393		-0.769092	0	0		-2.50923	0	0	down	-2.2169	0	0	down
mrna02717.1-v1.0-hybrid	828	homolog of carrot EP3-3 chitinase	1.53454	2.74644e-113	2.49218e-114		3.95324	0	0	up	4.6941	0	0	up
mrna21959.1-v1.0-hybrid	1040	beta-1,3-glucanase 1	0.768767	1.12358e-55	1.84259e-56		2.58075	0	0	up	2.89871	0	0	up
mrna19762.1-v1.0-hybrid	2464	fumarylacetoacetase, putative	-0.050941	2.77862e-07	1.31471e-07		1.4054	0	0	up	1.72632	0	0	up
mrna22074.1-v1.0-hybrid	2814	2-oxoglutarate (2OG) and Fe(II)-dependent oxygenase superfamily protein	0.231757	2.24798e-66	3.23581e-67		1.03529	0	0	up	1.60549	0	0	up
mrna01487.1-v1.0-hybrid	2295	uridine kinase-like 4	-0.046841	0.000153599	8.61325e-05		-1.00903	0	0	down	-1.30798	0	0	down
mrna15165.1-v1.0-hybrid	915	NmrA-like negative transcriptional regulator family protein	-0.159225	5.26399e-07	2.52645e-07		-1.12182	6.88827e-262	7.37637e-263	down	-1.08055	3.93885e-197	5.15019e-198	down
mrna03877.1-v1.0-hybrid	1053	NAD(P)-binding Rossmann-fold superfamily protein	-0.456204	7.6546e-184	4.49032e-185		2.26658	0	0	up	2.35421	0	0	up
mrna01280.1-v1.0-hybrid	402	thioredoxin 2	0.668121	5.40931e-205	2.86125e-206		1.00974	0	0	up	0.711978	1.12209e-239	1.30951e-240
mrna10811.1-v1.0-hybrid	1077	HXXXD-type acyl-transferase family protein	-0.0240814	0.501493	0.448018		-1.82831	0	0	down	-1.59138	0	0	down
mrna22909.1-v1.0-hybrid	2270	Leucine-rich repeat protein kinase family protein	2.49851	0	0		3.28802	0	0	up	3.31155	0	0	up
mrna15418.1-v1.0-hybrid	471	17.6 kDa class II heat shock protein	0.111268	1.31338e-05	6.84529e-06		-1.24776	0	0	down	-0.248495	5.90468e-21	2.07499e-21
mrna22671.1-v1.0-hybrid	2380	Calcium-dependent lipid-binding (CaLB domain) plant phosphoribosyltransferase family protein	-0.351856	2.21222e-76	2.84553e-77		-1.75366	0	0	down	-1.59605	0	0	down
mrna26963.1-v1.0-hybrid	1444	cytochrome P450, family 712, subfamily A, polypeptide 1	0.476713	9.59075e-93	1.03621e-93		1.02702	0	0	up	1.10039	0	0	up
mrna09003.1-v1.0-hybrid	1738	NADP-malic enzyme 3	0.493071	2.78221e-137	2.11662e-138		1.39265	0	0	up	1.59911	0	0	up
mrna31701.1-v1.0-hybrid	150		-0.267865	0.00169367	0.00103591		-1.20743	6.26023e-45	1.70846e-45	down	-0.724287	4.1476e-16	1.58666e-16
mrna20047.1-v1.0-hybrid	699	Ribosomal L27e protein family	0.167072	4.85502e-06	2.4607e-06		1.39378	0	0	up	1.93662	0	0	up
mrna12109.1-v1.0-hybrid	1314	Eukaryotic aspartyl protease family protein	-0.0440853	0.0288084	0.0204004		-5.02441	0	0	down	-2.49058	0	0	down
mrna16333.1-v1.0-hybrid	1329		-0.193872	1.46581e-28	3.71154e-29		-1.83902	0	0	down	-2.10699	0	0	down
mrna09065.1-v1.0-hybrid	336	phospholipase A 2A	-0.402848	0.00129714	0.000785694		2.55306	0	0	up	3.6928	0	0	up
mrna30459.1-v1.0-hybrid	474		-0.286614	1.13721e-26	2.99938e-27		-1.72397	0	0	down	-1.50972	0	0	down
mrna19855.1-v1.0-hybrid	1434	phosphofructokinase 2	0.390062	1.82377e-29	4.52321e-30		1.19184	0	0	up	1.84408	0	0	up
mrna31283.1-v1.0-hybrid	3630	COP1-interacting protein 7	0.393237	2.2415e-113	2.03228e-114		-1.37914	0	0	down	-1.56057	0	0	down
mrna25477.1-v1.0-hybrid	978	dehydroascorbate reductase 1	-0.0130367	0.530318	0.477072		-1.29068	0	0	down	-1.45968	0	0	down
mrna09063.1-v1.0-hybrid	1260	phospholipase A 2A	-0.504811	0	0		-1.02795	0	0	down	-1.18311	0	0	down
mrna28712.1-v1.0-hybrid	843	Plant basic secretory protein (BSP) family protein	0.373809	2.51068e-91	2.75673e-92		-1.11003	0	0	down	-1.43113	0	0	down
mrna26231.1-v1.0-hybrid	1479	Eukaryotic aspartyl protease family protein	-0.796464	0	0		-4.19901	0	0	down	-3.20544	0	0	down
mrna13838.1-v1.0-hybrid	576		-0.330736	2.89634e-14	1.04476e-14		-2.09047	0	0	down	-2.35454	0	0	down
mrna25328.1-v1.0-hybrid	1936	ROP interactive partner 5	0.40032	1.51885e-62	2.28952e-63		-1.34216	0	0	down	-1.49871	0	0	down
mrna27578.1-v1.0-hybrid	1456	Pyridoxal phosphate (PLP)-dependent transferases superfamily protein	0.615739	0	0		1.1357	0	0	up	1.05132	0	0	up
mrna34296.1-v1.0-hybrid	720	chlorophyll A/B binding protein 1	-0.879334	0	0		-2.97522	0	0	down	-2.87765	0	0	down
mrna08811.1-v1.0-hybrid	1026	ARM repeat superfamily protein	-0.640557	3.85421e-57	6.18964e-58		-2.05739	0	0	down	-2.32462	0	0	down
mrna24452.1-v1.0-hybrid	1317	copper/zinc superoxide dismutase 2	-0.816603	0	0		-1.46821	0	0	down	-1.59506	0	0	down
mrna10292.1-v1.0-hybrid	519	photosystem II family protein	-0.342147	4.93304e-243	2.22499e-244		-1.77085	0	0	down	-1.82025	0	0	down
mrna00233.1-v1.0-hybrid	486	Protein of unknown function, DUF538	-0.198609	6.56289e-21	1.96781e-21		-2.04507	0	0	down	-1.94437	0	0	down
mrna13620.1-v1.0-hybrid	1677	Phosphoglycerate mutase, 2,3-bisphosphoglycerate-independent	0.191618	2.26696e-66	3.26399e-67		1.05568	0	0	up	0.75059	0	0
mrna05198.1-v1.0-hybrid	846	Uncharacterised protein family (UPF0497)	0.505879	3.92817e-42	7.78162e-43		-1.43014	2.43749e-213	2.9695e-214	down	-1.53192	8.07927e-189	1.08431e-189	down
mrna11056.1-v1.0-hybrid	849	Plant L-ascorbate oxidase	-0.158042	5.0407e-08	2.3032e-08		-2.1116	0	0	down	-2.53062	0	0	down
mrna30828.1-v1.0-hybrid	1834	RING/U-box superfamily protein	-0.919361	0	0		-1.30323	0	0	down	-1.46738	0	0	down
mrna05145.1-v1.0-hybrid	1173	Glycosyl hydrolase superfamily protein	0.0434541	0.484371	0.431538		3.19149	0	0	up	3.73313	0	0	up
mrna32353.1-v1.0-hybrid	825	non-yellowing 1	-0.205462	1.8937e-18	6.04763e-19		1.10169	0	0	up	1.81912	0	0	up
mrna08390.1-v1.0-hybrid	688	LIM domain-containing protein	0.0898602	0.228713	0.187493		1.76245	0	0	up	2.16616	0	0	up
mrna32435.1-v1.0-hybrid	808	NAD(P)-binding Rossmann-fold superfamily protein	0.0635217	0.0667631	0.0500213		1.41873	0	0	up	1.69584	0	0	up
mrna28264.1-v1.0-hybrid	675	Calcium-binding EF-hand family protein	-0.0593346	0.126827	0.09932		1.00061	0	0	up	1.03376	2.21892e-266	2.4277e-267	up
mrna29803.1-v1.0-hybrid	1325	nudix hydrolase homolog 15	0.450346	2.72231e-40	5.56439e-41		1.10056	0	0	up	0.974298	2.43436e-223	2.94845e-224
mrna19938.1-v1.0-hybrid	1955	VACUOLAR SORTING RECEPTOR 6	0.739296	0	0		1.84804	0	0	up	2.13272	0	0	up
mrna22273.1-v1.0-hybrid	3019	Leucine-rich receptor-like protein kinase family protein	-0.212993	1.10876e-20	3.34865e-21		-2.46292	0	0	down	-2.29064	0	0	down
mrna22591.1-v1.0-hybrid	1821	Heavy metal transport/detoxification superfamily protein	0.267277	4.02474e-31	9.66066e-32		-1.46064	0	0	down	-2.61563	0	0	down
mrna13568.1-v1.0-hybrid	2652	Malectin/receptor-like protein kinase family protein	-0.475028	2.01728e-129	1.60865e-130		-1.39628	0	0	down	-1.23709	0	0	down
mrna08620.1-v1.0-hybrid	1668	Transmembrane amino acid transporter family protein	1.56557	4.13087e-267	1.70384e-268		2.0865	0	0	up	3.41535	0	0	up
mrna28886.1-v1.0-hybrid	534		0.376574	0	0		1.76117	0	0	up	1.53771	0	0	up
mrna05064.1-v1.0-hybrid	687	sequence-specific DNA binding transcription factors	-0.180065	5.57472e-21	1.66939e-21		-1.03695	0	0	down	-0.718744	3.29707e-265	3.62628e-266
mrna20188.1-v1.0-hybrid	720	fatty acid hydroxylase 1	0.23645	8.6562e-09	3.82031e-09		-1.18291	7.9995e-148	1.20523e-148	down	-0.754292	1.51783e-56	3.66565e-57
mrna15474.1-v1.0-hybrid	744	Plastid-lipid associated protein PAP / fibrillin family protein	0.122498	1.38733e-28	3.51231e-29		-1.4048	0	0	down	-1.47418	0	0	down
mrna27801.1-v1.0-hybrid	2721	Terpenoid cyclases/Protein prenyltransferases superfamily protein	1.87575	5.4682e-170	3.44373e-171		6.00414	0	0	up	5.74771	0	0	up
mrna31778.1-v1.0-hybrid	1461	Protein of Unknown Function (DUF239)	0.438061	9.07293e-112	8.33695e-113		-1.32063	0	0	down	-1.73185	0	0	down
mrna18555.1-v1.0-hybrid	2436	receptor-like protein kinase 1	0.111474	1.09132e-05	5.65209e-06		1.04092	0	0	up	1.49541	0	0	up
mrna27889.1-v1.0-hybrid	1242	Tetratricopeptide repeat (TPR)-like superfamily protein	0.688817	2.08798e-226	1.01353e-227		2.18103	0	0	up	1.52884	0	0	up
mrna10166.1-v1.0-hybrid	2223	Seven transmembrane MLO family protein	1.10265	4.39849e-255	1.87806e-256		1.34683	0	0	up	1.30264	0	0	up
mrna10343.1-v1.0-hybrid	2145		0.324517	9.70216e-59	1.5281e-59		1.68328	0	0	up	1.3342	0	0	up
mrna10469.1-v1.0-hybrid	1019	NAC domain containing protein 1	-1.45662	1.37718e-122	1.16448e-123		1.15098	5.03883e-239	5.70329e-240	up	2.82287	0	0	up
mrna21583.1-v1.0-hybrid	450	sigma factor binding protein 1	-0.378469	8.37804e-38	1.78894e-38		1.05244	0	0	up	1.2783	0	0	up
mrna26400.1-v1.0-hybrid	2556	lysine histidine transporter 1	1.15292	0	0		2.62826	0	0	up	2.59515	0	0	up
mrna18424.1-v1.0-hybrid	381		-0.440964	7.71677e-34	1.75973e-34		-2.22411	0	0	down	-2.04097	0	0	down
mrna10495.1-v1.0-hybrid	813		0.231659	9.28389e-133	7.25791e-134		-3.27989	0	0	down	-4.05973	0	0	down
mrna13515.1-v1.0-hybrid	1806	S-adenosyl-L-methionine-dependent methyltransferases superfamily protein	0.327397	7.82097e-82	9.47454e-83		-1.5647	0	0	down	-1.38352	0	0	down
mrna24308.1-v1.0-hybrid	768	UDP-glucosyl transferase 85A7	-0.608163	5.06436e-16	1.73338e-16		3.43375	0	0	up	4.05099	0	0	up
mrna17852.1-v1.0-hybrid	3288	cellulose synthase 6	0.304157	4.87207e-52	8.38248e-53		-1.34462	0	0	down	-1.50455	0	0	down
mrna00776.1-v1.0-hybrid	1470		-0.513857	4.85162e-120	4.17827e-121		1.14939	0	0	up	1.4929	0	0	up
mrna25837.1-v1.0-hybrid	433	photosystem I subunit H2	-0.229716	0	0		-1.43924	0	0	down	-1.73838	0	0	down
mrna02338.1-v1.0-hybrid	993		-0.376506	5.21676e-72	7.04892e-73		-2.95271	0	0	down	-2.99618	0	0	down
mrna31536.1-v1.0-hybrid	2238	white-brown complex homolog protein 11	0.818859	0	0		-1.5799	0	0	down	-1.45299	0	0	down
mrna04525.1-v1.0-hybrid	1419	UDP-Glycosyltransferase superfamily protein	-0.448959	4.3037e-101	4.30468e-102		-1.00542	0	0	down	-0.868201	0	0
mrna06058.1-v1.0-hybrid	1064	alpha/beta-Hydrolases superfamily protein	0.90748	4.94034e-301	1.81319e-302		1.43474	0	0	up	1.76517	0	0	up
mrna04185.1-v1.0-hybrid	1629	galacturonosyltransferase 9	0.0513711	0.0182343	0.0125204		-1.18416	0	0	down	-1.00481	0	0	down
mrna11943.1-v1.0-hybrid	723	UDP-glucosyl transferase 85A2	0.223984	8.91563e-08	4.12413e-08		-2.95739	0	0	down	-3.18304	0	0	down
mrna34041.1-v1.0-hybrid	585	Disease resistance-responsive (dirigent-like protein) family protein	0.934439	9.01865e-70	1.25305e-70		3.08458	0	0	up	3.8462	0	0	up
mrna25218.1-v1.0-hybrid	2514	seed imbibition 2	0.393085	1.81862e-65	2.64556e-66		1.7395	0	0	up	2.76513	0	0	up
mrna18861.1-v1.0-hybrid	861	light harvesting complex photosystem II	-0.328034	0	0		-1.94575	0	0	down	-2.02386	0	0	down
mrna25478.1-v1.0-hybrid	492	Calcium-dependent lipid-binding (CaLB domain) family protein	-0.786151	2.87072e-85	3.35597e-86		-1.33353	2.17142e-255	2.36231e-256	down	-1.24572	7.88485e-184	1.07486e-184	down
mrna05635.1-v1.0-hybrid	450		-0.391135	5.74087e-07	2.75883e-07		1.13522	1.71516e-105	3.10731e-106	up	2.36467	0	0	up
mrna29746.1-v1.0-hybrid	903		0.618955	6.9643e-195	3.87526e-196		-2.04109	0	0	down	-0.584625	7.04917e-117	1.221e-117
mrna05045.1-v1.0-hybrid	1518	O-acetyltransferase family protein	0.159587	1.67728e-26	4.43853e-27		-1.04249	0	0	down	-1.05597	0	0	down
mrna22236.1-v1.0-hybrid	1506	dehydroquinate dehydratase, putative / shikimate dehydrogenase, putative	-0.330517	5.55571e-110	5.18143e-111		-2.10664	0	0	down	-1.94951	0	0	down
mrna15810.1-v1.0-hybrid	482		0.469548	8.12952e-07	3.93933e-07		1.76281	7.62446e-158	1.10048e-158	up	1.8889	3.27316e-151	4.94951e-152	up
mrna12790.1-v1.0-hybrid	1382	Major facilitator superfamily protein	0.177232	1.28389e-17	4.20266e-18		-2.24223	0	0	down	-1.80203	0	0	down
mrna12027.1-v1.0-hybrid	1781	serine carboxypeptidase-like 6	0.254205	1.62661e-32	3.80375e-33		-2.97278	0	0	down	-2.38773	0	0	down
mrna29146.1-v1.0-hybrid	1530	Domain of unknown function (DUF23)	-0.420211	9.4397e-65	1.38654e-65		-5.46074	0	0	down	-3.94386	0	0	down
mrna16621.1-v1.0-hybrid	480		1.276	6.66545e-27	1.74757e-27		3.03679	0	0	up	3.6575	0	0	up
mrna29276.1-v1.0-hybrid	628	Polyketide cyclase/dehydrase and lipid transport superfamily protein	-0.186658	3.60178e-05	1.93115e-05		-3.75005	0	0	down	-2.82178	0	0	down
mrna09490.1-v1.0-hybrid	1152	Transducin/WD40 repeat-like superfamily protein	0.439058	2.43635e-25	6.60543e-26		1.10879	5.4866e-247	6.09784e-248	up	1.39821	0	0	up
mrna06605.1-v1.0-hybrid	831	xyloglucan endotransglucosylase/hydrolase 16	-0.10321	1.25047e-05	6.50594e-06		-6.28161	0	0	down	-4.30741	0	0	down
mrna04226.1-v1.0-hybrid	672	Thioredoxin superfamily protein	0.176366	1.97162e-05	1.03859e-05		1.83937	0	0	up	1.92282	0	0	up
mrna13125.1-v1.0-hybrid	735	multidrug resistance-associated protein 14	0.28591	8.87044e-10	3.74751e-10		1.13453	6.46245e-230	7.49095e-231	up	0.790741	4.3386e-80	9.07393e-81
mrna28570.1-v1.0-hybrid	2415	alpha-amylase-like	0.513249	1.03451e-196	5.69331e-198		2.02296	0	0	up	2.40848	0	0	up
mrna31919.1-v1.0-hybrid	467	MLP-like protein 43	-0.309254	1.39975e-33	3.20802e-34		-1.15341	0	0	down	-0.84701	3.30105e-205	4.20599e-206
mrna07638.1-v1.0-hybrid	1746	subtilisin-like serine protease 2	0.0268189	0.147597	0.117051		-1.10127	0	0	down	-1.58353	0	0	down
mrna26031.1-v1.0-hybrid	547	ribosomal protein S28	0.12207	1.82915e-06	9.05493e-07		1.05777	0	0	up	0.834414	0	0
mrna06738.1-v1.0-hybrid	669	Uncharacterised protein family (UPF0497)	0.605518	1.98759e-60	3.07202e-61		-2.28005	0	0	down	-1.54955	1.58233e-187	2.12848e-188	down
mrna10807.1-v1.0-hybrid	456		-0.648117	0	0		-3.88981	0	0	down	-2.89189	0	0	down
mrna17640.1-v1.0-hybrid	495		-0.138276	6.24571e-28	1.60102e-28		-7.86738	0	0	down	-2.94829	0	0	down
mrna10594.1-v1.0-hybrid	479	Adenine nucleotide alpha hydrolases-like superfamily protein	0.0793619	3.03387e-06	1.52087e-06		1.38889	0	0	up	1.1555	0	0	up
mrna19688.1-v1.0-hybrid	1997	NAD(P)-binding Rossmann-fold superfamily protein	0.0443937	0.0100562	0.00666804		-1.46237	0	0	down	-2.03005	0	0	down
mrna28611.1-v1.0-hybrid	1107	alpha/beta-Hydrolases superfamily protein	0.539941	2.18704e-21	6.49665e-22		3.18383	0	0	up	4.27761	0	0	up
mrna25302.1-v1.0-hybrid	1746	C2 domain-containing protein / GRAM domain-containing protein	0.5558	9.75156e-101	9.79104e-102		1.0849	0	0	up	1.27457	0	0	up
mrna24416.1-v1.0-hybrid	852		0.866136	2.7028e-115	2.41749e-116		1.1088	1.14058e-259	1.22658e-260	up	1.30551	0	0	up
mrna16485.1-v1.0-hybrid	594	Rubredoxin-like superfamily protein	-0.151723	1.02413e-14	3.64845e-15		-1.33687	0	0	down	-1.6673	0	0	down
mrna28118.1-v1.0-hybrid	635	expansin A8	-0.27539	5.57638e-57	8.97664e-58		-4.07934	0	0	down	-3.16144	0	0	down
mrna15210.1-v1.0-hybrid	1728	beta-galactosidase 5	0.506795	1.27624e-92	1.38181e-93		-2.12491	0	0	down	-2.02748	0	0	down
mrna01735.1-v1.0-hybrid	1387	2-oxoglutarate (2OG) and Fe(II)-dependent oxygenase superfamily protein	1.20591	8.39218e-178	5.05441e-179		3.18375	0	0	up	4.57713	0	0	up
mrna12823.1-v1.0-hybrid	704	Tetratricopeptide repeat (TPR)-like superfamily protein	-0.554263	6.31943e-219	3.15441e-220		-1.06582	0	0	down	-1.21285	0	0	down
mrna03869.1-v1.0-hybrid	753	allene oxide cyclase 3	0.210407	1.60136e-12	6.12801e-13		1.1072	0	0	up	0.841885	1.55399e-228	1.85949e-229
mrna06023.1-v1.0-hybrid	1479	Phototropic-responsive NPH3 family protein	-0.978453	0	0		-2.54278	0	0	down	-2.32279	0	0	down
mrna33825.1-v1.0-hybrid	1155	wall associated kinase-like 2	0.236968	2.42734e-18	7.78149e-19		2.17904	0	0	up	2.26103	0	0	up
mrna31839.1-v1.0-hybrid	1464	ACC synthase 1	0.565823	4.14369e-39	8.65168e-40		1.23657	8.2777e-291	8.32162e-292	up	1.16539	1.25632e-201	1.61567e-202	up
mrna28351.1-v1.0-hybrid	2142	senescence-associated gene 101	0.347742	9.02829e-109	8.47868e-110		1.07746	0	0	up	1.15677	0	0	up
mrna35017.1-v1.0-hybrid	726		-0.231951	7.26564e-16	2.49985e-16		-2.02279	0	0	down	-2.22238	0	0	down
mrna18240.1-v1.0-hybrid	725	Calcium-dependent phosphotriesterase superfamily protein	-0.972774	0	0		-1.05051	0	0	down	-0.686606	0	0
mrna12633.1-v1.0-hybrid	3552	Protein kinase family protein with leucine-rich repeat domain	0.182204	4.52742e-14	1.64159e-14		1.28269	0	0	up	1.72236	0	0	up
mrna08419.1-v1.0-hybrid	2456	Disease resistance protein (CC-NBS-LRR class) family	0.360157	1.04316e-34	2.34456e-35		1.45615	0	0	up	1.69627	0	0	up
mrna23279.1-v1.0-hybrid	1035	Plant-specific GATA-type zinc finger transcription factor family protein	-0.158783	6.91981e-09	3.04394e-09		-2.35419	0	0	down	-1.69701	0	0	down
mrna08694.1-v1.0-hybrid	930	myb domain protein 3	-0.16962	2.99144e-24	8.30573e-25		-4.71301	0	0	down	-2.95659	0	0	down
mrna13162.1-v1.0-hybrid	537	Late embryogenesis abundant (LEA) hydroxyproline-rich glycoprotein family	0.283862	4.9367e-42	9.80401e-43		-1.34782	0	0	down	-1.27651	0	0	down
mrna15219.1-v1.0-hybrid	516	glyoxal oxidase-related protein	0.648814	0.00231449	0.00143798		4.58418	0	0	up	4.83878	0	0	up
mrna30202.1-v1.0-hybrid	255		0.127308	0.00324315	0.00204431		-1.44056	2.70411e-196	3.44802e-197	down	-1.70642	1.66332e-200	2.14867e-201	down
mrna00730.1-v1.0-hybrid	1182	glucosyl transferase family 8	-0.117947	1.88767e-07	8.86884e-08		-1.46197	0	0	down	-1.57649	0	0	down
mrna23580.1-v1.0-hybrid	1077	Cysteine proteinases superfamily protein	0.108959	0.00503619	0.00323725		1.28717	0	0	up	1.25689	0	0	up
mrna27357.1-v1.0-hybrid	675	UDP-glucosyl transferase 85A2	-0.628379	4.08954e-66	5.90535e-67		-1.82308	0	0	down	-1.66865	0	0	down
mrna08560.1-v1.0-hybrid	818	GDSL-like Lipase/Acylhydrolase superfamily protein	-0.171017	5.38212e-14	1.95704e-14		-5.0629	0	0	down	-3.50569	0	0	down
mrna10358.1-v1.0-hybrid	1185	glutathione S-transferase TAU 19	0.269714	9.12936e-08	4.22473e-08		1.25037	2.23221e-251	2.45636e-252	up	2.04154	0	0	up
mrna02782.1-v1.0-hybrid	751	membrane-associated progesterone binding protein 3	0.128142	0.000757856	0.000449492		1.08603	0	0	up	0.971454	5.50809e-210	6.93137e-211
mrna06310.1-v1.0-hybrid	709	thylakoid lumenal 17.9 kDa protein, chloroplast	-0.437659	3.20981e-38	6.80356e-39		-1.05641	6.62207e-222	7.85415e-223	down	-1.90235	0	0	down
mrna15130.1-v1.0-hybrid	591	Protein of unknown function (DUF1195)	-0.25194	3.92383e-16	1.33956e-16		-1.72948	0	0	down	-1.49842	0	0	down
mrna25272.1-v1.0-hybrid	542	Adenine nucleotide alpha hydrolases-like superfamily protein	0.463888	4.18989e-13	1.57105e-13		1.28087	2.36921e-153	3.48424e-154	up	1.27793	4.8706e-122	8.24387e-123	up
mrna04492.1-v1.0-hybrid	3558	aminoalcoholphosphotransferase	0.160511	5.76553e-37	1.24739e-37		-2.25768	0	0	down	-1.63747	0	0	down
mrna05946.1-v1.0-hybrid	501	Protein of unknown function, DUF538	-0.301237	7.32438e-80	9.06316e-81		-3.92942	0	0	down	-2.58442	0	0	down
mrna25149.1-v1.0-hybrid	855	myb domain protein 62	0.396214	1.24892e-13	4.59568e-14		2.97832	0	0	up	3.23584	0	0	up
mrna11617.1-v1.0-hybrid	402	Bifunctional inhibitor/lipid-transfer protein/seed storage 2S albumin superfamily protein	0.00254037	0.761195	0.724536		-4.98344	0	0	down	-2.32666	0	0	down
mrna01202.1-v1.0-hybrid	1092	ethylene-forming enzyme	0.256698	0	0		1.23234	0	0	up	0.709431	0	0
mrna24982.1-v1.0-hybrid	1299	Tyrosine transaminase family protein	-0.16155	0.000113498	6.30605e-05		1.16715	0	0	up	1.14218	5.02971e-278	5.3234e-279	up
mrna06305.1-v1.0-hybrid	1562	non-specific phospholipase C6	0.0701781	0.00946741	0.00625593		-1.70507	0	0	down	-2.28981	0	0	down
mrna32680.1-v1.0-hybrid	720	pathogenesis-related family protein	1.30024	4.27102e-72	5.76124e-73		3.2459	0	0	up	2.86537	0	0	up
mrna01502.1-v1.0-hybrid	1251	farnesyl diphosphate synthase 1	0.535097	0	0		1.44327	0	0	up	1.3223	0	0	up
mrna17836.1-v1.0-hybrid	1222	FAD/NAD(P)-binding oxidoreductase family protein	-0.23319	8.36342e-15	2.97051e-15		1.14193	0	0	up	1.04716	0	0	up
mrna28954.1-v1.0-hybrid	1905	amino acid transporter 1	0.753754	0	0		1.25176	0	0	up	1.65528	0	0	up
mrna01872.1-v1.0-hybrid	1262	Glycosyl hydrolase superfamily protein	0.303814	1.9188e-36	4.18071e-37		-1.88012	0	0	down	-1.88947	0	0	down
mrna17345.1-v1.0-hybrid	435		-0.695048	2.46591e-100	2.49378e-101		-3.279	0	0	down	-2.72093	0	0	down
mrna31674.1-v1.0-hybrid	1287	PHYTOENE SYNTHASE	-0.415792	6.26301e-35	1.4031e-35		-1.54543	0	0	down	-1.73517	0	0	down
mrna14169.1-v1.0-hybrid	471	histone H2A 12	-0.0796706	0.00464351	0.0029726		-1.11753	0	0	down	-0.672543	4.47921e-114	7.84622e-115
mrna02021.1-v1.0-hybrid	411	Ubiquinol-cytochrome C reductase hinge protein	0.286545	5.91545e-52	1.01934e-52		1.14822	0	0	up	1.35672	0	0	up
mrna24099.1-v1.0-hybrid	1056	Protein kinase superfamily protein	0.639355	1.95838e-50	3.44422e-51		1.14004	1.73266e-237	1.97099e-238	up	1.42692	0	0	up
mrna23785.1-v1.0-hybrid	1074	alkenal reductase	-0.0957331	0.0109928	0.00735626		-2.00793	0	0	down	-2.12596	0	0	down
mrna19655.1-v1.0-hybrid	849	Mitochondrial transcription termination factor family protein	-0.0180748	0.662253	0.613312		-1.34428	2.97499e-247	3.30529e-248	down	-1.64745	8.79329e-267	9.60716e-268	down
mrna02096.1-v1.0-hybrid	1539	aldehyde dehydrogenase 2C4	1.31651	1.54154e-242	6.9706e-244		4.4481	0	0	up	5.04336	0	0	up
mrna26302.1-v1.0-hybrid	1074	GroES-like zinc-binding alcohol dehydrogenase family protein	0.415859	5.18611e-186	3.01256e-187		1.68023	0	0	up	1.72507	0	0	up
mrna25019.1-v1.0-hybrid	1145	HAL2-like	0.163987	5.43724e-05	2.95223e-05		1.53056	0	0	up	1.48407	0	0	up
mrna05631.1-v1.0-hybrid	639	germin 3	0.695118	1.3378e-32	3.12276e-33		1.20279	2.35602e-143	3.6184e-144	up	2.22699	0	0	up
mrna28844.1-v1.0-hybrid	1893	Fatty acid hydroxylase superfamily	0.434502	0	0		-1.29286	0	0	down	-1.38184	0	0	down
mrna29828.1-v1.0-hybrid	789	basic helix-loop-helix (bHLH) DNA-binding superfamily protein	0.583721	6.18843e-27	1.62061e-27		2.05153	0	0	up	2.19764	0	0	up
mrna23821.1-v1.0-hybrid	1498	Protein kinase superfamily protein	0.536329	8.13481e-115	7.30406e-116		-2.84437	0	0	down	-2.41562	0	0	down
mrna27575.1-v1.0-hybrid	1579	NAD(P)-binding Rossmann-fold superfamily protein	0.380626	2.53429e-45	4.79099e-46		1.13021	0	0	up	0.535049	1.68586e-94	3.24695e-95
mrna01174.1-v1.0-hybrid	648		0.0396478	0.0162413	0.0111066		-1.05556	0	0	down	-1.55719	0	0	down
mrna04184.1-v1.0-hybrid	1467	6-phosphogluconate dehydrogenase family protein	0.053546	3.66949e-08	1.66503e-08		1.02975	0	0	up	1.28514	0	0	up
mrna00622.1-v1.0-hybrid	888	UDP-glucosyl transferase 85A2	0.324049	3.08962e-228	1.4903e-229		1.98749	0	0	up	1.88891	0	0	up
mrna19924.1-v1.0-hybrid	1539	Domain of unknown function (DUF23)	0.00546708	0.839231	0.813878		-1.38983	0	0	down	-1.58785	0	0	down
mrna28352.1-v1.0-hybrid	4533	transferases;sulfuric ester hydrolases;catalytics;transferases	0.582401	0	0		1.27243	0	0	up	1.57706	0	0	up
mrna12767.1-v1.0-hybrid	483	ubiquitin extension protein 1	0.245043	6.51249e-25	1.78432e-25		1.0051	0	0	up	0.458339	1.31463e-91	2.57183e-92
mrna29030.1-v1.0-hybrid	2892	ATPase E1-E2 type family protein / haloacid dehalogenase-like hydrolase family protein	0.242098	1.35515e-44	2.58361e-45		-1.72623	0	0	down	-2.22897	0	0	down
mrna30384.1-v1.0-hybrid	930	Mitochondrial transcription termination factor family protein	-0.0293577	0.108528	0.0840319		-1.48513	0	0	down	-1.56361	0	0	down
mrna12335.1-v1.0-hybrid	1923	ammonium transporter 2	0.535637	2.74558e-185	1.60012e-186		1.28816	0	0	up	1.39678	0	0	up
mrna28663.1-v1.0-hybrid	2207	Outer arm dynein light chain 1 protein	-0.358223	1.08111e-48	1.95091e-49		-1.5507	0	0	down	-1.5525	0	0	down
mrna12885.1-v1.0-hybrid	1069	2-oxoglutarate (2OG) and Fe(II)-dependent oxygenase superfamily protein	-0.0313403	0.845084	0.820168		5.01665	0	0	up	5.95621	0	0	up
mrna19907.1-v1.0-hybrid	1251	disease resistance family protein / LRR family protein	1.01415	4.96601e-67	7.09891e-68		2.1954	0	0	up	2.65297	0	0	up
mrna25482.1-v1.0-hybrid	804	Mog1/PsbP/DUF1795-like photosystem II reaction center PsbP family protein	-0.309434	9.01601e-26	2.42238e-26		-1.07094	2.60968e-287	2.6433e-288	down	-1.32101	0	0	down
mrna09318.1-v1.0-hybrid	990	NAD(P)-linked oxidoreductase superfamily protein	0.165436	2.99419e-14	1.08063e-14		1.76002	0	0	up	2.25294	0	0	up
mrna30218.1-v1.0-hybrid	817	NAD(P)-binding Rossmann-fold superfamily protein	-0.157191	2.99407e-20	9.16037e-21		1.31307	0	0	up	1.58299	0	0	up
mrna11173.1-v1.0-hybrid	596		-0.0416597	0.159062	0.126981		-1.31343	0	0	down	-0.846184	2.18611e-161	3.19243e-162
mrna13718.1-v1.0-hybrid	1031	xyloglucan endotransglucosylase/hydrolase 30	-0.831637	0	0		1.1348	0	0	up	1.10432	0	0	up
mrna28781.1-v1.0-hybrid	795	photosystem II subunit P-1	-0.272345	0	0		-1.03747	0	0	down	-1.34485	0	0	down
mrna26004.1-v1.0-hybrid	402	Ribosomal protein L34e superfamily protein	0.921974	7.12006e-102	7.06459e-103		1.34825	0	0	up	0.548518	4.02855e-33	1.20753e-33
mrna21119.1-v1.0-hybrid	3555	Leucine-rich receptor-like protein kinase family protein	0.0840145	1.32705e-09	5.65203e-10		-1.35255	0	0	down	-1.24215	0	0	down
mrna30214.1-v1.0-hybrid	1554	plastid transcriptionally active 16	0.324076	1.69327e-273	6.85483e-275		-1.00306	0	0	down	-1.4895	0	0	down
mrna23864.1-v1.0-hybrid	864	2-oxoglutarate (2OG) and Fe(II)-dependent oxygenase superfamily protein	0.566357	4.3547e-92	4.7299e-93		1.03481	0	0	up	0.771846	3.90952e-185	5.30545e-186
mrna03254.1-v1.0-hybrid	2030	receptor kinase 3	0.733576	0	0		1.54737	0	0	up	1.83655	0	0	up
mrna21868.1-v1.0-hybrid	2553	beta-galactosidase 3	-0.0849034	0.000259234	0.000148052		-2.53256	0	0	down	-1.82964	0	0	down
mrna23995.1-v1.0-hybrid	850	arabinogalactan protein 18	-0.172955	4.04519e-24	1.12655e-24		-5.39591	0	0	down	-3.52958	0	0	down
mrna26029.1-v1.0-hybrid	756	light-harvesting chlorophyll-protein complex I subunit A4	-0.218411	0	0		-1.715	0	0	down	-1.7914	0	0	down
mrna12439.1-v1.0-hybrid	2013	Concanavalin A-like lectin protein kinase family protein	-0.749097	3.36466e-230	1.60883e-231		-1.34203	0	0	down	-0.962687	0	0
mrna13265.1-v1.0-hybrid	593	PAR1 protein	1.22445	2.05245e-42	4.04549e-43		5.25688	0	0	up	6.71539	0	0	up
mrna21256.1-v1.0-hybrid	612	Plant invertase/pectin methylesterase inhibitor superfamily protein	0.699375	1.12335e-86	1.29393e-87		-1.92635	0	0	down	-2.07402	1.00643e-292	1.03158e-293	down
mrna19631.1-v1.0-hybrid	1199	arogenate dehydratase 1	0.513695	3.50324e-25	9.53275e-26		2.35491	0	0	up	2.20264	0	0	up
mrna02005.1-v1.0-hybrid	744	Adenine nucleotide alpha hydrolases-like superfamily protein	0.154077	5.98409e-06	3.05101e-06		1.56683	0	0	up	1.49916	0	0	up
mrna29066.1-v1.0-hybrid	1317	CBL-interacting protein kinase 7	-0.252492	1.87067e-05	9.83275e-06		1.5743	0	0	up	1.78118	0	0	up
mrna25607.1-v1.0-hybrid	378		0.269629	5.01523e-05	2.71562e-05		1.86274	0	0	up	1.98633	0	0	up
mrna06443.1-v1.0-hybrid	1260	phosphate transporter 3;2	-0.0138029	0.66539	0.61731		1.48603	0	0	up	1.49409	0	0	up
mrna15664.1-v1.0-hybrid	879	2-oxoglutarate (2OG) and Fe(II)-dependent oxygenase superfamily protein	0.553757	7.88977e-64	1.17093e-64		-3.35668	0	0	down	-2.23541	0	0	down
mrna17469.1-v1.0-hybrid	717	receptor-like protein kinase-related family protein	0.84585	0	0		1.6059	0	0	up	2.20686	0	0	up
mrna12923.1-v1.0-hybrid	594	Plant invertase/pectin methylesterase inhibitor superfamily protein	-0.393985	2.60243e-93	2.79485e-94		-5.52879	0	0	down	-2.98878	0	0	down
mrna11527.1-v1.0-hybrid	1100	GDSL-like Lipase/Acylhydrolase superfamily protein	0.421107	7.566e-40	1.55718e-40		-2.34153	0	0	down	-1.62553	5.70571e-288	5.91839e-289	down
mrna26522.1-v1.0-hybrid	494	Leucine-rich repeat (LRR) family protein	0.471316	3.04221e-29	7.58229e-30		1.20126	2.59347e-298	2.57382e-299	up	1.196	5.99337e-236	7.06117e-237	up
mrna02686.1-v1.0-hybrid	4014	glycine decarboxylase P-protein 1	-0.621619	0	0		-1.01873	0	0	down	-1.38122	0	0	down
mrna12478.1-v1.0-hybrid	1162	oxophytodienoate-reductase 3	0.0541859	0.118983	0.0927863		2.22855	0	0	up	2.91919	0	0	up
mrna13585.1-v1.0-hybrid	995	Leucine-rich repeat protein kinase family protein	0.569886	1.53617e-49	2.73922e-50		1.11511	7.41667e-285	7.55719e-286	up	1.18983	8.47004e-266	9.28326e-267	up
mrna02278.1-v1.0-hybrid	3198	Beta-glucosidase, GBA2 type family protein	0.0395948	0.104329	0.0806133		1.67103	0	0	up	1.72817	0	0	up
mrna13871.1-v1.0-hybrid	367	lipid transfer protein 4	-0.66356	2.81574e-300	1.0388e-301		-5.66697	0	0	down	-2.16945	0	0	down
mrna16187.1-v1.0-hybrid	2439	Laccase/Diphenol oxidase family protein	0.357369	1.78619e-48	3.23075e-49		2.23657	0	0	up	2.56725	0	0	up
mrna30137.1-v1.0-hybrid	768	Nucleotide-diphospho-sugar transferases superfamily protein	-0.285816	2.61666e-43	5.09661e-44		-1.42122	0	0	down	-1.13179	0	0	down
mrna24296.1-v1.0-hybrid	1821	laccase 14	-0.0952621	3.83266e-05	2.05978e-05		-4.79294	0	0	down	-3.28419	0	0	down
mrna31371.1-v1.0-hybrid	942	light harvesting complex of photosystem II 5	-0.656552	0	0		-2.42106	0	0	down	-2.49531	0	0	down
mrna23955.1-v1.0-hybrid	1641	Dihydrolipoamide succinyltransferase	0.22701	3.03811e-52	5.20738e-53		1.09313	0	0	up	1.1624	0	0	up
mrna15491.1-v1.0-hybrid	3168	Leucine-rich receptor-like protein kinase family protein	0.213764	2.85642e-28	7.27742e-29		-1.95602	0	0	down	-1.77794	0	0	down
mrna01856.1-v1.0-hybrid	430	translocase of the inner mitochondrial membrane 13	0.134034	9.9707e-05	5.51694e-05		1.12571	0	0	up	0.926773	1.49962e-226	1.80306e-227
mrna02502.1-v1.0-hybrid	4142	magnesium-chelatase subunit chlH, chloroplast, putative / Mg-protoporphyrin IX chelatase, putative (CHLH)	-0.983824	0	0		-2.031	0	0	down	-2.28855	0	0	down
mrna05608.1-v1.0-hybrid	3072	Leucine-rich receptor-like protein kinase family protein	-0.304088	2.0219e-80	2.48336e-81		-2.19151	0	0	down	-2.25914	0	0	down
mrna00290.1-v1.0-hybrid	348		-0.152208	4.45414e-07	2.12875e-07		1.57015	0	0	up	2.31055	0	0	up
mrna01812.1-v1.0-hybrid	849	inositol polyphosphate kinase 2 beta	-0.446588	1.50315e-32	3.5139e-33		-1.07792	3.32387e-187	4.36423e-188	down	-0.523539	8.37594e-44	2.25661e-44
mrna14947.1-v1.0-hybrid	879	UDP-Glycosyltransferase superfamily protein	-0.432198	6.29183e-34	1.43214e-34		1.93784	0	0	up	2.69482	0	0	up
mrna28396.1-v1.0-hybrid	2460	cyclophilin 38	0.274152	6.89035e-56	1.12629e-56		-1.5593	0	0	down	-1.6504	0	0	down
mrna29108.1-v1.0-hybrid	1949	alpha/beta-Hydrolases superfamily protein	1.43989	2.80708e-300	1.03454e-301		3.49807	0	0	up	4.39128	0	0	up
mrna25801.1-v1.0-hybrid	1621	Cytochrome P450 superfamily protein	-0.7223	0	0		1.77713	0	0	up	1.72323	0	0	up
mrna02464.1-v1.0-hybrid	1320	heat shock transcription factor B3	0.0999485	0.00254068	0.00158395		1.22622	0	0	up	1.52562	0	0	up
mrna01601.1-v1.0-hybrid	1260	Protein of Unknown Function (DUF239)	-0.257878	1.60041e-120	1.37402e-121		-1.33974	0	0	down	-1.11248	0	0	down
mrna25187.1-v1.0-hybrid	447		0.282023	7.39293e-07	3.57308e-07		2.0784	0	0	up	2.74071	0	0	up
mrna26442.1-v1.0-hybrid	1520	Major facilitator superfamily protein	0.117849	1.16761e-06	5.71544e-07		1.02915	0	0	up	1.18648	0	0	up
mrna09354.1-v1.0-hybrid	1961	receptor-like kinase 1	-0.224688	3.54549e-24	9.86168e-25		-1.75056	0	0	down	-1.30935	0	0	down
mrna04792.1-v1.0-hybrid	376	Preprotein translocase Sec, Sec61-beta subunit protein	0.313041	1.31362e-06	6.45019e-07		1.05088	8.78326e-101	1.62685e-101	up	0.937568	4.02467e-62	9.37376e-63
mrna09319.1-v1.0-hybrid	885	NAD(P)-linked oxidoreductase superfamily protein	0.356639	2.55595e-24	7.09075e-25		1.71439	0	0	up	2.41152	0	0	up
mrna20298.1-v1.0-hybrid	507		-0.546404	5.00222e-44	9.62274e-45		-1.16457	1.95814e-200	2.47087e-201	down	-1.63556	1.35151e-267	1.47141e-268	down
mrna30637.1-v1.0-hybrid	1728	S-locus lectin protein kinase family protein	0.902102	8.92677e-171	5.59798e-172		1.66069	0	0	up	1.51255	0	0	up
mrna21546.1-v1.0-hybrid	1032	Zinc-binding dehydrogenase family protein	0.0782632	0.037918	0.0273321		1.08688	0	0	up	0.901816	1.14163e-190	1.5269e-191
mrna12738.1-v1.0-hybrid	890	Duplicated homeodomain-like superfamily protein	2.57256	1.31556e-85	1.53292e-86		6.37679	0	0	up	5.78159	0	0	up
mrna28615.1-v1.0-hybrid	1596	alpha/beta-Hydrolases superfamily protein	0.096452	0.00857298	0.0056482		1.21992	0	0	up	1.67	0	0	up
mrna06111.1-v1.0-hybrid	171		0.963534	7.4566e-47	1.37661e-47		1.52386	3.40424e-177	4.60392e-178	up	0.992741	5.94861e-51	1.50285e-51
mrna30593.1-v1.0-hybrid	1218	Protein of unknown function, DUF642	-0.457696	3.97489e-149	2.816e-150		-3.09396	0	0	down	-2.77032	0	0	down
mrna26171.1-v1.0-hybrid	477	Ribosomal protein L7Ae/L30e/S12e/Gadd45 family protein	0.255674	2.30748e-29	5.73346e-30		1.04308	0	0	up	0.0853026	0.00036733	0.000208801
mrna08587.1-v1.0-hybrid	1068	sterol methyltransferase 2	-0.357004	1.51154e-153	1.04198e-154		-1.1408	0	0	down	-1.15495	0	0	down
mrna23054.1-v1.0-hybrid	1785	Glucose-methanol-choline (GMC) oxidoreductase family protein	0.145875	5.52491e-11	2.23051e-11		-3.73426	0	0	down	-2.81665	0	0	down
mrna25223.1-v1.0-hybrid	876	Remorin family protein	0.460889	1.79742e-87	2.05251e-88		1.46926	0	0	up	1.17261	0	0	up
mrna15107.1-v1.0-hybrid	1440	UDP-glucosyl transferase 72E1	0.313642	1.27749e-49	2.27357e-50		1.27926	0	0	up	2.19812	0	0	up
mrna21535.1-v1.0-hybrid	531	PEBP (phosphatidylethanolamine-binding protein) family protein	4.51938	3.20772e-231	1.52643e-232		6.51517	0	0	up	5.50706	0	0	up
mrna29160.1-v1.0-hybrid	648	Protein of unknown function (DUF679)	0.348794	0.000175819	9.90023e-05		2.54713	0	0	up	3.45838	0	0	up
mrna32639.1-v1.0-hybrid	1158	F-box family protein	0.674767	9.12708e-182	5.42034e-183		-1.91771	0	0	down	-1.53387	0	0	down
mrna31566.1-v1.0-hybrid	1179	Protein of unknown function (DUF1645)	-0.230493	1.45159e-12	5.54825e-13		-2.56565	0	0	down	-2.46725	0	0	down
mrna00897.1-v1.0-hybrid	240	low-molecular-weight cysteine-rich 69	-0.517988	1.58128e-187	9.09491e-189		-2.03037	0	0	down	-1.64543	0	0	down
mrna18802.1-v1.0-hybrid	1569	phosphate transporter 4;2	0.498943	3.07858e-10	1.27828e-10		3.89606	0	0	up	3.39631	0	0	up
mrna15845.1-v1.0-hybrid	1020	cinnamoyl coa reductase 1	0.00750702	0.730199	0.6894		1.26289	0	0	up	1.75484	0	0	up
mrna09477.1-v1.0-hybrid	288		0.141864	1.11673e-10	4.56005e-11		1.05722	0	0	up	1.28784	0	0	up
mrna34573.1-v1.0-hybrid	981	UDP-Glycosyltransferase superfamily protein	-0.316769	2.04112e-17	6.72034e-18		-1.49511	1.33534e-304	1.30649e-305	down	-1.44916	1.80236e-232	2.13939e-233	down
mrna11126.1-v1.0-hybrid	1305	flavonol synthase 1	-0.419806	8.75713e-49	1.57725e-49		-3.71468	0	0	down	-2.40277	0	0	down
mrna15453.1-v1.0-hybrid	2031	Copper amine oxidase family protein	-0.469065	2.107e-200	1.13381e-201		1.89276	0	0	up	2.49507	0	0	up
mrna12884.1-v1.0-hybrid	489	Disease resistance-responsive (dirigent-like protein) family protein	1.05065	3.59988e-08	1.63317e-08		4.51519	0	0	up	5.4516	0	0	up
mrna11389.1-v1.0-hybrid	441	Phospholipase A2 family protein	0.90539	1.06621e-70	1.4651e-71		1.2043	1.81331e-174	2.47569e-175	up	0.986236	2.47272e-87	4.96746e-88
mrna16330.1-v1.0-hybrid	376		0.446839	1.0771e-49	1.91446e-50		1.05998	0	0	up	1.52544	0	0	up
mrna00644.1-v1.0-hybrid	786	RING/U-box superfamily protein	0.778592	1.32863e-94	1.40911e-95		2.20466	0	0	up	2.4924	0	0	up
mrna02490.1-v1.0-hybrid	1765		-0.550249	9.60155e-163	6.27782e-164		-1.67177	0	0	down	-1.70833	0	0	down
mrna26826.1-v1.0-hybrid	1170	Chalcone and stilbene synthase family protein	-0.705937	0	0		1.79172	0	0	up	1.74556	0	0	up
mrna29482.1-v1.0-hybrid	2610	NAD(P)-binding Rossmann-fold superfamily protein	0.421391	2.52648e-40	5.16219e-41		1.4438	0	0	up	1.12717	0	0	up
mrna14908.1-v1.0-hybrid	564	thioredoxin H-type 1	0.326595	1.9231e-67	2.74025e-68		1.11138	0	0	up	0.938881	0	0
mrna24370.1-v1.0-hybrid	1440	Pectin lyase-like superfamily protein	-0.172943	3.03745e-24	8.4358e-25		-4.30812	0	0	down	-2.58359	0	0	down
mrna28093.1-v1.0-hybrid	1513	cinnamate-4-hydroxylase	-0.335259	2.66667e-185	1.55311e-186		2.30436	0	0	up	2.25847	0	0	up
mrna20810.1-v1.0-hybrid	696	Protein-tyrosine phosphatase-like, PTPLA	0.408618	2.30954e-123	1.93961e-124		-1.49648	0	0	down	-1.10076	0	0	down
mrna24271.1-v1.0-hybrid	831	photosystem I light harvesting complex gene 3	-0.526753	0	0		-1.37064	0	0	down	-1.6463	0	0	down
mrna15374.1-v1.0-hybrid	942	Polynucleotidyl transferase, ribonuclease H-like superfamily protein	0.578564	3.29522e-61	5.05283e-62		1.08597	0	0	up	0.601685	1.13895e-67	2.55913e-68
mrna01689.1-v1.0-hybrid	939	SAUR-like auxin-responsive protein family	-0.902009	3.57344e-97	3.7121e-98		-4.40356	0	0	down	-3.23201	0	0	down
mrna14841.1-v1.0-hybrid	1114	2-oxoglutarate (2OG) and Fe(II)-dependent oxygenase superfamily protein	-0.260262	2.04393e-07	9.6217e-08		1.28855	0	0	up	1.52167	0	0	up
mrna13606.1-v1.0-hybrid	657	calmodulin like 42	0.41981	1.84095e-54	3.06614e-55		1.14303	0	0	up	1.91133	0	0	up
mrna25294.1-v1.0-hybrid	711	LOB domain-containing protein 11	-0.604893	1.0193e-33	2.32869e-34		1.67133	0	0	up	2.64117	0	0	up
mrna12771.1-v1.0-hybrid	2082	YELLOW STRIPE like 3	-0.310327	1.75307e-50	3.07913e-51		1.37658	0	0	up	1.27907	0	0	up
mrna06035.1-v1.0-hybrid	3528	HCO3- transporter family	-0.235152	2.90224e-05	1.54578e-05		2.80388	0	0	up	2.65047	0	0
mrna08191.1-v1.0-hybrid	570	AUX/IAA transcriptional regulator family protein	0.35815	4.53802e-18	1.46692e-18		-2.23594	0	0	down	-2.18216	3.52647e-263	3.88942e-264	down
mrna13686.1-v1.0-hybrid	2741	NB-ARC domain-containing disease resistance protein	1.06491	5.17843e-286	2.01133e-287		1.88653	0	0	up	2.77501	0	0	up
mrna31973.1-v1.0-hybrid	651	Late embryogenesis abundant (LEA) hydroxyproline-rich glycoprotein family	-0.164631	0.000525377	0.000308095		1.09714	3.47603e-248	3.85406e-249	up	1.71408	0	0	up
mrna00719.1-v1.0-hybrid	1296	Transducin/WD40 repeat-like superfamily protein	-0.135079	7.32407e-14	2.67632e-14		-2.02054	0	0	down	-2.18699	0	0	down
mrna30573.1-v1.0-hybrid	915		-0.266154	1.05155e-87	1.19837e-88		-1.23298	0	0	down	-1.83067	0	0	down
mrna08735.1-v1.0-hybrid	2088	Cellulose-synthase-like C5	-0.119896	8.40237e-06	4.32184e-06		-3.85239	0	0	down	-3.23136	0	0	down
mrna05091.1-v1.0-hybrid	474		0.171554	0.0372605	0.0268197		1.14327	1.86921e-85	3.77099e-86	up	1.08281	2.428e-60	5.70998e-61	up
mrna10845.1-v1.0-hybrid	1047	ethylene responsive element binding factor 5	-0.857632	8.64822e-276	3.46471e-277		-1.72069	0	0	down	-1.66438	0	0	down
mrna12926.1-v1.0-hybrid	639	Thioredoxin superfamily protein	-0.925877	0	0		-2.56428	0	0	down	-2.55397	0	0	down
mrna15526.1-v1.0-hybrid	1221	FASCICLIN-like arabinogalactan 2	-0.307585	1.43913e-97	1.49058e-98		-3.57079	0	0	down	-3.11943	0	0	down
mrna25704.1-v1.0-hybrid	790	HAD superfamily, subfamily IIIB acid phosphatase	-0.125556	0.00200284	0.00123564		-1.42702	4.69633e-238	5.33342e-239	down	-1.09466	3.63583e-126	6.03808e-127	down
mrna07920.1-v1.0-hybrid	1164	fatty acid desaturase 7	-0.446037	3.77456e-98	3.89651e-99		-1.64356	0	0	down	-0.948211	0	0
mrna29815.1-v1.0-hybrid	1809	pyruvate decarboxylase-2	0.386975	4.71416e-72	6.3662e-73		1.04797	0	0	up	0.856591	0	0
mrna31000.1-v1.0-hybrid	1059	aspartate-glutamate racemase family	0.603328	1.12082e-74	1.47251e-75		1.41591	0	0	up	0.563081	2.33651e-65	5.33067e-66
mrna32087.1-v1.0-hybrid	2174	glycosyl hydrolase 9C2	-0.664302	0	0		-2.09788	0	0	down	-1.32986	0	0	down
mrna00690.1-v1.0-hybrid	1362	TRICHOME BIREFRINGENCE-LIKE 27	-0.52157	1.4436e-105	1.39431e-106		-2.81027	0	0	down	-2.87906	0	0	down
mrna03290.1-v1.0-hybrid	1305	zinc finger protein-related	-0.74398	3.66075e-125	3.02965e-126		-3.16067	0	0	down	-2.5472	0	0	down
mrna21680.1-v1.0-hybrid	849	enzyme binding;tetrapyrrole binding	-0.0978402	2.76282e-20	8.44124e-21		-1.24523	0	0	down	-1.54889	0	0	down
mrna20126.1-v1.0-hybrid	1446	NAD(P)-binding Rossmann-fold superfamily protein	0.165647	4.0048e-11	1.60779e-11		1.05119	0	0	up	1.00902	0	0	up
mrna32035.1-v1.0-hybrid	5724	SPA1-related 2	0.127648	1.50943e-09	6.44494e-10		1.29863	0	0	up	1.71743	0	0	up
mrna29906.1-v1.0-hybrid	1491	glutathione-disulfide reductase	0.158396	3.16354e-36	6.91813e-37		1.18954	0	0	up	1.12598	0	0	up
mrna18554.1-v1.0-hybrid	2454	receptor-like protein kinase 1	0.382033	4.43966e-40	9.09839e-41		1.04671	0	0	up	1.53459	0	0	up
mrna08866.1-v1.0-hybrid	1083		0.948174	3.85898e-79	4.80899e-80		1.6448	0	0	up	2.1256	0	0	up
mrna23986.1-v1.0-hybrid	2286	Subtilase family protein	-0.643514	1.09855e-262	4.57308e-264		-3.68241	0	0	down	-2.74762	0	0	down
mrna19006.1-v1.0-hybrid	1533	S-adenosyl-L-methionine-dependent methyltransferases superfamily protein	0.355916	2.4152e-25	6.54715e-26		1.39698	0	0	up	1.9434	0	0	up
mrna21595.1-v1.0-hybrid	518	heat shock cognate protein 70-1	0.692604	8.1268e-26	2.1813e-26		1.438	3.38164e-175	4.60923e-176	up	1.54447	1.77014e-167	2.53402e-168	up
mrna31272.1-v1.0-hybrid	1548	CBS domain-containing protein	0.0979465	0.000207886	0.000117694		1.44315	0	0	up	1.41871	0	0	up
mrna28302.1-v1.0-hybrid	768	Haloacid dehalogenase-like hydrolase (HAD) superfamily protein	-0.265179	1.39612e-10	5.72547e-11		-1.05821	1.71207e-144	2.61773e-145	down	-1.2713	1.55172e-154	2.32023e-155	down
mrna03735.1-v1.0-hybrid	432		0.279835	1.50104e-07	7.01737e-08		-2.42177	1.40555e-236	1.60474e-237	down	-2.4625	8.21435e-193	1.08951e-193	down
mrna17467.1-v1.0-hybrid	339	stomagen	0.129566	0.00750275	0.00491128		-1.90046	1.5486e-233	1.78391e-234	down	-1.60922	2.09771e-148	3.20749e-149	down
mrna09125.1-v1.0-hybrid	2616	Protein kinase superfamily protein	-0.480567	3.19374e-138	2.41628e-139		-1.75717	0	0	down	-1.45697	0	0	down
mrna27013.1-v1.0-hybrid	942		0.218999	4.99323e-33	1.15753e-33		1.05479	0	0	up	1.38413	0	0	up
mrna11674.1-v1.0-hybrid	1281		1.89895	5.41432e-242	2.45448e-243		2.70079	0	0	up	3.7201	0	0	up
mrna24996.1-v1.0-hybrid	296		0.432066	1.93416e-25	5.23354e-26		1.0051	9.08695e-204	1.1363e-204	up	0.402782	2.05834e-22	7.06973e-23
mrna01212.1-v1.0-hybrid	1434	O-Glycosyl hydrolases family 17 protein	-0.48538	6.80827e-67	9.75062e-68		-4.28189	0	0	down	-2.55406	0	0	down
mrna06435.1-v1.0-hybrid	1608	basic helix-loop-helix (bHLH) DNA-binding superfamily protein	-0.113228	1.70282e-07	7.98668e-08		-1.05865	0	0	down	-1.29613	0	0	down
mrna22181.1-v1.0-hybrid	1176	beta-1,4-N-acetylglucosaminyltransferase family protein	-0.858754	1.43923e-221	7.11259e-223		-1.04506	0	0	down	-0.474511	2.27778e-79	4.77696e-80
mrna31826.1-v1.0-hybrid	1404	Pectin lyase-like superfamily protein	0.226233	7.35811e-23	2.1093e-23		-2.18635	0	0	down	-2.37587	0	0	down
mrna05107.1-v1.0-hybrid	900		-0.208157	1.50197e-12	5.74366e-13		-2.64631	0	0	down	-4.77913	0	0	down
mrna02231.1-v1.0-hybrid	1035	2-oxoglutarate (2OG) and Fe(II)-dependent oxygenase superfamily protein	0.892254	5.66195e-30	1.39321e-30		2.69513	0	0	up	3.24048	0	0	up
mrna24647.1-v1.0-hybrid	717	acyl-CoA-binding protein 6	0.27777	2.3698e-115	2.11602e-116		1.04553	0	0	up	0.799614	0	0
mrna27213.1-v1.0-hybrid	867		-0.232392	4.18256e-22	1.21847e-22		-1.29143	0	0	down	-2.12903	0	0	down
mrna11562.1-v1.0-hybrid	3300	homolog of SU(var)3-9 1	0.233016	3.33864e-37	7.19267e-38		1.08202	0	0	up	0.545928	3.79358e-224	4.58451e-225
mrna16656.1-v1.0-hybrid	1078	threonine aldolase 1	0.127522	6.34703e-13	2.39589e-13		1.37781	0	0	up	1.46376	0	0	up
mrna28388.1-v1.0-hybrid	219	DSS1 homolog on chromosome V	0.312963	4.69084e-52	8.06708e-53		1.04431	0	0	up	0.490316	8.56756e-136	1.37448e-136
mrna12447.1-v1.0-hybrid	1096	O-methyltransferase 1	0.366363	6.47609e-18	2.10206e-18		2.08372	0	0	up	2.30062	0	0	up
mrna10156.1-v1.0-hybrid	438		0.870308	2.26864e-21	6.74248e-22		2.38359	0	0	up	3.12719	0	0	up
mrna25944.1-v1.0-hybrid	828	Protein of unknown function (DUF1118)	-0.392947	1.82129e-159	1.21656e-160		-1.40511	0	0	down	-1.95865	0	0	down
mrna22519.1-v1.0-hybrid	2592	lipoxygenase 1	0.217909	1.38129e-64	2.03153e-65		1.21721	0	0	up	1.21884	0	0	up
mrna27780.1-v1.0-hybrid	1417	Rho GTPase activating protein with PAK-box/P21-Rho-binding domain	-0.752569	7.54516e-236	3.51843e-237		-2.42061	0	0	down	-2.31487	0	0	down
mrna08890.1-v1.0-hybrid	1668	2-oxoglutarate (2OG) and Fe(II)-dependent oxygenase superfamily protein	1.49858	6.78388e-169	4.30081e-170		3.87819	0	0	up	5.17211	0	0	up
mrna17238.1-v1.0-hybrid	849		-0.0922839	0.025064	0.0176168		1.04407	4.66256e-296	4.6449e-297	up	1.09612	2.11896e-265	2.32809e-266	up
mrna08501.1-v1.0-hybrid	1590	glycosyl hydrolase 9B7	-0.119236	4.1806e-16	1.42802e-16		-2.61909	0	0	down	-1.71001	0	0	down
mrna19469.1-v1.0-hybrid	795	S-adenosyl-L-methionine-dependent methyltransferases superfamily protein	-0.180892	2.4331e-09	1.04724e-09		2.59876	0	0	up	3.19423	0	0	up
mrna05349.1-v1.0-hybrid	2862	pumilio 5	0.489136	9.5905e-93	1.03655e-93		1.00847	0	0	up	1.33973	0	0	up
mrna01896.1-v1.0-hybrid	1599	cytochrome P450, family 78, subfamily A, polypeptide 6	0.911268	0	0		-1.06842	0	0	down	-2.08362	0	0	down
mrna11129.1-v1.0-hybrid	1521	MATE efflux family protein	0.393623	1.50286e-54	2.50018e-55		1.31767	0	0	up	0.804062	3.13439e-261	3.47263e-262
mrna13057.1-v1.0-hybrid	564	Disease resistance-responsive (dirigent-like protein) family protein	0.321505	5.7162e-41	1.15267e-41		1.11946	0	0	up	1.9317	0	0	up
mrna10797.1-v1.0-hybrid	702	Ribosomal protein L19 family protein	-0.356047	9.47789e-231	4.52104e-232		-1.23668	0	0	down	-1.31318	0	0	down
mrna25085.1-v1.0-hybrid	856	12-oxophytodienoate reductase 1	0.000161206	0.994898	0.99448		1.32865	0	0	up	1.49085	0	0	up
mrna02386.1-v1.0-hybrid	1805	Protein of unknown function (DUF616)	-0.523988	0	0		-1.67138	0	0	down	-2.21213	0	0	down
mrna10865.1-v1.0-hybrid	896	RING/U-box superfamily protein	0.38404	4.51914e-39	9.44077e-40		1.28114	0	0	up	1.77017	0	0	up
mrna28558.1-v1.0-hybrid	2534	glutamate receptor 2.7	0.596391	8.17983e-118	7.17578e-119		1.28947	0	0	up	1.54813	0	0	up
mrna09914.1-v1.0-hybrid	1128	GDSL-like Lipase/Acylhydrolase superfamily protein	-0.185969	3.10414e-21	9.25173e-22		-4.22841	0	0	down	-2.88315	0	0	down
mrna01139.1-v1.0-hybrid	885	GDSL-like Lipase/Acylhydrolase superfamily protein	-0.566715	5.04817e-43	9.87886e-44		-5.70532	0	0	down	-3.05882	0	0	down
mrna32593.1-v1.0-hybrid	600	AUX/IAA transcriptional regulator family protein	0.00229609	0.944411	0.93258		-1.04735	1.21956e-286	1.23759e-287	down	-1.74947	0	0	down
mrna29587.1-v1.0-hybrid	498		-0.882973	0	0		-1.66818	0	0	down	-1.89477	0	0	down
mrna22061.1-v1.0-hybrid	1481	fatty acid reductase 1	0.984988	0	0		-2.23343	0	0	down	-2.05058	0	0	down
mrna03664.1-v1.0-hybrid	960	lipid phosphate phosphatase 2	0.528564	3.13171e-84	3.70294e-85		1.07249	0	0	up	1.37475	0	0	up
mrna31838.1-v1.0-hybrid	642	Heavy metal transport/detoxification superfamily protein	0.973899	0	0		1.56611	0	0	up	1.80205	0	0	up
mrna05348.1-v1.0-hybrid	531	Reticulon family protein	0.49537	1.50531e-88	1.69595e-89		1.09899	0	0	up	1.14158	0	0	up
mrna29417.1-v1.0-hybrid	1239	Protein kinase superfamily protein	1.38541	5.04546e-191	2.86534e-192		2.16494	0	0	up	2.63123	0	0	up
mrna19647.1-v1.0-hybrid	1023	S-adenosyl-L-methionine-dependent methyltransferases superfamily protein	0.243287	2.64237e-09	1.13984e-09		2.04004	0	0	up	2.35881	0	0	up
mrna14250.1-v1.0-hybrid	1458	Eukaryotic aspartyl protease family protein	-0.827664	6.66996e-232	3.16125e-233		-4.74032	0	0	down	-3.94996	0	0	down
mrna21102.1-v1.0-hybrid	255		0.216902	1.05544e-06	5.15225e-07		-2.34297	0	0	down	-3.13754	0	0	down
mrna32077.1-v1.0-hybrid	450		0.491184	1.68954e-19	5.26272e-20		1.56705	0	0	up	0.522	2.00603e-22	6.88777e-23
mrna02215.1-v1.0-hybrid	3711	P-glycoprotein 2	0.726848	0	0		-1.60384	0	0	down	-1.55919	0	0	down
mrna11885.1-v1.0-hybrid	2523	staurosporin and temperature sensitive 3-like A	0.802422	0	0		1.02414	0	0	up	0.749678	0	0
mrna03814.1-v1.0-hybrid	957	RNA helicase family protein	0.5622	0	0		-3.76703	0	0	down	-1.85624	0	0	down
mrna34691.1-v1.0-hybrid	1158	GDSL-like Lipase/Acylhydrolase superfamily protein	1.03464	1.56412e-75	2.03281e-76		2.05198	0	0	up	2.95751	0	0	up
mrna32248.1-v1.0-hybrid	1773	Cupredoxin superfamily protein	0.0063466	0.824755	0.796564		-2.68352	0	0	down	-2.42162	0	0	down
mrna30805.1-v1.0-hybrid	768		-0.599922	4.57886e-93	4.92965e-94		-2.3855	0	0	down	-1.46071	0	0	down
mrna08644.1-v1.0-hybrid	2538	starch branching enzyme 2.2	-0.156446	4.55709e-30	1.11804e-30		1.41357	0	0	up	0.515905	0	0
mrna08838.1-v1.0-hybrid	765	Integrase-type DNA-binding superfamily protein	-0.0648218	0.036847	0.0264982		-2.37717	0	0	down	-2.33863	0	0	down
mrna12477.1-v1.0-hybrid	1156	oxophytodienoate-reductase 3	-0.0933305	0.212232	0.172986		1.92003	0	0	up	3.33101	0	0	up
mrna15879.1-v1.0-hybrid	979	RING/U-box superfamily protein	0.0246832	0.647376	0.597606		1.04711	2.31745e-198	2.94094e-199	up	1.25551	2.19914e-244	2.53185e-245	up
mrna03043.1-v1.0-hybrid	452	Heat shock protein 70 (Hsp 70) family protein	-0.320811	3.19485e-30	7.81385e-31		-1.07667	0	0	down	-0.561263	5.22943e-84	1.06861e-84
mrna15990.1-v1.0-hybrid	3444	Inorganic H pyrophosphatase family protein	0.0116695	0.258483	0.216064		-1.11579	0	0	down	-1.53979	0	0	down
mrna22471.1-v1.0-hybrid	923	P4H isoform 1	0.675164	3.34656e-39	6.97456e-40		1.07423	2.21736e-141	3.43233e-142	up	1.19044	2.82237e-144	4.38703e-145	up
mrna31278.1-v1.0-hybrid	1188	protochlorophyllide oxidoreductase A	-0.824144	0	0		-2.07086	0	0	down	-2.21332	0	0	down
mrna25038.1-v1.0-hybrid	411	pinoid-binding protein 1	-0.677387	1.68817e-40	3.43449e-41		-1.86196	5.91446e-251	6.5263e-252	down	-1.36192	3.52432e-128	5.80689e-129	down
mrna21166.1-v1.0-hybrid	873	Integrase-type DNA-binding superfamily protein	-0.685587	1.43331e-285	5.57253e-287		-1.53052	0	0	down	-2.06647	0	0	down
mrna11155.1-v1.0-hybrid	1148	nodulin MtN21 /EamA-like transporter family protein	-0.0620297	0.0731495	0.0550074		-5.92272	0	0	down	-4.72107	0	0	down
mrna26049.1-v1.0-hybrid	642	RING/U-box superfamily protein	0.498095	5.60009e-210	2.89372e-211		1.04666	0	0	up	1.14676	0	0	up
mrna27058.1-v1.0-hybrid	2909	Leucine-rich repeat protein kinase family protein	-0.371822	1.54072e-68	2.16597e-69		-1.31748	0	0	down	-1.10276	0	0	down
mrna17325.1-v1.0-hybrid	1395	EXORDIUM like 5	-0.0856418	2.54325e-12	9.79846e-13		-3.15226	0	0	down	-2.80068	0	0	down
mrna13476.1-v1.0-hybrid	1887	pyruvate decarboxylase-2	0.180341	1.5274e-17	5.00849e-18		1.08518	0	0	up	1.33412	0	0	up
mrna03123.1-v1.0-hybrid	1449	UDP-glucose 6-dehydrogenase family protein	-0.358628	7.95664e-66	1.1532e-66		-1.15323	0	0	down	-0.606719	2.52661e-173	3.55485e-174
mrna02611.1-v1.0-hybrid	357	phytosulfokine 2 precursor	1.00441	2.37428e-09	1.02148e-09		4.40459	0	0	up	5.60952	0	0	up
mrna19748.1-v1.0-hybrid	1344	Ubiquitin-specific protease family C19-related protein	-0.00328871	0.910192	0.893611		-2.2115	0	0	down	-2.27511	0	0	down
mrna12925.1-v1.0-hybrid	1542	flavin-dependent monooxygenase 1	1.56933	3.70716e-44	7.11445e-45		4.94684	0	0	up	4.4162	0	0
mrna07937.1-v1.0-hybrid	1159	Plant protein of unknown function (DUF828)	-0.0596634	0.117204	0.0913007		-3.13166	0	0	down	-2.30343	0	0	down
mrna22465.1-v1.0-hybrid	972	Chitinase family protein	0.0157663	0.0538966	0.0396424		-1.53441	0	0	down	-1.31279	0	0	down
mrna03393.1-v1.0-hybrid	765	Translation initiation factor SUI1 family protein	0.184315	1.0003e-10	4.07928e-11		1.19099	0	0	up	0.704751	2.70877e-169	3.85794e-170
mrna15486.1-v1.0-hybrid	1227	Protein kinase superfamily protein	0.610754	8.19972e-21	2.46768e-21		2.21269	0	0	up	2.82419	0	0	up
mrna07085.1-v1.0-hybrid	480	MLP-like protein 423	0.667691	0	0		1.24667	0	0	up	1.42508	0	0	up
mrna28793.1-v1.0-hybrid	1521	MATE efflux family protein	0.662791	5.48318e-131	4.33477e-132		3.49524	0	0	up	2.77487	0	0	up
mrna03806.1-v1.0-hybrid	1482	Methylenetetrahydrofolate reductase family protein	0.455337	4.91211e-91	5.40662e-92		2.02198	0	0	up	1.90475	0	0	up
mrna19592.1-v1.0-hybrid	426	HSP20-like chaperones superfamily protein	0.369024	5.69378e-18	1.84617e-18		-1.04918	3.80276e-106	6.87061e-107	down	-1.25185	2.26969e-112	4.00457e-113	down
mrna32595.1-v1.0-hybrid	2737	indole-3-acetic acid inducible 14	0.100872	1.52463e-18	4.85967e-19		-1.19374	0	0	down	-1.32325	0	0	down
mrna11694.1-v1.0-hybrid	1107	Protein of unknown function, DUF642	-0.071279	2.47206e-17	8.15901e-18		-2.43419	0	0	down	-2.3438	0	0	down
mrna04326.1-v1.0-hybrid	1026	EXORDIUM like 5	0.0441418	0.00718297	0.00469291		-3.32963	0	0	down	-3.03667	0	0	down
mrna09339.1-v1.0-hybrid	1497		-0.430067	0	0		-1.97877	0	0	down	-1.73404	0	0	down
mrna30398.1-v1.0-hybrid	2120	Early-responsive to dehydration stress protein (ERD4)	-0.135081	2.32311e-44	4.44766e-45		-1.56436	0	0	down	-1.48532	0	0	down
mrna16544.1-v1.0-hybrid	596		2.66213	9.62316e-149	6.83956e-150		4.5759	0	0	up	5.42387	0	0	up
mrna22761.1-v1.0-hybrid	957	PLC-like phosphodiesterases superfamily protein	0.302771	5.86938e-50	1.0383e-50		-1.13028	0	0	down	-1.16948	0	0	down
mrna08339.1-v1.0-hybrid	622	photosystem II reaction center PSB28 protein	-0.51487	1.46065e-179	8.77482e-181		-1.00624	0	0	down	-1.25241	0	0	down
mrna05729.1-v1.0-hybrid	2346	Phototropic-responsive NPH3 family protein	0.325428	1.21197e-148	8.61855e-150		-1.00515	0	0	down	-1.32164	0	0	down
mrna01303.1-v1.0-hybrid	1590	AAA-ATPase 1	0.747169	2.18849e-58	3.45524e-59		1.64472	0	0	up	1.27367	2.28399e-203	2.92415e-204
mrna14151.1-v1.0-hybrid	1395	Pentatricopeptide repeat (PPR) superfamily protein	0.149117	9.75918e-25	2.68542e-25		1.07566	0	0	up	1.02438	0	0	up
mrna27972.1-v1.0-hybrid	519		-0.305216	5.6734e-37	1.22724e-37		-1.87627	0	0	down	-1.92733	0	0	down
mrna10560.1-v1.0-hybrid	604		0.452909	0.00015775	8.85748e-05		3.86758	0	0	up	4.4075	0	0	up
mrna00896.1-v1.0-hybrid	1800	methionine--tRNA ligase, putative / methionyl-tRNA synthetase, putative / MetRS, putative	-0.412452	2.47173e-51	4.29135e-52		-1.34392	0	0	down	-0.880873	3.37363e-198	4.39042e-199
mrna16229.1-v1.0-hybrid	413		0.102236	0.273277	0.229265		2.16169	0	0	up	2.0935	2.72348e-267	2.96928e-268	up
mrna02008.1-v1.0-hybrid	759	B-box type zinc finger family protein	-0.703978	1.08204e-93	1.15832e-94		-1.40057	0	0	down	-0.917499	2.67421e-149	4.07564e-150
mrna31206.1-v1.0-hybrid	711	NC domain-containing protein-related	0.682554	0	0		-3.38992	0	0	down	-2.10895	0	0	down
mrna30512.1-v1.0-hybrid	1071	glutamine synthase clone F11	0.420877	0	0		1.23082	0	0	up	1.49763	0	0	up
mrna14872.1-v1.0-hybrid	577	Lactoylglutathione lyase / glyoxalase I family protein	-0.855875	0	0		-2.23154	0	0	down	-2.3811	0	0	down
mrna01897.1-v1.0-hybrid	2616	methionine gamma-lyase	-0.84771	0	0		1.14772	0	0	up	1.92203	0	0	up
mrna15915.1-v1.0-hybrid	1461	Eukaryotic aspartyl protease family protein	-0.162513	1.23581e-27	3.18959e-28		-3.6415	0	0	down	-3.12042	0	0	down
mrna30945.1-v1.0-hybrid	1675	pleiotropic drug resistance 4	0.524808	1.12983e-120	9.69141e-122		-3.96464	0	0	down	-2.36619	0	0	down
mrna12862.1-v1.0-hybrid	843	CCT motif family protein	0.932541	4.88963e-225	2.38655e-226		1.70797	0	0	up	1.0967	0	0	up
mrna08496.1-v1.0-hybrid	321	SAUR-like auxin-responsive protein family	0.0115559	0.852334	0.828539		-3.34696	0	0	down	-2.34969	1.20594e-189	1.61477e-190	down
mrna30940.1-v1.0-hybrid	1257	fatty acyl-ACP thioesterases B	0.023193	0.0259863	0.0183157		-1.07025	0	0	down	-0.946016	0	0
mrna11540.1-v1.0-hybrid	1793	peptide transporter 3	0.557037	1.84398e-196	1.01903e-197		1.59587	0	0	up	2.15606	0	0	up
mrna05118.1-v1.0-hybrid	3222	ATP citrate lyase subunit B 2	0.516391	0	0		1.22561	0	0	up	1.14369	0	0	up
mrna11094.1-v1.0-hybrid	483	MLP-like protein 423	-0.35754	4.67909e-75	6.10798e-76		1.30207	0	0	up	1.7102	0	0	up
mrna06884.1-v1.0-hybrid	891	alanine-tRNA ligases;nucleic acid binding;ligases, forming aminoacyl-tRNA and related compounds;nucleotide binding;ATP binding	0.186443	1.47723e-21	4.3746e-22		1.2327	0	0	up	1.24963	0	0	up
mrna30060.1-v1.0-hybrid	2633	receptor kinase 3	0.467664	1.57149e-55	2.58134e-56		1.24592	0	0	up	1.50202	0	0	up
mrna11683.1-v1.0-hybrid	888	alpha/beta-Hydrolases superfamily protein	0.522218	2.1407e-26	5.67713e-27		1.34968	5.355e-285	5.45443e-286	up	0.42635	9.60059e-18	3.5647e-18
mrna00630.1-v1.0-hybrid	396	thioredoxin 2	0.153687	0.000434667	0.000252892		1.40596	0	0	up	0.533232	7.49471e-42	2.05803e-42
mrna21622.1-v1.0-hybrid	756	FASCICLIN-like arabinoogalactan 7	0.203662	3.29086e-06	1.65335e-06		-4.00027	0	0	down	-2.38923	1.89906e-284	1.98443e-285	down
mrna16503.1-v1.0-hybrid	3111	receptor like protein 6	0.950901	0	0		1.1553	0	0	up	1.20228	0	0	up
mrna28685.1-v1.0-hybrid	2040	rhamnose biosynthesis 1	-0.86546	0	0		-2.56929	0	0	down	-2.47505	0	0	down
mrna15097.1-v1.0-hybrid	897		0.215092	7.98006e-05	4.38318e-05		1.13137	2.55906e-176	3.47447e-177	up	1.19811	1.11708e-161	1.62958e-162	up
mrna12448.1-v1.0-hybrid	1269	2-oxoglutarate (2OG) and Fe(II)-dependent oxygenase superfamily protein	-0.273111	1.1868e-22	3.41662e-23		1.4011	0	0	up	2.29933	0	0	up
mrna24857.1-v1.0-hybrid	1104	GDSL-like Lipase/Acylhydrolase superfamily protein	-0.476206	9.85377e-288	3.80091e-289		-6.01498	0	0	down	-3.18243	0	0	down
mrna32107.1-v1.0-hybrid	254		-0.03587	0.555701	0.502856		1.09812	3.47794e-173	4.76949e-174	up	1.2167	7.93959e-177	1.10579e-177	up
mrna12940.1-v1.0-hybrid	2421	sucrose synthase 4	-0.0970646	3.28171e-13	1.2265e-13		-1.93993	0	0	down	-0.689677	0	0
mrna26193.1-v1.0-hybrid	1137	Cyclophilin-like peptidyl-prolyl cis-trans isomerase family protein	0.0750652	0.00368157	0.00232882		-1.35882	0	0	down	-1.94147	0	0	down
mrna08794.1-v1.0-hybrid	3423	aspartate aminotransferase 3	0.249812	1.33851e-34	3.01349e-35		1.01446	0	0	up	1.29377	0	0	up
mrna27832.1-v1.0-hybrid	324	outer envelope membrane protein 7	-0.00223345	0.951422	0.940739		1.61453	0	0	up	1.62601	0	0	up
mrna23051.1-v1.0-hybrid	232		-0.220902	3.58887e-05	1.92409e-05		1.20293	7.07438e-246	7.87859e-247	up	1.3091	3.23293e-241	3.75804e-242	up
mrna13086.1-v1.0-hybrid	3233	GDSL-like Lipase/Acylhydrolase superfamily protein	0.319962	1.04179e-81	1.26324e-82		1.02189	0	0	up	1.29854	0	0	up
mrna32413.1-v1.0-hybrid	606	BON association protein 2	0.826907	5.69731e-48	1.03659e-48		1.3599	2.62583e-194	3.37209e-195	up	2.04699	0	0	up
mrna08691.1-v1.0-hybrid	3627	3-ketoacyl-CoA synthase 10	0.253869	1.78417e-129	1.42208e-130		-1.71991	0	0	down	-1.47345	0	0	down
mrna20625.1-v1.0-hybrid	2597		0.575912	1.86489e-74	2.45717e-75		1.51676	0	0	up	1.94648	0	0	up
mrna23436.1-v1.0-hybrid	1776	Major facilitator superfamily protein	-0.075317	0.380313	0.328155		2.80563	0	0	up	3.12749	0	0	up
mrna11226.1-v1.0-hybrid	870	NAC (No Apical Meristem) domain transcriptional regulator superfamily protein	-0.254998	2.22324e-52	3.80219e-53		2.01259	0	0	up	2.06156	0	0	up
mrna31112.1-v1.0-hybrid	756	Bifunctional inhibitor/lipid-transfer protein/seed storage 2S albumin superfamily protein	-0.498498	0	0		-8.06321	0	0	down	-3.58893	0	0	down
mrna06893.1-v1.0-hybrid	216		0.126609	0.0299621	0.0212666		-1.37906	2.33716e-104	4.25897e-105	down	-1.28117	8.6067e-75	1.85324e-75	down
mrna15007.1-v1.0-hybrid	1831	Phototropic-responsive NPH3 family protein	-0.200467	3.1626e-19	9.91635e-20		-1.41317	0	0	down	-1.38537	0	0	down
mrna19737.1-v1.0-hybrid	1176	Alternative oxidase family protein	0.131251	1.54761e-09	6.61388e-10		1.1327	0	0	up	0.252054	1.19334e-33	3.55679e-34
mrna18167.1-v1.0-hybrid	711	Glutathione S-transferase family protein	0.243091	6.66794e-65	9.77119e-66		1.84012	0	0	up	2.61053	0	0	up
mrna01220.1-v1.0-hybrid	333		2.73603	8.57454e-73	1.14779e-73		4.17423	0	0	up	5.08748	0	0	up
mrna24796.1-v1.0-hybrid	1227	Lipase/lipooxygenase, PLAT/LH2 family protein	0.563058	1.00318e-55	1.64361e-56		1.12097	0	0	up	0.914538	6.3492e-166	9.14028e-167
mrna20171.1-v1.0-hybrid	1527	FAD-binding Berberine family protein	0.975688	1.13569e-19	3.52236e-20		4.39506	0	0	up	5.28246	0	0	up
mrna04958.1-v1.0-hybrid	420		-0.531818	0	0		-1.09359	0	0	down	-1.29244	0	0	down
mrna24036.1-v1.0-hybrid	873	heat shock factor 4	0.379458	3.24119e-117	2.85696e-118		1.41561	0	0	up	1.88886	0	0	up
mrna17204.1-v1.0-hybrid	996	basic chitinase	-0.936787	5.61081e-73	7.49994e-74		2.44873	0	0	up	2.54413	0	0	up
mrna09530.1-v1.0-hybrid	672	RmlC-like cupins superfamily protein	0.945797	0	0		1.65283	0	0	up	2.45796	0	0	up
mrna22542.1-v1.0-hybrid	753	Pathogenesis-related thaumatin superfamily protein	-0.191644	5.84969e-08	2.6829e-08		-1.62328	0	0	down	-0.724036	3.55031e-82	7.34622e-83
mrna20621.1-v1.0-hybrid	1095	Leucine-rich repeat (LRR) family protein	0.299741	6.32284e-71	8.65938e-72		-1.51433	0	0	down	-1.20122	0	0	down
mrna07987.1-v1.0-hybrid	2329	thiaminC	-0.478753	0	0		-1.1216	0	0	down	-1.70834	0	0	down
mrna09410.1-v1.0-hybrid	3098	B-S glucosidase 44	-0.137826	3.25431e-23	9.24939e-24		-1.76609	0	0	down	-1.43168	0	0	down
mrna15456.1-v1.0-hybrid	981	Peroxidase superfamily protein	0.483642	0.000412878	0.000239789		4.89343	0	0	up	5.71248	0	0	up
mrna03794.1-v1.0-hybrid	1413	TRICHOME BIREFRINGENCE-LIKE 21	-0.117825	3.39807e-12	1.31464e-12		-1.83739	0	0	down	-1.79147	0	0	down
mrna13879.1-v1.0-hybrid	722	elongation factor P (EF-P) family protein	-0.0400649	0.195254	0.157902		-1.02073	2.46149e-255	2.67975e-256	down	-1.69976	0	0	down
mrna30963.1-v1.0-hybrid	1548	3-ketoacyl-CoA synthase 11	-0.846033	0	0		-1.11884	0	0	down	-1.11004	0	0	down
mrna21367.1-v1.0-hybrid	180		0.375161	0.00338923	0.00213885		1.05006	4.194e-27	1.39853e-27	up	1.10896	9.81612e-25	3.26111e-25	up
mrna17956.1-v1.0-hybrid	573		-0.413724	4.90784e-29	1.22977e-29		-7.06275	0	0	down	-3.11291	0	0	down
mrna27625.1-v1.0-hybrid	1199	oxidoreductase, 2OG-Fe(II) oxygenase family protein	-0.0287823	0.497172	0.444006		1.0841	0	0	up	1.08344	5.73962e-270	6.21357e-271	up
mrna28052.1-v1.0-hybrid	339	Cytochrome b-c1 complex, subunit 8 protein	0.648021	3.41912e-30	8.36891e-31		1.11702	1.05534e-129	1.71517e-130	up	1.49539	1.14169e-210	1.43363e-211	up
mrna24072.1-v1.0-hybrid	771	NAD(P)-binding Rossmann-fold superfamily protein	0.551792	1.92529e-48	3.48381e-49		-1.22834	1.47303e-161	2.09763e-162	down	-0.703487	1.04467e-51	2.6244e-52
mrna26353.1-v1.0-hybrid	1455	UDP-glucosyl transferase 73B3	-0.852598	3.03749e-216	1.52895e-217		1.15337	0	0	up	1.44104	0	0	up
mrna01638.1-v1.0-hybrid	1062	GATA transcription factor 5	-0.361164	1.87916e-25	5.08256e-26		1.13028	0	0	up	1.06165	0	0	up
mrna30626.1-v1.0-hybrid	1479	Aldolase-type TIM barrel family protein	0.900597	1.06459e-126	8.68863e-128		1.74262	0	0	up	1.97478	0	0	up
mrna10550.1-v1.0-hybrid	606	glutathione S-transferase 6	-0.3249	1.16898e-21	3.44927e-22		1.00652	0	0	up	1.15578	0	0	up
mrna01989.1-v1.0-hybrid	1632	Eukaryotic aspartyl protease family protein	0.325504	4.88123e-67	6.97585e-68		1.15928	0	0	up	1.66683	0	0	up
mrna05465.1-v1.0-hybrid	1602	pectin methylesterase 3	-0.147582	1.14087e-36	2.47746e-37		-3.70304	0	0	down	-2.21439	0	0	down
mrna00616.1-v1.0-hybrid	1011	NAD(P)-linked oxidoreductase superfamily protein	-0.195574	2.00705e-10	8.27608e-11		1.12697	0	0	up	2.30178	0	0	up
mrna22073.1-v1.0-hybrid	1068	2-oxoglutarate (2OG) and Fe(II)-dependent oxygenase superfamily protein	0.177547	1.59593e-82	1.91933e-83		1.63622	0	0	up	2.3646	0	0	up
mrna12577.1-v1.0-hybrid	1857	4-coumarate:CoA ligase 3	-0.345089	1.78251e-25	4.81777e-26		1.50665	0	0	up	1.37121	0	0	up
mrna19794.1-v1.0-hybrid	1767	inositol transporter 4	0.148448	6.62398e-22	1.94262e-22		1.01721	0	0	up	1.06837	0	0	up
mrna30059.1-v1.0-hybrid	1617	SBP (S-ribonuclease binding protein) family protein	0.0896795	0.00584621	0.00378114		1.33665	0	0	up	1.54162	0	0	up
mrna12294.1-v1.0-hybrid	855	TCP family transcription factor	-0.274254	2.71356e-35	6.04084e-36		-1.85493	0	0	down	-1.93392	0	0	down
mrna25273.1-v1.0-hybrid	999	cryptochrome-interacting basic-helix-loop-helix 1	0.819087	0	0		-1.77113	0	0	down	-1.87188	0	0	down
mrna31645.1-v1.0-hybrid	378	cytochrome b6f complex subunit (petM), putative	-0.653937	5.37034e-265	2.22739e-266		-2.0074	0	0	down	-1.77942	0	0	down
mrna31212.1-v1.0-hybrid	1440	Leucine-rich repeat (LRR) family protein	-0.157708	1.31099e-10	5.36983e-11		-2.50644	0	0	down	-2.13367	0	0	down
mrna04385.1-v1.0-hybrid	963	chorismate mutase 1	0.144333	2.64402e-13	9.83832e-14		1.89635	0	0	up	1.93655	0	0	up
mrna19758.1-v1.0-hybrid	548	Cupredoxin superfamily protein	0.0399115	0.0563329	0.0415376		-1.86811	0	0	down	-1.52627	0	0	down
mrna03595.1-v1.0-hybrid	711	sulfur E2	-0.630076	5.1422e-144	3.7667e-145		1.00281	0	0	up	1.19687	0	0	up
mrna10006.1-v1.0-hybrid	1305	BTB and TAZ domain protein 1	-0.148018	9.25089e-13	3.50901e-13		1.21717	0	0	up	0.517719	9.22441e-181	1.27128e-181
mrna10563.1-v1.0-hybrid	504		0.401599	6.52041e-06	3.32993e-06		2.66845	0	0	up	2.96078	0	0	up
mrna15263.1-v1.0-hybrid	825	nudix hydrolase homolog 10	0.886439	1.28786e-114	1.15831e-115		1.3463	0	0	up	0.769891	1.01059e-84	2.05694e-85
mrna08257.1-v1.0-hybrid	1063	2-oxoglutarate (2OG) and Fe(II)-dependent oxygenase superfamily protein	0.522705	3.64085e-38	7.72554e-39		2.19438	0	0	up	2.14007	0	0	up
mrna27383.1-v1.0-hybrid	1071	CONSTANS-like 5	-0.646459	1.22715e-228	5.90984e-230		-1.37886	0	0	down	-1.41834	0	0	down
mrna17707.1-v1.0-hybrid	537	thioredoxin M-type 4	-0.20996	1.11909e-27	2.88619e-28		-2.05643	0	0	down	-1.73079	0	0	down
mrna09985.1-v1.0-hybrid	2591	cytochrome P450, family 71, subfamily B, polypeptide 34	0.27326	7.62041e-80	9.43238e-81		1.80185	0	0	up	2.27513	0	0	up
mrna01306.1-v1.0-hybrid	1602	AAA-ATPase 1	0.309704	6.62241e-171	4.14786e-172		1.70716	0	0	up	1.14078	0	0	up
mrna30220.1-v1.0-hybrid	796	NAD(P)-binding Rossmann-fold superfamily protein	-0.104881	4.15866e-08	1.89271e-08		1.61259	0	0	up	1.83207	0	0	up
mrna22077.1-v1.0-hybrid	6870	acetyl-CoA carboxylase 1	0.162506	6.32843e-72	8.55585e-73		1.31244	0	0	up	0.782046	0	0
mrna17104.1-v1.0-hybrid	901	glyoxalase I homolog	1.18085	4.35633e-27	1.13783e-27		3.98012	0	0	up	4.93772	0	0	up
mrna11522.1-v1.0-hybrid	1263		-0.439379	1.5144e-124	1.25969e-125		-5.41723	0	0	down	-5.32164	0	0	down
mrna12854.1-v1.0-hybrid	1002	spermidine synthase 3	0.0735693	0.000268482	0.000153579		-1.00014	0	0	down	-1.63238	0	0	down
mrna13970.1-v1.0-hybrid	803	myb domain protein 48	0.60984	2.07794e-228	1.00151e-229		1.15667	0	0	up	0.228596	9.59307e-30	2.98998e-30
mrna16809.1-v1.0-hybrid	501	Ribonuclease E inhibitor RraA/Dimethylmenaquinone methyltransferase	0.0810717	3.29126e-07	1.56304e-07		1.02713	0	0	up	1.40572	0	0	up
mrna03643.1-v1.0-hybrid	3498	Aldolase superfamily protein	0.0762172	2.24792e-06	1.11709e-06		1.05043	0	0	up	1.35344	0	0	up
mrna15178.1-v1.0-hybrid	1566	ADPGLC-PPase large subunit	0.755273	5.52444e-182	3.2766e-183		1.59433	0	0	up	0.778766	6.61434e-198	8.62563e-199
mrna34065.1-v1.0-hybrid	1335	hydroxycinnamoyl-CoA shikimate/quinate hydroxycinnamoyl transferase	0.266906	1.60196e-40	3.25787e-41		-1.54963	0	0	down	-1.37028	0	0	down
mrna28860.1-v1.0-hybrid	999	wall associated kinase 3	1.90998	2.96013e-86	3.41866e-87		3.80004	0	0	up	3.43652	0	0
mrna14205.1-v1.0-hybrid	711		-0.454057	0	0		-6.48555	0	0	down	-2.99494	0	0	down
mrna21365.1-v1.0-hybrid	1023	WRKY DNA-binding protein 70	-0.475229	4.54361e-68	6.42567e-69		1.0656	0	0	up	1.45556	0	0	up
mrna23034.1-v1.0-hybrid	1878	Glycosyl hydrolases family 32 protein	0.397497	6.24463e-68	8.84084e-69		1.60889	0	0	up	2.31607	0	0	up
mrna02350.1-v1.0-hybrid	792	wall-associated kinase 2	0.964116	9.72547e-80	1.20491e-80		1.92436	0	0	up	2.16294	0	0	up
mrna25645.1-v1.0-hybrid	578	Protein of unknown function (DUF1677)	-0.973968	2.67576e-65	3.90062e-66		-1.78585	9.29697e-208	1.15023e-208	down	-0.737298	8.77633e-42	2.41097e-42
mrna26936.1-v1.0-hybrid	339	cytochrome c-2	0.391002	1.72257e-113	1.55981e-114		1.17297	0	0	up	1.4254	0	0	up
mrna12727.1-v1.0-hybrid	372	photosystem II subunit X	-0.690351	0	0		-2.55882	0	0	down	-2.46656	0	0	down
mrna16097.1-v1.0-hybrid	772	light harvesting complex photosystem II subunit 6	-0.134322	0	0		-1.65195	0	0	down	-1.66037	0	0	down
mrna25805.1-v1.0-hybrid	632	plasmodesmata callose-binding protein 3	0.0758046	0.0183085	0.012572		-1.7958	0	0	down	-2.0022	0	0	down
mrna02279.1-v1.0-hybrid	1907	Disease resistance protein (TIR-NBS-LRR class) family	0.232802	2.92917e-37	6.30491e-38		1.12858	0	0	up	1.35941	0	0	up
mrna28350.1-v1.0-hybrid	972	Peroxidase superfamily protein	-0.0838821	0.00294898	0.00185066		-2.45219	0	0	down	-1.5373	0	0	down
mrna00189.1-v1.0-hybrid	1140	CYCLIN D3;2	-0.44144	1.6373e-30	3.98194e-31		-1.27711	7.37338e-234	8.48818e-235	down	-0.983437	2.95804e-123	4.984e-124
mrna08827.1-v1.0-hybrid	1098	Glyoxalase/Bleomycin resistance protein/Dioxygenase superfamily protein	-0.271761	1.92846e-21	5.72263e-22		-1.84802	0	0	down	-2.54861	0	0	down
mrna11124.1-v1.0-hybrid	612	cold shock domain protein 1	-0.099838	0.00248786	0.0015495		-1.28223	1.05251e-303	1.03217e-304	down	-1.11048	1.53696e-193	2.03205e-194	down
mrna21109.1-v1.0-hybrid	4545	dehydroquinate dehydratase, putative / shikimate dehydrogenase, putative	0.219047	1.14984e-25	3.09813e-26		1.06627	0	0	up	0.77864	0	0
mrna15174.1-v1.0-hybrid	1002	dihydroflavonol 4-reductase	0.951656	5.89912e-24	1.64871e-24		5.68738	0	0	up	6.71784	0	0	up
mrna07416.1-v1.0-hybrid	926	Duplicated homeodomain-like superfamily protein	0.81106	2.46271e-131	1.94316e-132		2.94926	0	0	up	2.5706	0	0	up
mrna19956.1-v1.0-hybrid	1782	cationic amino acid transporter 5	0.74998	7.45563e-298	2.77621e-299		1.02747	0	0	up	1.40982	0	0	up
mrna00682.1-v1.0-hybrid	558		-0.0247916	0.480886	0.428067		-3.11134	0	0	down	-3.26584	0	0	down
mrna28419.1-v1.0-hybrid	3585	like SEX4 1	-0.239593	0	0		-2.2032	0	0	down	-2.37486	0	0	down
mrna25128.1-v1.0-hybrid	2705	Protein kinase superfamily protein	0.126283	0.000285285	0.000163562		1.36749	0	0	up	1.76041	0	0	up
mrna23657.1-v1.0-hybrid	1211	GHMP kinase family protein	0.395047	4.09683e-152	2.85233e-153		1.0309	0	0	up	1.00897	0	0	up
mrna26334.1-v1.0-hybrid	2091	Concanavalin A-like lectin protein kinase family protein	-0.644411	3.67167e-119	3.18312e-120		-1.12461	0	0	down	-1.37077	0	0	down
mrna12454.1-v1.0-hybrid	2019	pseudo-response regulator 5	-0.320814	1.8134e-36	3.94829e-37		-1.01395	0	0	down	-1.39185	0	0	down
mrna04164.1-v1.0-hybrid	198	Late embryogenesis abundant protein (LEA) family protein	-0.871794	0	0		-1.02866	0	0	down	-1.53035	0	0	down
mrna20960.1-v1.0-hybrid	1023	light harvesting complex photosystem II	-0.744075	0	0		-2.3487	0	0	down	-2.36609	0	0	down
mrna25695.1-v1.0-hybrid	1016	GDSL-like Lipase/Acylhydrolase superfamily protein	-0.236655	0	0		-4.72892	0	0	down	-2.92607	0	0	down
mrna01630.1-v1.0-hybrid	3297	squalene synthase 1	0.490134	0	0		1.27477	0	0	up	1.32967	0	0	up
mrna22784.1-v1.0-hybrid	504	Thioesterase superfamily protein	0.392255	1.53939e-31	3.66798e-32		1.30505	0	0	up	1.19288	0	0	up
mrna16569.1-v1.0-hybrid	546	AUX/IAA transcriptional regulator family protein	0.699148	0	0		-2.13699	0	0	down	-2.48365	0	0	down
mrna24835.1-v1.0-hybrid	923	Protein of unknown function (DUF1639)	-0.213545	7.45009e-111	6.9055e-112		-1.92959	0	0	down	-1.71804	0	0	down
mrna07583.1-v1.0-hybrid	375	Defender against death (DAD family) protein	0.326054	1.41282e-53	2.37845e-54		1.16895	0	0	up	1.21403	0	0	up
mrna27847.1-v1.0-hybrid	309	ROTUNDIFOLIA like 7	-0.465303	4.82039e-32	1.13827e-32		-1.17553	2.93596e-196	3.74477e-197	down	-1.02364	9.46673e-126	1.5747e-126	down
mrna00590.1-v1.0-hybrid	960	Wall-associated kinase family protein	0.0995099	0.192125	0.155217		1.74213	6.30734e-303	6.1974e-304	up	1.68541	2.5093e-222	3.04499e-223
mrna00666.1-v1.0-hybrid	1770	nine-cis-epoxycarotenoid dioxygenase 4	0.0487615	0.000363664	0.00021036		-2.01	0	0	down	-2.5234	0	0	down
mrna00771.1-v1.0-hybrid	639	Cox19-like CHCH family protein	0.27896	1.21996e-19	3.7856e-20		1.16176	0	0	up	1.10062	0	0	up
mrna18903.1-v1.0-hybrid	1440	UDP-Glycosyltransferase superfamily protein	0.533493	1.39857e-36	3.04082e-37		1.09353	5.00849e-230	5.80369e-231	up	1.01331	7.60398e-154	1.13962e-154
mrna01870.1-v1.0-hybrid	1746	UDP-Glycosyltransferase superfamily protein	0.171528	6.02259e-55	9.96404e-56		1.6628	0	0	up	1.13917	0	0	up
mrna22024.1-v1.0-hybrid	572	WRKY DNA-binding protein 51	-0.274557	4.45292e-28	1.13806e-28		1.24588	0	0	up	1.72531	0	0	up
mrna28862.1-v1.0-hybrid	788	wall-associated kinase 2	1.53155	2.83757e-105	2.75153e-106		2.40992	0	0	up	2.78734	0	0	up
mrna22060.1-v1.0-hybrid	1472	Jojoba acyl CoA reductase-related male sterility protein	-0.413692	4.63466e-85	5.43578e-86		-3.85957	0	0	down	-2.16896	0	0	down
mrna01584.1-v1.0-hybrid	1488	Pyruvate kinase family protein	-0.0410406	0.0037654	0.00238472		1.13115	0	0	up	0.972121	0	0
mrna02203.1-v1.0-hybrid	948	NAD(P)-binding Rossmann-fold superfamily protein	0.0305195	0.11921	0.0929766		1.88327	0	0	up	1.71882	0	0	up
mrna02315.1-v1.0-hybrid	1695	Heat shock protein DnaJ with tetratricopeptide repeat	-0.183174	4.21907e-24	1.17529e-24		-3.23281	0	0	down	-2.82583	0	0	down
mrna12045.1-v1.0-hybrid	345		-0.217653	4.3017e-05	2.31793e-05		-1.19109	6.61823e-107	1.18998e-107	down	-1.53423	1.79009e-125	2.98177e-126	down
mrna18150.1-v1.0-hybrid	882	adenosine kinase	0.72244	1.70649e-241	7.75557e-243		1.14518	0	0	up	0.951135	0	0
mrna22193.1-v1.0-hybrid	492		0.116925	0.200095	0.162405		1.36294	5.58656e-114	9.72515e-115	up	1.59499	8.69232e-135	1.40184e-135	up
mrna31963.1-v1.0-hybrid	599		-0.823062	0	0		-1.03546	0	0	down	-1.51268	0	0	down
mrna10126.1-v1.0-hybrid	376		0.349117	1.68877e-68	2.37604e-69		-1.65993	0	0	down	-1.95632	0	0	down
mrna33409.1-v1.0-hybrid	807	Sec14p-like phosphatidylinositol transfer family protein	0.996449	5.48997e-287	2.12395e-288		1.01889	0	0	up	0.714968	9.46939e-137	1.51334e-137
mrna26069.1-v1.0-hybrid	387		-0.0763211	0.00273905	0.00171253		-2.03448	0	0	down	-1.63749	0	0	down
mrna23208.1-v1.0-hybrid	642	dehydroascorbate reductase 2	-0.172506	2.07151e-33	4.76422e-34		-1.39317	0	0	down	-1.25581	0	0	down
mrna06415.1-v1.0-hybrid	1059	magnesium-protoporphyrin IX methyltransferase	-0.10458	2.98378e-23	8.47706e-24		-1.33514	0	0	down	-1.53716	0	0	down
mrna14095.1-v1.0-hybrid	222	metallothionein 2B	-0.719682	2.27426e-56	3.69402e-57		1.02032	1.94801e-258	2.10524e-259	up	1.26884	0	0	up
mrna32514.1-v1.0-hybrid	1728	cytochrome P450, family 86, subfamily A, polypeptide 2	-0.351282	2.4254e-120	2.08693e-121		-3.92665	0	0	down	-2.31355	0	0	down
mrna15548.1-v1.0-hybrid	1710		-0.0348723	0.0839142	0.0637176		-1.53095	0	0	down	-1.13647	0	0	down
mrna28799.1-v1.0-hybrid	827	alpha carbonic anhydrase 7	3.12305	9.48055e-83	1.13619e-83		5.52042	0	0	up	6.6323	0	0	up
mrna02148.1-v1.0-hybrid	735	S-adenosyl-L-methionine-dependent methyltransferases superfamily protein	0.358948	1.35013e-68	1.8965e-69		2.1233	0	0	up	2.38964	0	0	up
mrna03130.1-v1.0-hybrid	888	chloroplastic lipocalin	-0.200583	5.63555e-14	2.05178e-14		-1.65338	0	0	down	-1.44656	0	0	down
mrna13580.1-v1.0-hybrid	760	HAD superfamily, subfamily IIIB acid phosphatase	1.93052	1.72933e-61	2.64379e-62		3.78374	0	0	up	4.35888	0	0	up
mrna02010.1-v1.0-hybrid	426	S-locus lectin protein kinase family protein	0.968457	4.10722e-49	7.36457e-50		1.16527	1.42363e-95	2.707e-96	up	0.702488	1.2387e-24	4.11996e-25
mrna20918.1-v1.0-hybrid	1014	Mitochondrial substrate carrier family protein	0.522004	1.55545e-39	3.21914e-40		1.04551	5.33589e-235	6.1204e-236	up	1.39641	0	0	up
mrna31077.1-v1.0-hybrid	2222	early nodulin-like protein 14	0.258638	4.44366e-95	4.68737e-96		1.12946	0	0	up	1.79568	0	0	up
mrna19926.1-v1.0-hybrid	1212	DNA glycosylase superfamily protein	0.128254	6.56709e-12	2.56499e-12		-3.04617	0	0	down	-2.12707	0	0	down
mrna21704.1-v1.0-hybrid	780	homolog of carrot EP3-3 chitinase	0.961456	8.56372e-31	2.06963e-31		4.27866	0	0	up	5.38814	0	0	up
mrna10909.1-v1.0-hybrid	1262	Protein kinase superfamily protein	1.24399	1.4614e-133	1.13802e-134		1.94428	0	0	up	2.76994	0	0	up
mrna23125.1-v1.0-hybrid	2187	Mannose-binding lectin superfamily protein	0.481898	3.35286e-30	8.20417e-31		2.08254	0	0	up	2.72409	0	0	up
mrna23724.1-v1.0-hybrid	1242	FAD/NAD(P)-binding oxidoreductase family protein	-0.221838	3.27093e-18	1.05196e-18		1.2525	0	0	up	0.726811	3.3839e-257	3.78414e-258
mrna25420.1-v1.0-hybrid	288		1.06471	5.2291e-25	1.4287e-25		1.8376	1.1541e-118	1.96665e-119	up	2.72564	1.59283e-281	1.67483e-282	up
mrna08495.1-v1.0-hybrid	3276	Plant protein of unknown function (DUF869)	-0.11103	3.71509e-12	1.4397e-12		-2.55721	0	0	down	-2.79451	0	0	down
mrna22800.1-v1.0-hybrid	3906	ATP binding cassette subfamily B4	0.123261	2.59769e-08	1.17126e-08		1.64593	0	0	up	1.67345	0	0	up
mrna16211.1-v1.0-hybrid	552	zinc induced facilitator-like 2	0.59189	1.2253e-27	3.16151e-28		1.10937	5.14725e-142	7.952e-143	up	0.696343	1.0148e-39	2.83493e-40
mrna01441.1-v1.0-hybrid	1333	actin-related protein 8	0.41418	1.04154e-34	2.34012e-35		1.01845	0	0	up	0.817555	3.15605e-153	4.74213e-154
mrna03497.1-v1.0-hybrid	350	NADH-ubiquinone oxidoreductase B8 subunit, putative	0.386284	1.05638e-91	1.15265e-92		1.03699	0	0	up	0.869342	0	0
mrna25421.1-v1.0-hybrid	2343	UDP-glucosyl transferase 73B3	0.170117	1.40275e-13	5.17246e-14		-1.97987	0	0	down	-1.74153	0	0	down
mrna31210.1-v1.0-hybrid	459	co-factor for nitrate, reductase and xanthine dehydrogenase 7	0.268493	4.23017e-28	1.08081e-28		1.03027	0	0	up	1.26359	0	0	up
mrna26010.1-v1.0-hybrid	303	Gibberellin-regulated family protein	-0.282808	1.63212e-43	3.16713e-44		-4.95231	0	0	down	-1.56711	0	0	down
mrna31737.1-v1.0-hybrid	1767	Cupredoxin superfamily protein	0.928571	5.24839e-192	2.96254e-193		1.24365	0	0	up	1.42836	0	0	up
mrna15820.1-v1.0-hybrid	246		0.214646	0.000716515	0.000424261		1.06393	2.54922e-114	4.42998e-115	up	0.744529	6.56142e-41	1.8146e-41
mrna34393.1-v1.0-hybrid	1431	UDP-Glycosyltransferase superfamily protein	-0.253495	5.59074e-26	1.49398e-26		-2.06149	0	0	down	-2.26307	0	0	down
mrna20011.1-v1.0-hybrid	891	short-chain dehydrogenase-reductase B	0.117865	0.0171581	0.0117605		1.37182	0	0	up	1.42986	0	0	up
mrna32454.1-v1.0-hybrid	5615	C2 calcium/lipid-binding plant phosphoribosyltransferase family protein	-0.124294	6.88363e-24	1.92649e-24		1.17504	0	0	up	1.41026	0	0	up
mrna16185.1-v1.0-hybrid	486	photosystem I reaction center subunit PSI-N, chloroplast, putative / PSI-N, putative (PSAN)	-0.460693	0	0		-1.70585	0	0	down	-1.90825	0	0	down
mrna11935.1-v1.0-hybrid	2820	O-fucosyltransferase family protein	0.607606	0	0		-1.23474	0	0	down	-1.68324	0	0	down
mrna16871.1-v1.0-hybrid	1653	basic helix-loop-helix (bHLH) DNA-binding superfamily protein	-0.0374746	0.0690235	0.0517887		-1.2958	0	0	down	-1.29524	0	0	down
mrna32447.1-v1.0-hybrid	783	S-adenosyl-L-methionine-dependent methyltransferases superfamily protein	0.803793	3.39121e-98	3.4969e-99		2.73359	0	0	up	3.3591	0	0	up
mrna07076.1-v1.0-hybrid	483	MLP-like protein 423	1.78682	1.99792e-68	2.81634e-69		3.04488	0	0	up	2.77569	6.77575e-233	8.03237e-234	up
mrna09953.1-v1.0-hybrid	1446	RAB GTPase homolog E1B	-0.409758	0	0		-0.973034	0	0		-1.11193	0	0	down
mrna05479.1-v1.0-hybrid	2003		0.114625	3.69232e-08	1.67582e-08		-0.453247	4.16658e-114	7.24691e-115		-1.0528	0	0	down
mrna31164.1-v1.0-hybrid	3081	Sucrose-phosphate synthase family protein	-0.294168	1.05289e-88	1.18341e-89		-0.33836	3.74825e-146	5.68842e-147		-1.22995	0	0	down
mrna11695.1-v1.0-hybrid	369	Cytochrome bd ubiquinol oxidase, 14kDa subunit	0.0680226	1.76115e-06	8.71158e-07		0.712526	0	0		1.12399	0	0	up
mrna30078.1-v1.0-hybrid	1002	FKBP-like peptidyl-prolyl cis-trans isomerase family protein	0.285281	7.84721e-58	1.24913e-58		-0.896917	0	0		-1.3671	0	0	down
mrna13466.1-v1.0-hybrid	2496	AMP deaminase, putative / myoadenylate deaminase, putative	-0.0556893	0.00456443	0.00292058		-0.942973	0	0		-1.23218	0	0	down
mrna12917.1-v1.0-hybrid	3485	auxin response factor 19	-0.118397	5.6635e-09	2.48113e-09		-0.93311	0	0		-1.29596	0	0	down
mrna08663.1-v1.0-hybrid	1026	alpha/beta-Hydrolases superfamily protein	0.0110792	0.732879	0.692322		-0.387912	1.73628e-47	4.6417e-48		-1.17819	2.13338e-259	2.3767e-260	down
mrna03005.1-v1.0-hybrid	918	alpha/beta-Hydrolases superfamily protein	0.369445	4.01996e-51	7.00238e-52		-0.507381	1.58388e-89	3.12094e-90		-1.24756	0	0	down
mrna18809.1-v1.0-hybrid	768		0.202205	3.55855e-22	1.03506e-22		-0.405674	7.16369e-88	1.42514e-88		-1.27178	0	0	down
mrna15073.1-v1.0-hybrid	1455	MATE efflux family protein	0.0016717	0.962496	0.953086		-0.93634	1.30309e-217	1.56579e-218		-1.14704	3.45522e-242	4.00184e-243	down
mrna25061.1-v1.0-hybrid	917	NAD(P)-binding Rossmann-fold superfamily protein	-0.000113635	0.996895	0.996704		0.989219	0	0		1.17448	0	0	up
mrna22709.1-v1.0-hybrid	1427	UDP-Glycosyltransferase superfamily protein	-0.0401669	0.17666	0.141954		0.815966	0	0		1.00698	0	0	up
mrna16488.1-v1.0-hybrid	582	Cytidine/deoxycytidylate deaminase family protein	0.22176	4.64373e-20	1.42607e-20		0.875166	0	0		1.07745	0	0	up
mrna23683.1-v1.0-hybrid	1377	ACT domain repeat 3	0.0843713	0.00220059	0.00136461		-0.871623	6.33214e-218	7.60385e-219		-1.2909	0	0	down
mrna19494.1-v1.0-hybrid	2319	ERD (early-responsive to dehydration stress) family protein	0.165568	7.12917e-12	2.7867e-12		-0.868629	3.07667e-260	3.30518e-261		-1.28585	0	0	down
mrna30836.1-v1.0-hybrid	1404	Cyclophilin-like peptidyl-prolyl cis-trans isomerase family protein	0.020197	0.483704	0.430815		-0.366031	1.46811e-50	3.82798e-51		-1.18528	0	0	down
mrna01000.1-v1.0-hybrid	822	RAB GTPASE HOMOLOG B18	-0.105067	0.00111329	0.000669783		0.623323	6.80473e-146	1.03373e-146		1.10373	0	0	up
mrna07913.1-v1.0-hybrid	162		0.570027	1.01821e-05	5.26137e-06		0.857373	1.24439e-15	5.02942e-16		1.11573	1.76638e-22	6.06083e-23	up
mrna26696.1-v1.0-hybrid	1424	actin depolymerizing factor 1	0.235566	1.43357e-17	4.69809e-18		0.86055	0	0		1.32769	0	0	up
mrna01337.1-v1.0-hybrid	414		-0.401802	4.72083e-14	1.71334e-14		-0.750915	1.33388e-51	3.44817e-52		-1.08043	2.09987e-75	4.5014e-76	down
mrna00903.1-v1.0-hybrid	1765	indeterminate(ID)-domain 4	-0.14275	6.39193e-16	2.19533e-16		-0.939918	0	0		-1.00031	0	0	down
mrna11941.1-v1.0-hybrid	2337	Flavin-binding monooxygenase family protein	0.475904	2.53362e-106	2.4297e-107		0.119759	9.34969e-09	4.47113e-09		-1.08817	0	0	down
mrna16230.1-v1.0-hybrid	676		-0.311721	0.00188389	0.00115801		1.40435	1.88253e-108	3.35631e-109		2.37173	0	0	up
mrna00242.1-v1.0-hybrid	1145	chloroplast RNA binding	-0.0548937	1.89766e-17	6.24219e-18		-0.723771	0	0		-1.07388	0	0	down
mrna14789.1-v1.0-hybrid	1548	F-box family protein	0.135863	4.95563e-09	2.16421e-09		0.747058	0	0		1.09029	0	0	up
mrna00448.1-v1.0-hybrid	1467	heme binding	0.406812	4.08278e-42	8.09103e-43		0.939242	0	0		1.07032	0	0	up
mrna34042.1-v1.0-hybrid	585	Disease resistance-responsive (dirigent-like protein) family protein	0.774078	4.95078e-109	4.63805e-110		0.639847	9.96992e-91	1.95054e-91		1.27109	0	0	up
mrna13802.1-v1.0-hybrid	637	Uncharacterised protein family (UPF0497)	0.00929275	0.906369	0.889407		0.388915	5.76903e-12	2.52228e-12		1.45916	8.72339e-175	1.22166e-175	up
mrna10423.1-v1.0-hybrid	1113	NDH-dependent cyclic electron flow 5	0.266676	1.35513e-47	2.47696e-48		-0.545231	5.77343e-187	7.59582e-188		-1.03189	0	0	down
mrna02186.1-v1.0-hybrid	789	PLATZ transcription factor family protein	0.0510207	5.96588e-06	3.04104e-06		0.891384	0	0		1.0963	0	0	up
mrna07407.1-v1.0-hybrid	1004	NAD(P)-binding Rossmann-fold superfamily protein	0.508651	5.38244e-52	9.2688e-53		-0.524956	2.28472e-49	6.01265e-50		-1.26909	2.81413e-174	3.95073e-175	down
mrna13820.1-v1.0-hybrid	654	Protein of unknown function (DUF567)	3.07046	3.33661e-214	1.69481e-215		3.37606	0	0		4.25882	0	0	up
mrna25629.1-v1.0-hybrid	2250	Ankyrin repeat family protein	1.1752	4.12967e-284	1.61502e-285		1.03646	8.76459e-268	9.26941e-269		1.64213	0	0	up
mrna32516.1-v1.0-hybrid	1620	hydroxyproline-rich glycoprotein family protein	-0.595585	2.08206e-86	2.40219e-87		0.715965	1.17208e-247	1.30133e-248		1.42259	0	0	up
mrna13533.1-v1.0-hybrid	1554	UDP-glucosyl transferase 73C7	-0.287624	5.53524e-18	1.79307e-18		0.455212	4.19725e-70	9.35832e-71		1.22935	0	0	up
mrna31130.1-v1.0-hybrid	1191		0.0587795	0.127617	0.0999872		0.945993	4.4669e-264	4.75634e-265		1.11049	0	0	up
mrna23212.1-v1.0-hybrid	678		-0.202858	3.71787e-07	1.76962e-07		0.396021	1.18501e-36	3.5034e-37		1.09062	6.46737e-273	6.9592e-274	up
mrna00726.1-v1.0-hybrid	722	response regulator 3	0.0099787	0.782018	0.747283		-0.83669	1.97331e-151	2.92894e-152		-1.88416	0	0	down
mrna14379.1-v1.0-hybrid	2406	MORN (Membrane Occupation and Recognition Nexus) repeat-containing protein	0.281683	2.03732e-54	3.39553e-55		-0.596779	8.22158e-225	9.67337e-226		-1.33691	0	0	down
mrna29496.1-v1.0-hybrid	1176	Ribosomal protein L1p/L10e family	-0.18781	9.69188e-25	2.66615e-25		-0.502603	1.44228e-192	1.86201e-193		-1.05852	0	0	down
mrna26181.1-v1.0-hybrid	1239	calcium sensing receptor	0.156387	8.82829e-49	1.5904e-49		-0.475902	0	0		-1.24735	0	0	down
mrna17150.1-v1.0-hybrid	1260	Core-2/I-branching beta-1,6-N-acetylglucosaminyltransferase family protein	0.134025	4.00008e-09	1.74095e-09		0.947272	0	0		1.16944	0	0	up
mrna11029.1-v1.0-hybrid	435	2Fe-2S ferredoxin-like superfamily protein	-0.630772	0	0		-0.960277	0	0		-1.21238	0	0	down
mrna26205.1-v1.0-hybrid	465		0.360458	5.83364e-33	1.35436e-33		0.899014	7.09466e-303	6.97368e-304		1.57408	0	0	up
mrna32210.1-v1.0-hybrid	2958		0.420291	0	0		-0.605181	0	0		-1.3454	0	0	down
mrna28373.1-v1.0-hybrid	1592	DegP protease 9	1.45556	3.20273e-135	2.46834e-136		2.329	0	0		2.73513	0	0	up
mrna02578.1-v1.0-hybrid	795	ZCF37	0.0142073	0.647342	0.597426		0.312105	1.54023e-42	4.29209e-43		1.07345	0	0	up
mrna01653.1-v1.0-hybrid	1179	fructose-bisphosphate aldolase 2	-0.702407	0	0		-0.758941	0	0		-1.25157	0	0	down
mrna03462.1-v1.0-hybrid	309	cytochrome P450, family 76, subfamily C, polypeptide 2	0.221382	0.100141	0.0772091		1.78804	4.78831e-98	8.97786e-99		2.43254	6.43965e-180	8.90214e-181	up
mrna15542.1-v1.0-hybrid	996		0.00561076	0.860174	0.837474		-0.662248	1.36105e-129	2.21358e-130		-1.21006	6.13335e-284	6.41378e-285	down
mrna00141.1-v1.0-hybrid	3242	haloacid dehalogenase-like hydrolase family protein	0.292143	1.55326e-64	2.28861e-65		-0.327989	4.08749e-83	8.38253e-84		-1.15394	0	0	down
mrna09647.1-v1.0-hybrid	228	S1FA-like DNA-binding protein	0.10478	1.03937e-05	5.37308e-06		0.62313	7.23044e-243	8.13185e-244		1.12626	0	0	up
mrna33421.1-v1.0-hybrid	1263		0.0518751	4.37517e-05	2.35852e-05		0.743868	0	0		1.15763	0	0	up
mrna28121.1-v1.0-hybrid	1720	with no lysine (K) kinase 4	-0.362813	2.02424e-31	4.82867e-32		0.842315	0	0		1.182	0	0	up
mrna12367.1-v1.0-hybrid	969	Cysteine proteinases superfamily protein	0.250156	2.58618e-177	1.55957e-178		0.693564	0	0		1.06655	0	0	up
mrna19947.1-v1.0-hybrid	1869	plastid transcriptionally active 14	0.246467	3.89564e-25	1.06095e-25		-0.70091	1.03617e-177	1.40014e-178		-1.27364	0	0	down
mrna09663.1-v1.0-hybrid	954	myb domain protein 68	0.14409	0.00548145	0.00353748		0.922281	3.25311e-127	5.34747e-128		1.6404	0	0	up
mrna31533.1-v1.0-hybrid	828	Tetratricopeptide repeat (TPR)-like superfamily protein	0.423144	5.69299e-36	1.24996e-36		-0.394622	3.02523e-30	9.69014e-31		-1.10184	5.96538e-142	9.37322e-143	down
mrna16012.1-v1.0-hybrid	1287	F-box family protein	0.0282822	0.335449	0.285728		0.385422	1.93159e-67	4.39311e-68		1.00574	0	0	up
mrna29152.1-v1.0-hybrid	984	Chlorophyll A-B binding family protein	-0.0309178	0.252849	0.211055		-0.758049	8.02954e-203	1.00681e-203		-1.0931	4.42415e-299	4.47697e-300	down
mrna29656.1-v1.0-hybrid	513	Heavy metal transport/detoxification superfamily protein	0.450732	2.25993e-32	5.29854e-33		0.575371	1.41283e-68	3.18811e-69		1.56918	0	0	up
mrna09626.1-v1.0-hybrid	800	thylakoid lumen 15.0 kDa protein	0.201273	7.90312e-18	2.57008e-18		-0.963201	0	0		-1.30871	0	0	down
mrna28448.1-v1.0-hybrid	519	Glutaredoxin family protein	-0.134307	3.63596e-19	1.142e-19		0.825252	0	0		1.1453	0	0	up
mrna31723.1-v1.0-hybrid	6583	binding	0.284668	4.02462e-131	3.17863e-132		-0.890616	0	0		-1.10313	0	0	down
mrna22962.1-v1.0-hybrid	2595	neurofilament protein-related	0.527209	2.45356e-246	1.09166e-247		0.000290914	0.987366	0.984784		-1.13451	0	0	down
mrna03423.1-v1.0-hybrid	1020	RNAse THREE-like protein 2	0.241436	2.16035e-05	1.14098e-05		1.08225	3.72061e-144	5.69159e-145		1.35495	1e-197	1.30523e-198	up
mrna27813.1-v1.0-hybrid	1308	chloroplast stem-loop binding protein of 41 kDa	0.086368	1.98042e-27	5.13559e-28		-0.77591	0	0		-1.42308	0	0	down
mrna14899.1-v1.0-hybrid	1160	aldehyde dehydrogenase 3F1	0.905722	0	0		-0.566427	1.51319e-110	2.67488e-111		-1.08407	4.3268e-268	4.70568e-269	down
mrna24877.1-v1.0-hybrid	396	Protein of unknown function, DUF584	0.219906	0.0356309	0.0255529		0.300362	0.000815996	0.000493617		2.73346	0	0	up
mrna19829.1-v1.0-hybrid	794	Heavy metal transport/detoxification superfamily protein	0.790277	0	0		-0.441214	2.30824e-243	2.59338e-244		-1.08464	0	0	down
mrna32674.1-v1.0-hybrid	666	Thioredoxin superfamily protein	0.112033	0.00777722	0.00509927		-0.780695	1.82421e-78	3.86132e-79		-1.33466	9.02477e-150	1.37161e-150	down
mrna03566.1-v1.0-hybrid	1647	phosphoglycerate/bisphosphoglycerate mutase family protein	0.461011	7.18683e-65	1.05398e-65		-0.743631	7.41671e-140	1.15368e-140		-1.29241	2.11536e-277	2.24619e-278	down
mrna17851.1-v1.0-hybrid	792	catalytic LigB subunit of aromatic ring-opening dioxygenase family	-0.601707	1.43638e-70	1.97706e-71		0.829824	2.39992e-276	2.48814e-277		1.30402	0	0	up
mrna33415.1-v1.0-hybrid	525		-0.0665295	0.0184304	0.0126593		0.843067	0	0		1.16263	0	0	up
mrna30287.1-v1.0-hybrid	1440	Tubulin/FtsZ family protein	-0.00184582	0.941274	0.928692		-0.867027	0	0		-1.08514	0	0	down
mrna14815.1-v1.0-hybrid	1128	beta-1,3-glucanase 3	0.730843	3.6485e-05	1.95718e-05		4.27485	0	0		4.91603	0	0	up
mrna01167.1-v1.0-hybrid	693	oxidoreductases, acting on NADH or NADPH, quinone or similar compound as acceptor	-0.218042	1.3518e-39	2.79404e-40		-0.716571	0	0		-1.19613	0	0	down
mrna28789.1-v1.0-hybrid	1804	Tetratricopeptide repeat (TPR)-like superfamily protein	0.162908	1.20758e-11	4.7558e-12		-0.291679	1.80969e-37	5.3118e-38		-1.07092	1.21287e-297	1.23014e-298	down
mrna23979.1-v1.0-hybrid	951	2-oxoglutarate (2OG) and Fe(II)-dependent oxygenase superfamily protein	-0.176675	0.00708221	0.00462545		1.14308	1.3086e-147	1.97554e-148		1.57637	2.55173e-259	2.84473e-260	up
mrna09835.1-v1.0-hybrid	639		-0.734006	1.36279e-43	2.64294e-44		-0.976897	6.55557e-89	1.29497e-89		-1.09567	9.72844e-86	1.96929e-86	down
mrna28434.1-v1.0-hybrid	1491	monodehydroascorbate reductase 4	0.166819	1.24876e-42	2.45565e-43		-0.647864	0	0		-1.28961	0	0	down
mrna08981.1-v1.0-hybrid	355	DNA directed RNA polymerase, 7 kDa subunit	0.0552275	0.0527811	0.0387835		0.707771	9.59052e-244	1.07607e-244		1.20769	0	0	up
mrna00477.1-v1.0-hybrid	786	Late embryogenesis abundant (LEA) hydroxyproline-rich glycoprotein family	-0.282305	1.607e-11	6.36137e-12		0.812647	5.26993e-159	7.5744e-160		2.21914	0	0	up
mrna16445.1-v1.0-hybrid	2337	Esterase/lipase/thioesterase family protein	-0.0138258	0.701765	0.655238		0.854645	4.50858e-285	4.59058e-286		1.31629	0	0	up
mrna32437.1-v1.0-hybrid	3369	Nucleic acid-binding, OB-fold-like protein	0.439526	2.53832e-268	1.04309e-269		-0.335692	1.06132e-152	1.56563e-153		-1.45843	0	0	down
mrna24766.1-v1.0-hybrid	495		0.721338	3.66196e-43	7.14657e-44		0.93095	1.11757e-96	2.1081e-97		1.02463	1.38823e-96	2.646e-97	up
mrna19629.1-v1.0-hybrid	365	Ubiquitin-like superfamily protein	0.128136	0.000200807	0.000113541		0.983541	0	0		1.12342	0	0	up
mrna18054.1-v1.0-hybrid	353		-0.217154	2.98128e-54	4.97563e-55		-0.365869	8.49467e-183	1.1337e-183		-1.04317	0	0	down
mrna02589.1-v1.0-hybrid	576	GATA type zinc finger transcription factor family protein	0.150747	1.20282e-15	4.16466e-16		-0.706425	7.17878e-299	7.11077e-300		-1.03708	0	0	down
mrna15307.1-v1.0-hybrid	1179	2-cysteine peroxiredoxin B	-0.331897	0	0		-0.643121	0	0		-1.07293	0	0	down
mrna13837.1-v1.0-hybrid	948	Peroxidase superfamily protein	-0.118287	8.56956e-14	3.13962e-14		0.585439	0	0		1.51534	0	0	up
mrna25229.1-v1.0-hybrid	303	Homeodomain-like superfamily protein	-0.42051	4.79929e-11	1.93427e-11		-0.796985	1.53292e-40	4.37048e-41		-1.22252	7.65108e-65	1.75203e-65	down
mrna32480.1-v1.0-hybrid	631	AMMECR1 family	0.225609	8.34888e-12	3.26953e-12		0.909226	1.21947e-276	1.26383e-277		1.25442	0	0	up
mrna25940.1-v1.0-hybrid	902	Integral membrane HPP family protein	0.235906	2.31709e-18	7.42276e-19		-0.67616	3.13849e-131	5.06749e-132		-1.48358	0	0	down
mrna22183.1-v1.0-hybrid	555	RING/U-box superfamily protein	-0.0712862	0.204096	0.16591		-0.699912	2.00616e-42	5.5981e-43		-1.01184	7.81586e-63	1.81197e-63	down
mrna23219.1-v1.0-hybrid	828		0.412066	1.63189e-05	8.53775e-06		2.16535	2.99091e-278	3.08611e-279		3.13332	0	0	up
mrna12683.1-v1.0-hybrid	1632	Lycopene beta/epsilon cyclase protein	-0.0028676	0.86568	0.843297		-0.979035	0	0		-1.59643	0	0	down
mrna15092.1-v1.0-hybrid	1056	Protein of unknown function (DUF607)	0.861402	6.41738e-31	1.54675e-31		1.1967	5.55687e-83	1.14043e-83		2.49675	0	0	up
mrna32585.1-v1.0-hybrid	1701	protein kinase family protein / peptidoglycan-binding LysM domain-containing protein	0.0164778	0.460641	0.40804		0.995412	0	0		1.36937	0	0	up
mrna21623.1-v1.0-hybrid	684	Immunoglobulin E-set superfamily protein	-0.121249	0.00316273	0.0019912		-0.596504	1.70917e-55	4.27908e-56		-1.17343	3.41048e-138	5.41901e-139	down
mrna27520.1-v1.0-hybrid	2258	Protein kinase superfamily protein	0.40109	6.78143e-95	7.1637e-96		0.86532	0	0		1.08026	0	0	up
mrna10529.1-v1.0-hybrid	1305	Mannose-6-phosphate isomerase, type I	-0.832183	4.51342e-135	3.48194e-136		-0.990374	2.30892e-229	2.68339e-230		-1.27928	4.07568e-276	4.34651e-277	down
mrna13675.1-v1.0-hybrid	1829	membrane protein, putative	-0.224023	4.90536e-42	9.73991e-43		-0.937234	0	0		-1.48229	0	0	down
mrna05969.1-v1.0-hybrid	1108	structural molecules	2.23161	2.59092e-156	1.76132e-157		2.78369	0	0		3.82527	0	0	up
mrna14963.1-v1.0-hybrid	1389	P-loop containing nucleoside triphosphate hydrolases superfamily protein	8.16802	8.66102e-100	8.79201e-101		8.91492	1.40119e-194	1.79782e-195		11.4388	0	0	up
mrna02276.1-v1.0-hybrid	1527	TRICHOME BIREFRINGENCE-LIKE 6	0.0712011	0.00595362	0.0038563		-0.666124	2.04477e-157	2.95442e-158		-1.09864	5.22488e-293	5.34944e-294	down
mrna14221.1-v1.0-hybrid	399	sigma factor binding protein 1	-0.891169	1.20062e-61	1.83183e-62		0.533768	1.72256e-46	4.64092e-47		1.30836	3.56622e-284	3.72791e-285	up
mrna29462.1-v1.0-hybrid	462	homolog of Synechocystis YCF37	-0.225105	3.95757e-55	6.53398e-56		-0.896948	0	0		-1.54468	0	0	down
mrna22945.1-v1.0-hybrid	399		-0.632693	2.02873e-80	2.49253e-81		0.798604	1.78362e-264	1.89716e-265		1.50149	0	0	up
mrna08104.1-v1.0-hybrid	657	Ribosomal protein L10 family protein	-0.578973	0	0		-0.747425	0	0		-1.02838	0	0	down
mrna32259.1-v1.0-hybrid	2415	Translation elongation factor EFG/EF2 protein	-0.283733	6.84565e-216	3.45106e-217		-0.800578	0	0		-1.17979	0	0	down
mrna01898.1-v1.0-hybrid	462	Protein of unknown function, DUF538	0.346664	8.53969e-114	7.72303e-115		0.9651	0	0		1.14045	0	0	up
mrna10556.1-v1.0-hybrid	843	Heavy metal transport/detoxification superfamily protein	-0.303984	6.34353e-28	1.62658e-28		-0.913361	1.50583e-248	1.66845e-249		-1.20346	0	0	down
mrna27224.1-v1.0-hybrid	564	Leucine-rich repeat transmembrane protein kinase	0.326408	2.5841e-17	8.53274e-18		0.823212	3.80478e-155	5.54786e-156		1.33702	0	0	up
mrna11427.1-v1.0-hybrid	876	cytidine deaminase 1	-0.650455	2.42264e-40	4.94632e-41		0.485728	2.05387e-42	5.73201e-43		1.10499	2.26537e-211	2.8403e-212	up
mrna29890.1-v1.0-hybrid	441		0.137852	0.027339	0.0193109		0.945055	3.35048e-95	6.38483e-96		1.00438	9.67238e-88	1.93938e-88	up
mrna19928.1-v1.0-hybrid	203		0.174214	7.91929e-08	3.6572e-08		0.741459	1.12384e-185	1.48454e-186		1.04495	0	0	up
mrna00313.1-v1.0-hybrid	2853	Protein of unknown function (DUF2921)	0.0474536	0.00948602	0.00626931		0.883812	0	0		1.53323	0	0	up
mrna09568.1-v1.0-hybrid	2874	H(+)-ATPase 11	0.103311	2.14035e-49	3.82392e-50		-0.781367	0	0		-1.07331	0	0	down
mrna11619.1-v1.0-hybrid	1413	adenine phosphoribosyltransferase 5	-0.264264	1.9412e-21	5.76118e-22		-0.83661	1.24149e-211	1.52281e-212		-1.73665	0	0	down
mrna32140.1-v1.0-hybrid	2800	FtsH extracellular protease family	0.0990963	8.7976e-06	4.53017e-06		-0.679923	1.17525e-209	1.44691e-210		-1.17579	0	0	down
mrna23213.1-v1.0-hybrid	615		-0.336451	1.50356e-10	6.17183e-11		0.102438	0.0220753	0.0155054		1.1558	1.17419e-187	1.57812e-188	up
mrna26030.1-v1.0-hybrid	753	expansin A1	-0.0304022	0.438208	0.386678		-0.768924	1.06935e-103	1.95311e-104		-1.0315	1.41778e-135	2.27779e-136	down
mrna27402.1-v1.0-hybrid	413	Cox19-like CHCH family protein	0.330524	9.7401e-157	6.60277e-158		0.855388	0	0		1.09029	0	0	up
mrna00700.1-v1.0-hybrid	522		-0.0312792	0.389091	0.336754		-0.24129	2.04311e-15	8.29708e-16		-1.08487	6.25849e-171	8.86793e-172	down
mrna15743.1-v1.0-hybrid	423	post-illumination chlorophyll fluorescence increase	-0.125924	6.12957e-11	2.47931e-11		-0.605593	7.12665e-242	8.02052e-243		-1.0145	0	0	down
mrna30209.1-v1.0-hybrid	1671	Major facilitator superfamily protein	0.0170439	0.509618	0.456309		-0.952123	0	0		-1.37621	0	0	down
mrna29967.1-v1.0-hybrid	1182	sedoheptulose-bisphosphatase	-0.129493	4.66115e-45	8.83311e-46		-0.547684	0	0		-1.25925	0	0	down
mrna29320.1-v1.0-hybrid	3333	cellulose synthase 6	0.163051	8.84513e-99	9.06335e-100		-0.908981	0	0		-1.08993	0	0	down
mrna02514.1-v1.0-hybrid	1554	cytochrome P450, family 81, subfamily D, polypeptide 5	0.41237	6.54877e-16	2.24995e-16		1.16962	1.32791e-195	1.69725e-196		1.712	0	0	up
mrna25161.1-v1.0-hybrid	2475	CRS1 / YhbY (CRM) domain-containing protein	0.0827815	9.92503e-07	4.83553e-07		-0.829989	0	0		-1.51229	0	0	down
mrna28433.1-v1.0-hybrid	564	ribosomal protein L12-A	-0.566533	0	0		-0.960756	0	0		-1.21322	0	0	down
mrna00804.1-v1.0-hybrid	1093	hydroxymethylbilane synthase	0.270925	8.44054e-39	1.77166e-39		-0.468876	7.91169e-112	1.38957e-112		-1.01765	0	0	down
mrna11531.1-v1.0-hybrid	452	Ribosomal L28 family	-0.494615	1.01993e-192	5.7338e-194		-0.88975	0	0		-1.205	0	0	down
mrna20645.1-v1.0-hybrid	2451	lipoxygenase 2	-0.396055	8.10296e-71	1.11097e-71		-0.459481	9.81698e-118	1.68068e-118		-1.54379	0	0	down
mrna15520.1-v1.0-hybrid	1299	beta-1,2-N-acetylglucosaminyltransferase II	0.286734	3.62002e-33	8.36707e-34		0.625753	3.19351e-218	3.83245e-219		1.01126	0	0	up
mrna16816.1-v1.0-hybrid	896	Uncharacterized conserved protein (DUF2358)	0.0998529	4.512e-12	1.75507e-12		-0.57341	0	0		-1.0771	0	0	down
mrna20910.1-v1.0-hybrid	1671	sedoheptulose-bisphosphatase	-0.0420277	0.000372605	0.000215673		-0.684504	0	0		-1.14138	0	0	down
mrna23897.1-v1.0-hybrid	1752	beta-amylase 6	-0.030126	0.340322	0.290256		-0.643963	2.84001e-115	4.91701e-116		-1.79161	0	0	down
mrna11286.1-v1.0-hybrid	1885	NADP-malic enzyme 3	-0.0411819	0.0258522	0.0182142		0.735805	0	0		1.32364	0	0	up
mrna30362.1-v1.0-hybrid	477	DEGP protease 5	0.0448093	0.242408	0.200923		-0.895291	2.45641e-131	3.96433e-132		-1.27176	4.28775e-185	5.82038e-186	down
mrna15223.1-v1.0-hybrid	1339	alpha/beta-Hydrolases superfamily protein	0.313345	8.31545e-74	1.1039e-74		0.965225	0	0		1.29028	0	0	up
mrna00973.1-v1.0-hybrid	560	chloroplast 30S ribosomal protein S20, putative	-0.278786	1.28498e-97	1.33042e-98		-0.692076	0	0		-1.03077	0	0	down
mrna16545.1-v1.0-hybrid	816	Ribose 5-phosphate isomerase, type A protein	-0.432583	0	0		-0.653443	0	0		-1.36165	0	0	down
mrna00995.1-v1.0-hybrid	259	RNI-like superfamily protein	0.162403	0.000265721	0.000151939		0.916187	7.84247e-165	1.10223e-165		1.38889	0	0	up
mrna11861.1-v1.0-hybrid	1348	phytochrome-associated protein 2	-0.322334	4.8378e-97	5.03106e-98		-0.893452	0	0		-1.0947	0	0	down
mrna17822.1-v1.0-hybrid	1389		0.0835133	0.00326041	0.00205556		0.929162	0	0		1.20423	0	0	up
mrna17486.1-v1.0-hybrid	1015	Rhodanese/Cell cycle control phosphatase superfamily protein	0.513533	2.83547e-61	4.3446e-62		-0.502508	9.90309e-53	2.53863e-53		-1.10469	4.36053e-162	6.35106e-163	down
mrna15880.1-v1.0-hybrid	1074	P-loop containing nucleoside triphosphate hydrolases superfamily protein	0.270694	2.33178e-38	4.93357e-39		-0.526867	1.10857e-136	1.75001e-137		-1.02659	0	0	down
mrna23982.1-v1.0-hybrid	864	Acid phosphatase/vanadium-dependent haloperoxidase-related protein	0.621091	1.29915e-65	1.8874e-66		0.87665	2.6898e-179	3.62343e-180		1.2468	0	0	up
mrna03187.1-v1.0-hybrid	1086	thiazole biosynthetic enzyme, chloroplast (ARA6) (THI1) (THI4)	-0.27932	0	0		-0.764552	0	0		-1.37705	0	0	down
mrna03739.1-v1.0-hybrid	327	CLAVATA3/ESR-RELATED 43	0.140845	0.0143458	0.00972223		-0.257739	1.26434e-06	6.53826e-07		-1.0806	4.14741e-58	9.89366e-59	down
mrna04348.1-v1.0-hybrid	2258	Cyclic nucleotide-regulated ion channel family protein	0.497121	3.32252e-210	1.7143e-211		-0.87544	0	0		-1.19238	0	0	down
mrna05910.1-v1.0-hybrid	1581	ADP glucose pyrophosphorylase large subunit 1	0.139169	7.12519e-29	1.79218e-29		-0.935897	0	0		-1.72637	0	0	down
mrna28140.1-v1.0-hybrid	1284	Peroxidase superfamily protein	-0.232388	1.57061e-44	2.99618e-45		0.765445	0	0		1.44316	0	0	up
mrna10750.1-v1.0-hybrid	209	secE/sec61-gamma protein transport protein	0.0120226	0.501505	0.448049		0.70169	0	0		1.00073	0	0	up
mrna15644.1-v1.0-hybrid	885	NAC domain containing protein 90	0.122435	0.0349955	0.0250624		0.179029	0.000330126	0.000193685		1.32581	6.25885e-198	8.15965e-199	up
mrna21954.1-v1.0-hybrid	873	beta-1,3-glucanase 3	0.752043	0	0		0.796345	0	0		2.28345	0	0	up
mrna03251.1-v1.0-hybrid	1460	terpene synthase 21	1.276	0.0590211	0.0436921		6.22129	2.31196e-149	3.46312e-150		9.65789	0	0	up
mrna24907.1-v1.0-hybrid	2415	high affinity K+ transporter 5	0.456406	2.54725e-18	8.17076e-19		1.86617	0	0		3.12496	0	0	up
mrna11247.1-v1.0-hybrid	1454	amino acid permease 3	-2.30004	0	0		0.25163	3.81116e-19	1.43709e-19		1.02907	0	0	up
mrna24830.1-v1.0-hybrid	951	disease resistance family protein / LRR family protein	1.16704	6.0767e-21	1.82134e-21		2.79404	9.83152e-253	1.07852e-253		3.86644	0	0	up
mrna29699.1-v1.0-hybrid	525		0.223146	1.57769e-05	8.24937e-06		0.386831	8.71895e-19	3.30587e-19		1.18698	2.96359e-174	4.1617e-175	up
mrna08232.1-v1.0-hybrid	533		1.9427	6.96217e-137	5.32054e-138		0.68571	3.12536e-15	1.27324e-15		2.11275	5.24355e-174	7.36943e-175	up
mrna16618.1-v1.0-hybrid	1365		-0.428401	0	0		-0.662324	0	0		-1.40156	0	0	down
mrna17187.1-v1.0-hybrid	2933	Alanyl-tRNA synthetase, class IIc	0.212095	4.04461e-50	7.14418e-51		-0.436654	2.33766e-211	2.87003e-212		-1.11725	0	0	down
mrna09407.1-v1.0-hybrid	567	myb domain protein 4	-0.0628892	0.488416	0.435479		0.799046	6.96595e-38	2.03699e-38		1.42583	1.19779e-116	2.07655e-117	up
mrna22304.1-v1.0-hybrid	1041	Mog1/PsbP/DUF1795-like photosystem II reaction center PsbP family protein	0.502221	9.7273e-68	1.38272e-68		-0.646199	2.69848e-95	5.13826e-96		-1.0902	2.68077e-184	3.64825e-185	down
mrna10320.1-v1.0-hybrid	792	general regulatory factor 3	-0.0173347	0.039001	0.0282006		0.66575	0	0		1.01939	0	0	up
mrna16717.1-v1.0-hybrid	2796	plastid transcriptionally active 3	-0.14163	2.4432e-09	1.05178e-09		-0.658639	6.87351e-187	9.04834e-188		-1.41212	0	0	down
mrna13191.1-v1.0-hybrid	2112	heat shock protein 90.1	0.799194	1.18407e-245	5.28183e-247		-0.147562	6.5458e-09	3.11242e-09		1.13979	0	0	up
mrna15778.1-v1.0-hybrid	960	Peroxidase superfamily protein	0.344507	1.54608e-28	3.91656e-29		0.936837	0	0		1.02918	0	0	up
mrna28917.1-v1.0-hybrid	645	emp24/gp25L/p24 family/GOLD family protein	-0.188663	7.99747e-30	1.97341e-30		0.370802	2.66182e-171	3.67047e-172		1.09618	0	0	up
mrna01618.1-v1.0-hybrid	1020		0.210137	5.00998e-15	1.76796e-15		-0.651387	8.46821e-126	1.40292e-126		-1.3869	0	0	down
mrna21020.1-v1.0-hybrid	2604	Leucine-rich repeat protein kinase family protein	0.070652	4.61028e-05	2.48949e-05		0.959321	0	0		1.022	0	0	up
mrna15766.1-v1.0-hybrid	366		0.386221	1.42087e-128	1.14227e-129		-0.712569	0	0		-1.13346	0	0	down
mrna01860.1-v1.0-hybrid	3039	Subtilase family protein	0.121184	7.2065e-18	2.34134e-18		-0.947638	0	0		-1.36383	0	0	down
mrna09678.1-v1.0-hybrid	1803	Major facilitator superfamily protein	0.112101	6.54864e-06	3.34485e-06		0.979287	0	0		1.31684	0	0	up
mrna11099.1-v1.0-hybrid	951	sterol 1	0.38193	4.67784e-36	1.02565e-36		-0.999502	9.83357e-189	1.28481e-189		-1.15766	2.47772e-191	3.30629e-192	down
mrna24935.1-v1.0-hybrid	324	Thioredoxin superfamily protein	-0.697396	1.19333e-70	1.64069e-71		-0.458156	9.87803e-43	2.74968e-43		-2.15074	0	0	down
mrna21349.1-v1.0-hybrid	780		0.251032	7.31277e-28	1.87819e-28		-0.887938	8.26478e-286	8.39632e-287		-1.41979	0	0	down
mrna18181.1-v1.0-hybrid	1902	exocyst subunit exo70 family protein H4	1.35923	2.77938e-149	1.9648e-150		2.03614	0	0		3.02966	0	0	up
mrna28254.1-v1.0-hybrid	1650	fucosyltransferase 12	0.529984	4.17832e-90	4.64046e-91		0.92798	0	0		1.18974	0	0	up
mrna17482.1-v1.0-hybrid	1008	BAK1-interacting receptor-like kinase 1	0.145387	2.14365e-30	5.22403e-31		0.594769	0	0		1.14794	0	0	up
mrna09497.1-v1.0-hybrid	480	B12D protein	0.254552	5.46131e-62	8.29083e-63		0.784322	0	0		1.17539	0	0	up
mrna09941.1-v1.0-hybrid	734	Pathogenesis-related thaumatin superfamily protein	0.63635	7.40343e-242	3.36185e-243		0.209728	4.91151e-30	1.57861e-30		1.48551	0	0	up
mrna11754.1-v1.0-hybrid	714	Plastid-lipid associated protein PAP / fibrillin family protein	-0.136544	1.48318e-13	5.47526e-14		-0.673054	0	0		-1.13348	0	0	down
mrna17259.1-v1.0-hybrid	1266	Tautomerase/MIF superfamily protein	0.0889119	0.00372605	0.00235838		-0.746217	8.0301e-136	1.27283e-136		-1.4246	0	0	down
mrna20169.1-v1.0-hybrid	1611	FAD-binding Berberine family protein	-0.132171	1.42233e-12	5.43152e-13		0.548465	0	0		1.33236	0	0	up
mrna29510.1-v1.0-hybrid	576	calmodulin-like 41	0.573552	1.60514e-101	1.59999e-102		0.608106	2.46514e-146	3.73835e-147		1.35321	0	0	up
mrna13484.1-v1.0-hybrid	1461	ammonium transporter 2	0.806776	1.32912e-88	1.49541e-89		0.763058	3.45339e-99	6.44877e-100		1.52241	0	0	up
mrna00996.1-v1.0-hybrid	837	F-box/RNI-like superfamily protein	0.117474	2.46084e-05	1.30448e-05		0.847535	0	0		1.2488	0	0	up
mrna09143.1-v1.0-hybrid	3105	P-loop containing nucleoside triphosphate hydrolases superfamily protein	0.704567	0	0		-0.90247	0	0		-1.32581	0	0	down
mrna28288.1-v1.0-hybrid	1848	GLU-ADT subunit B	0.458609	1.89843e-110	1.76329e-111		-0.514028	7.88575e-126	1.30612e-126		-1.15845	0	0	down
mrna08199.1-v1.0-hybrid	3972	Transducin/WD40 repeat-like superfamily protein	-0.276397	0	0		-0.908745	0	0		-1.02492	0	0	down
mrna31982.1-v1.0-hybrid	909		0.9813	4.89901e-70	6.78048e-71		1.35118	1.18004e-189	1.53821e-190		1.54491	1.60827e-211	2.0152e-212	up
mrna11863.1-v1.0-hybrid	3072	elongation factor Ts family protein	0.193289	2.42297e-158	1.62679e-159		-0.405117	0	0		-1.23196	0	0	down
mrna09649.1-v1.0-hybrid	1212	Peroxidase superfamily protein	-0.816753	0.00184924	0.00113529		3.76324	1.72523e-304	1.68862e-305		5.73801	0	0	up
mrna14750.1-v1.0-hybrid	622	RAD-like 6	0.640435	8.79012e-128	7.12703e-129		-0.459425	6.24294e-58	1.53057e-58		-1.67821	0	0	down
mrna22725.1-v1.0-hybrid	1161	Coproporphyrinogen III oxidase	0.172688	1.38291e-27	3.57348e-28		-0.705551	0	0		-1.14824	0	0	down
mrna03499.1-v1.0-hybrid	1242	homolog of bacterial cytokinesis Z-ring protein FTSZ 1-1	-0.159292	6.40751e-08	2.94509e-08		-0.940659	9.00392e-227	1.05393e-227		-1.54794	0	0	down
mrna20635.1-v1.0-hybrid	1744	receptor-like protein kinase 1	0.478466	3.44918e-21	1.0288e-21		1.7954	0	0		2.37194	0	0	up
mrna12574.1-v1.0-hybrid	1173	Target of Myb protein 1	-0.0715714	0.0971179	0.0748005		0.631869	1.93508e-88	3.83791e-89		1.02635	1.53133e-211	1.91761e-212	up
mrna05138.1-v1.0-hybrid	330		-0.261368	1.0925e-46	2.02152e-47		0.439638	1.98342e-209	2.44338e-210		-1.30739	0	0	down
mrna15991.1-v1.0-hybrid	1725	Actin-like ATPase superfamily protein	-0.160409	4.4617e-30	1.09447e-30		0.625607	0	0		1.04187	0	0	up
mrna18832.1-v1.0-hybrid	1455	Transmembrane amino acid transporter family protein	0.158307	8.55702e-36	1.885e-36		-0.99796	0	0		-1.17611	0	0	down
mrna27204.1-v1.0-hybrid	595		-0.182735	5.52301e-51	9.64375e-52		0.744921	0	0		1.01341	0	0	up
mrna25758.1-v1.0-hybrid	777	Integrase-type DNA-binding superfamily protein	0.164646	0.0141127	0.00955128		0.718199	4.38574e-44	1.20504e-44		1.3542	2.10482e-152	3.16988e-153	up
mrna13290.1-v1.0-hybrid	622	membrane-associated progesterone binding protein 3	-0.160352	6.53491e-14	2.38445e-14		0.46544	3.0504e-169	4.22363e-170		1.1518	0	0	up
mrna01906.1-v1.0-hybrid	948		0.0149479	0.512997	0.459531		-0.659037	2.07257e-233	2.38828e-234		-1.13433	0	0	down
mrna15463.1-v1.0-hybrid	603	Protein of unknown function (DUF1218)	0.11994	1.14935e-18	3.65208e-19		0.584218	0	0		1.11123	0	0	up
mrna00662.1-v1.0-hybrid	1614	aldehyde dehydrogenase 2B7	0.28546	6.86253e-14	2.50583e-14		0.953148	2.33628e-226	2.73908e-227		1.23635	0	0	up
mrna26040.1-v1.0-hybrid	576	NDH dependent flow 6	0.102334	9.64174e-18	3.14505e-18		-0.434411	0	0		-1.07079	0	0	down
mrna17664.1-v1.0-hybrid	1857	ATP synthase protein I -related	0.0274141	0.231758	0.191132		-0.264509	4.90579e-41	1.39031e-41		-1.08185	0	0	down
mrna24405.1-v1.0-hybrid	2115	Peroxidase superfamily protein	3.96406	7.58548e-196	4.20353e-197		5.91046	0	0		7.04309	0	0	up
mrna07051.1-v1.0-hybrid	454		-0.788445	1.90299e-51	3.29884e-52		-0.688057	1.16565e-51	3.01197e-52		-1.42616	7.6945e-135	1.24062e-135	down
mrna31425.1-v1.0-hybrid	3111	C2 calcium/lipid-binding plant phosphoribosyltransferase family protein	-0.147364	3.47123e-14	1.25438e-14		-0.951613	0	0		-1.25638	0	0	down
mrna28471.1-v1.0-hybrid	1632	methionyl-tRNA synthetase / methionine--tRNA ligase / MetRS (cpMetRS)	0.108839	9.58272e-07	4.66437e-07		-0.570565	2.03664e-153	2.99129e-154		-1.02591	0	0	down
mrna03815.1-v1.0-hybrid	1083	homeobox protein 30	0.0746149	9.52856e-05	5.25883e-05		-0.755311	0	0		-1.22115	0	0	down
mrna08959.1-v1.0-hybrid	674	mitochondrion-localized small heat shock protein 23.6	0.335651	9.4309e-24	2.64947e-24		0.290379	2.20587e-22	7.85722e-23		1.30441	0	0	up
mrna13178.1-v1.0-hybrid	1002	NAD(P)-binding Rossmann-fold superfamily protein	-0.0243792	0.723189	0.678556		1.15934	9.38607e-163	1.3302e-163		1.51395	8.98162e-250	1.02301e-250	up
mrna10071.1-v1.0-hybrid	1119	fatty acid desaturase 6	0.184769	1.27798e-28	3.23351e-29		-0.681465	0	0		-1.04827	0	0	down
mrna05814.1-v1.0-hybrid	1841	Major facilitator superfamily protein	-0.401446	3.50936e-190	1.99968e-191		0.784318	0	0		1.20888	0	0	up
mrna30014.1-v1.0-hybrid	1400	Major facilitator superfamily protein	-0.180028	4.87844e-08	2.22663e-08		0.902071	0	0		1.30712	0	0	up
mrna09076.1-v1.0-hybrid	731	succinate dehydrogenase 5	0.0923141	2.18783e-07	1.03125e-07		0.891863	0	0		1.01523	0	0	up
mrna15656.1-v1.0-hybrid	588		-0.196623	2.65942e-25	7.21529e-26		-0.52281	6.93396e-194	8.92297e-195		-1.00367	0	0	down
mrna01685.1-v1.0-hybrid	648	ribosome-binding factor A family protein	-0.0506417	0.265547	0.222283		-0.537605	1.72614e-40	4.92269e-41		-1.03078	4.25442e-98	8.04697e-99	down
mrna31672.1-v1.0-hybrid	759	glutathione S-transferase F11	1.39924	6.07219e-17	2.02684e-17		2.47878	4.22695e-92	8.19121e-93		4.63356	0	0	up
mrna00319.1-v1.0-hybrid	1458	expansin 12	-0.141598	0.000132391	7.38453e-05		-0.102246	0.00187677	0.00116895		1.04838	1.35863e-287	1.41084e-288	up
mrna19858.1-v1.0-hybrid	2560	seed imbibition 2	0.290039	1.01407e-89	1.13126e-90		-0.606795	0	0		-1.63615	0	0	down
mrna20131.1-v1.0-hybrid	1605	FAD-binding Berberine family protein	0.628461	3.70916e-91	4.07974e-92		0.731021	1.60073e-161	2.28009e-162		1.90117	0	0	up
mrna16181.1-v1.0-hybrid	699	small and basic intrinsic protein 2;1	0.318706	5.09476e-28	1.30365e-28		0.822837	8.74499e-271	9.18572e-272		1.07879	0	0	up
mrna24212.1-v1.0-hybrid	1419	Pyridoxal phosphate (PLP)-dependent transferases superfamily protein	0.164753	1.76815e-26	4.68171e-27		0.792218	0	0		1.06033	0	0	up
mrna08194.1-v1.0-hybrid	751	indoleacetic acid-induced protein 16	0.690854	0	0		-0.799214	0	0		-1.07879	0	0	down
mrna17994.1-v1.0-hybrid	322	WCRKC thioredoxin 1	0.553911	4.38358e-112	4.01293e-113		-0.421003	1.92352e-59	4.65538e-60		-1.13084	1.05745e-262	1.16872e-263	down
mrna17229.1-v1.0-hybrid	336	Protein of unknown function (DUF177)	0.348032	2.93428e-49	5.25131e-50		-0.427103	1.4381e-71	3.18463e-72		-1.05317	1.81523e-275	1.94073e-276	down
mrna09619.1-v1.0-hybrid	2142	UDP-Glycosyltransferase superfamily protein	-0.00373526	0.867542	0.845343		0.956948	0	0		1.04622	0	0	up
mrna26013.1-v1.0-hybrid	879	RING/FYVE/PHD zinc finger superfamily protein	0.0984229	2.93959e-10	1.21933e-10		0.759781	0	0		1.0869	0	0	up
mrna03136.1-v1.0-hybrid	1191	Ankyrin repeat family protein	-0.319041	1.69225e-53	2.85338e-54		-0.833175	0	0		-1.17747	0	0	down
mrna21684.1-v1.0-hybrid	4437	multidrug resistance-associated protein 3	0.47869	0	0		0.939315	0	0		1.06444	0	0	up
mrna08393.1-v1.0-hybrid	1021		0.0337712	0.193421	0.156339		-0.362475	4.96087e-57	1.22452e-57		-1.00731	1.43128e-275	1.52914e-276	down
mrna32569.1-v1.0-hybrid	324		0.701096	2.0387e-05	1.07572e-05		2.35164	7.43874e-108	1.32962e-108		3.32554	1.53903e-239	1.79669e-240	up
mrna09746.1-v1.0-hybrid	963	chloroplast RNA-binding protein 29	-0.568036	0	0		-0.518598	0	0		-1.4432	0	0	down
mrna08979.1-v1.0-hybrid	657	Kunitz family trypsin and protease inhibitor protein	0.433462	1.23245e-12	4.69841e-13		-0.247885	6.1436e-05	3.45196e-05		1.31927	2.16317e-146	3.33914e-147	up
mrna23987.1-v1.0-hybrid	539	Late embryogenesis abundant protein, group 6	-0.619219	1.84163e-58	2.90551e-59		-0.755835	1.23531e-104	2.24873e-105		-1.04857	1.05611e-144	1.64017e-145	down
mrna20176.1-v1.0-hybrid	1575	FAD-binding Berberine family protein	0.706809	5.87631e-13	2.21529e-13		3.33277	0	0		4.24983	0	0	up
mrna32081.1-v1.0-hybrid	822		-0.316712	7.66102e-172	4.77204e-173		0.589657	0	0		1.25321	0	0	up
mrna12195.1-v1.0-hybrid	1026	alternative oxidase 2	-0.00776171	0.735175	0.694632		0.779199	0	0		1.03568	0	0	up
mrna03287.1-v1.0-hybrid	843	Translation protein SH3-like family protein	0.240015	4.94006e-45	9.36921e-46		-0.538179	1.04774e-214	1.27007e-215		-1.48136	0	0	down
mrna21713.1-v1.0-hybrid	564		0.109794	0.0070642	0.00461288		-0.397999	9.29372e-26	3.16001e-26		-1.14022	6.67288e-125	1.11484e-125	down
mrna30503.1-v1.0-hybrid	1074	Eukaryotic aspartyl protease family protein	-0.9634	1.56414e-216	7.85535e-218		-0.783777	4.5352e-194	5.82926e-195		-1.14895	1.29131e-292	1.32408e-293	down
mrna18866.1-v1.0-hybrid	1344	cation exchanger 1	0.95168	0	0		-0.551725	0	0		-1.23201	0	0	down
mrna14957.1-v1.0-hybrid	1572	P-loop containing nucleoside triphosphate hydrolases superfamily protein	0.534987	1.04914e-39	2.16407e-40		1.04	4.86178e-221	5.78661e-222		1.40637	0	0	up
mrna20892.1-v1.0-hybrid	1385	proline transporter 1	0.221896	4.05477e-07	1.9337e-07		0.96807	1.65647e-185	2.19063e-186		1.39973	0	0	up
mrna30208.1-v1.0-hybrid	1431	rubisco activase	-0.462263	0	0		-0.600801	0	0		-1.0429	0	0	down
mrna02512.1-v1.0-hybrid	347		2.07191	2.48596e-91	2.72864e-92		2.19851	4.92308e-136	7.79783e-137		3.35632	0	0	up
mrna22950.1-v1.0-hybrid	654	germin-like protein 5	0.0720411	0.0284822	0.0201607		0.521792	1.24562e-92	2.40298e-93		1.02054	0	0	up
mrna26234.1-v1.0-hybrid	2037	Uncharacterised conserved protein UCP015417, vWA	3.35286	0	0		2.79019	0	0		4.81221	0	0	up
mrna10325.1-v1.0-hybrid	971	acclimation of photosynthesis to environment	-0.114848	5.74537e-16	1.96976e-16		-0.122895	1.17135e-22	4.15367e-23		-1.00155	0	0	down
mrna08849.1-v1.0-hybrid	437	Cupredoxin superfamily protein	-4.12487	3.38394e-38	7.17781e-39		2.80033	1.55712e-239	1.76069e-240		3.2869	0	0	up
mrna20986.1-v1.0-hybrid	1299	fatty acid desaturase 8	-0.116396	5.73852e-18	1.86134e-18		-0.955149	0	0		-1.35036	0	0	down
mrna11393.1-v1.0-hybrid	1470	Metallopeptidase M24 family protein	0.363225	3.92675e-58	6.22215e-59		0.948693	0	0		1.09335	0	0	up
mrna15985.1-v1.0-hybrid	615	adenylate cyclases	-0.549579	4.41302e-27	1.15297e-27		-0.944352	9.67019e-86	1.94576e-86		-1.05482	2.98502e-82	6.17424e-83	down
mrna22794.1-v1.0-hybrid	1683	hydroxyproline-rich glycoprotein family protein	-0.317343	3.06708e-74	4.05407e-75		-0.771568	0	0		-1.15274	0	0	down
mrna09860.1-v1.0-hybrid	626	photosystem II 11 kDa protein-related	0.112054	0.000420706	0.000244512		-0.713463	2.43583e-114	4.23109e-115		-1.35843	9.87815e-263	1.09138e-263	down
mrna30361.1-v1.0-hybrid	474	DEGP protease 5	-0.0399834	0.323641	0.274967		-0.838204	6.88363e-111	1.21474e-111		-1.25054	4.96745e-170	7.05767e-171	down
mrna29328.1-v1.0-hybrid	440		-0.368839	3.1881e-171	1.99317e-172		-0.885256	0	0		-1.11917	0	0	down
mrna20545.1-v1.0-hybrid	2224	cellulose synthase like E1	0.240735	7.64533e-68	1.08502e-68		-0.492516	7.02668e-276	7.2956e-277		-1.32146	0	0	down
mrna30429.1-v1.0-hybrid	546	Protein of unknown function (DUF1218)	0.304105	3.33034e-18	1.07145e-18		0.675898	4.24434e-122	7.12644e-123		1.13562	0	0	up
mrna18124.1-v1.0-hybrid	1782	aluminum sensitive 3	0.552768	2.92073e-112	2.67153e-113		0.960141	0	0		1.07476	0	0	up
mrna01410.1-v1.0-hybrid	552	Cysteine proteinases superfamily protein	0.163505	0.000935271	0.000558826		0.998229	8.85801e-165	1.24596e-165		1.13597	1.43095e-178	1.98309e-179	up
mrna17483.1-v1.0-hybrid	855	BAK1-interacting receptor-like kinase 1	0.184842	2.83398e-29	7.05897e-30		0.662234	0	0		1.0856	0	0	up
mrna20738.1-v1.0-hybrid	1612	phosphofructokinase 5	0.93152	4.72819e-76	6.10346e-77		1.65553	0	0		1.93817	0	0	up
mrna20686.1-v1.0-hybrid	1353	Arabidopsis NAC domain containing protein 87	0.623353	1.6458e-17	5.40178e-18		0.867769	7.45954e-45	2.03717e-45		3.04598	0	0	up
mrna11846.1-v1.0-hybrid	5052	Phosphorylase superfamily protein	0.669119	1.57194e-175	9.56347e-177		1.23677	0	0		1.33005	0	0	up
mrna23632.1-v1.0-hybrid	387	homolog of anti-oxidant 1	0.0401131	0.000662735	0.000391658		0.497936	0	0		1.09789	0	0	up
mrna30199.1-v1.0-hybrid	3086	Leucine-rich repeat protein kinase family protein	0.594583	7.87161e-77	1.01011e-77		1.00816	0	0		1.79863	0	0	up
mrna34611.1-v1.0-hybrid	1518	Cytochrome P450 superfamily protein	-0.159834	0.000936702	0.000559789		1.05732	2.51837e-220	3.00411e-221		1.41553	0	0	up
mrna16740.1-v1.0-hybrid	1470	non-photochemical quenching 1	-0.0614154	0.00428965	0.00273181		-0.522095	7.5575e-154	1.10714e-154		-1.09956	0	0	down
mrna17390.1-v1.0-hybrid	3201	SKU5 similar 3	0.601333	0	0		0.79351	0	0		1.04975	0	0	up
mrna24163.1-v1.0-hybrid	855	Rieske (2Fe-2S) domain-containing protein	0.0512901	3.2835e-05	1.75549e-05		-0.740203	0	0		-1.04226	0	0	down
mrna09148.1-v1.0-hybrid	1409	Granulin repeat cysteine protease family protein	-0.0152381	0.0120944	0.00812341		0.762258	0	0		1.22318	0	0	up
mrna15397.1-v1.0-hybrid	576	Chaperone DnaJ-domain superfamily protein	0.0145161	0.576433	0.524831		-0.398509	3.22553e-74	7.0133e-75		-1.22579	0	0	down
mrna06733.1-v1.0-hybrid	1263	NAD(P)-binding Rossmann-fold superfamily protein	-0.215037	3.78072e-34	8.57392e-35		-0.855324	0	0		-1.16514	0	0	down
mrna32273.1-v1.0-hybrid	1554	cytochrome P450, family 706, subfamily A, polypeptide 4	0.451549	6.93841e-58	1.1034e-58		-0.855348	2.00227e-165	2.80652e-166		-1.30123	4.83171e-261	5.35868e-262	down
mrna22303.1-v1.0-hybrid	870	thylakoid lumen 18.3 kDa protein	-0.518393	0	0		-0.978807	0	0		-1.3483	0	0	down
mrna26908.1-v1.0-hybrid	1356	tubulin alpha-2 chain	0.443233	0	0		-0.749176	0	0		-1.01962	0	0	down
mrna00783.1-v1.0-hybrid	456		0.0834839	0.138417	0.109183		0.972787	4.18017e-132	6.73358e-133		1.12786	2.10324e-149	3.2006e-150	up
mrna20883.1-v1.0-hybrid	471	HSP20-like chaperones superfamily protein	0.946706	1.1806e-35	2.60927e-36		0.454869	8.6071e-10	3.98034e-10		1.89478	2.98959e-195	3.93424e-196	up
mrna26135.1-v1.0-hybrid	945	OBF binding protein 4	0.42448	1.77022e-50	3.10992e-51		-0.648504	5.73857e-102	1.05747e-102		-1.28404	7.16513e-254	8.08686e-255	down
mrna13981.1-v1.0-hybrid	1581	DHBP synthase RibB-like alpha/beta domain;GTP cyclohydrolase II	0.377752	3.03301e-65	4.42603e-66		-0.411968	6.34095e-75	1.37199e-75		-1.03557	4.39655e-300	4.43554e-301	down
mrna15493.1-v1.0-hybrid	738	YGGT family protein	-0.212891	3.48362e-25	9.47804e-26		-0.995937	0	0		-1.3661	0	0	down
mrna27760.1-v1.0-hybrid	1605	Histone superfamily protein	0.0374304	0.245504	0.204427		0.830957	2.21661e-289	2.23509e-290		1.28345	0	0	up
mrna03241.1-v1.0-hybrid	978		0.213155	1.64206e-20	4.985e-21		0.98399	0	0		1.28133	0	0	up
mrna16078.1-v1.0-hybrid	1321	AGD2-like defense response protein 1	1.6549	1.84176e-158	1.23586e-159		2.40804	0	0		3.76196	0	0	up
mrna22893.1-v1.0-hybrid	3879	P-glycoprotein 11	2.05339	0	0		1.69273	0	0		2.89502	0	0	up
mrna30692.1-v1.0-hybrid	2007	sphingosine kinase 1	0.281481	1.84494e-29	4.57641e-30		0.854887	0	0		1.08714	0	0	up
mrna26411.1-v1.0-hybrid	1867		0.0501539	0.131342	0.103056		0.796708	8.44343e-241	9.53765e-242		1.3616	0	0	up
mrna27519.1-v1.0-hybrid	1676	Protein kinase superfamily protein	0.540663	1.12521e-52	1.91403e-53		0.992704	8.9344e-259	9.63859e-260		1.15818	1.39468e-297	1.41508e-298	up
mrna23120.1-v1.0-hybrid	528	RAB GTPase homolog 1A	0.567347	2.32587e-58	3.6757e-59		0.885655	1.08347e-198	1.37373e-199		1.08265	2.19951e-253	2.48583e-254	up
mrna32561.1-v1.0-hybrid	314	Serine protease inhibitor, potato inhibitor I-type family protein	0.711837	1.88283e-55	3.09563e-56		0.611282	2.02482e-50	5.28801e-51		1.19102	5.75632e-183	7.87132e-184	up
mrna28004.1-v1.0-hybrid	1631	succinate dehydrogenase 2-2	-0.057394	0.143468	0.113431		0.88531	3.28757e-229	3.8245e-230		1.18002	0	0	up
mrna02195.1-v1.0-hybrid	942	RNA-binding (RRM/RBD/RNP motifs) family protein	-0.0473794	0.0431699	0.0313898		-0.518291	3.64157e-131	5.88392e-132		-1.07396	0	0	down
mrna01550.1-v1.0-hybrid	3042	Ribonuclease III family protein	-0.0787542	8.86566e-05	4.88417e-05		-0.546296	2.11004e-187	2.76888e-188		-1.16222	0	0	down
mrna05573.1-v1.0-hybrid	978	serine hydroxymethyltransferase 3	0.0482842	1.01357e-06	4.94396e-07		-0.666323	0	0		-1.26801	0	0	down
mrna15057.1-v1.0-hybrid	3318	cytochrome P450, family 82, subfamily C, polypeptide 4	-0.334477	2.74328e-85	3.20594e-86		0.887197	0	0		1.06448	0	0	up
mrna31956.1-v1.0-hybrid	378	cytochrome b6f complex subunit (petM), putative	-0.268145	8.8805e-175	5.42652e-176		-0.992148	0	0		-1.29159	0	0	down
mrna08173.1-v1.0-hybrid	1735	Duplicated homeodomain-like superfamily protein	0.585206	0	0		-0.745707	0	0		-1.01766	0	0	down
mrna29777.1-v1.0-hybrid	513	Optic atrophy 3 protein (OPA3)	0.731497	4.99989e-31	1.20243e-31		0.565384	1.14115e-22	4.04527e-23		1.03091	7.7728e-68	1.74529e-68	up
mrna25834.1-v1.0-hybrid	456	ribosomal protein S17	-0.294877	2.55194e-207	1.3323e-208		-0.930533	0	0		-1.00699	0	0	down
mrna20426.1-v1.0-hybrid	1830	O-Glycosyl hydrolases family 17 protein	0.940024	6.01362e-173	3.71602e-174		0.779277	3.2459e-143	4.98631e-144		1.05851	1.7279e-231	2.05433e-232	up
mrna01861.1-v1.0-hybrid	468		0.347613	2.08498e-14	7.50015e-15		0.935358	2.51594e-149	3.77057e-150		1.07105	1.07301e-163	1.55541e-164	up
mrna17303.1-v1.0-hybrid	477	calmodulin-like domain protein kinase 9	0.348003	4.96146e-29	1.24359e-29		0.875728	3.45226e-269	3.63802e-270		1.01943	6.84618e-306	6.81491e-307	up
mrna16275.1-v1.0-hybrid	1012	Haloacid dehalogenase-like hydrolase (HAD) superfamily protein	-0.158817	7.41178e-20	2.28773e-20		-0.712151	0	0		-1.23892	0	0	down
mrna10008.1-v1.0-hybrid	573	peptide met sulfoxide reductase 4	0.0112533	0.665436	0.617378		0.960611	0	0		1.28925	0	0	up
mrna27220.1-v1.0-hybrid	507		-0.85236	6.72527e-27	1.76351e-27		0.399448	2.43159e-12	1.05298e-12		1.03338	9.28794e-75	2.00099e-75	up
mrna02074.1-v1.0-hybrid	2094	ATP binding	0.0289625	0.0433599	0.031533		-0.6219	0	0		-1.45209	0	0	down
mrna13279.1-v1.0-hybrid	909	Cytochrome b561/ferric reductase transmembrane protein family	0.195378	5.86654e-32	1.38978e-32		0.92175	0	0		1.18117	0	0	up
mrna18778.1-v1.0-hybrid	1980	O-fucosyltransferase family protein	-0.593319	7.16311e-36	1.57493e-36		0.23265	2.71825e-10	1.24005e-10		1.30423	0	0	up
mrna32636.1-v1.0-hybrid	876		0.363592	1.9551e-39	4.05296e-40		-0.545752	4.59156e-81	9.55198e-82		-1.16904	1.86971e-236	2.19995e-237	down
mrna16815.1-v1.0-hybrid	1563	serine carboxypeptidase-like 20	0.684107	4.16108e-217	2.08499e-218		-0.79086	3.13825e-221	3.73165e-222		-1.36798	0	0	down
[truncated: 272 more rows]

## Sheet: Table S15
Table S15 RNA-seq data for encoding genes involved in cell wall fortification
			24 hpi				72 hpi				96 hpi
ID	Length	Function	log2(Fold_change) normalized (24 hpi vs strawberry)	q-value(Benjamini et al. 1995)	p_value	Result	log2(Fold_change) normalized (72 hpi vs strawberry)	q-value(Benjamini et al. 1995)	p_value	Result	log2(Fold_change) normalized (96 hpi vs strawberry)	q-value(Benjamini et al. 1995)	p_value	Result
mrna05255.1-v1.0-hybrid	1638	4-coumarate:CoA ligase 2					2.23732	0	0	up	2.20029	0	0	up
mrna12577.1-v1.0-hybrid	1857	4-coumarate:CoA ligase 3	-0.156971	0.000191854	4.72234e-05		1.50665	0	0	up	1.37121	0	0	up
mrna07608.1-v1.0-hybrid	579	Disease resistance-responsive (dirigent-like protein) family protein					5.78711	0	0	up	7.12965	0	0	up
mrna32001.1-v1.0-hybrid	561	Disease resistance-responsive (dirigent-like protein) family protein	1.37906	5.64384e-48	2.14442e-49		4.99262	0	0	up	5.03121	0	0	up
mrna34043.1-v1.0-hybrid	585	Disease resistance-responsive (dirigent-like protein) family protein	0.488501	2.83169e-20	2.21333e-21		-1.08404	5.92477e-150	8.85236e-151	down	-1.04308	8.77401e-113	1.54604e-113	down
mrna34041.1-v1.0-hybrid	585	Disease resistance-responsive (dirigent-like protein) family protein	0.922478	6.93625e-54	2.39269e-55		3.08458	0	0	up	3.8462	0	0	up
mrna12884.1-v1.0-hybrid	489	Disease resistance-responsive (dirigent-like protein) family protein					4.51519	0	0	up	5.4516	0	0	up
mrna13057.1-v1.0-hybrid	564	Disease resistance-responsive (dirigent-like protein) family protein	0.846491	1.26774e-205	1.43804e-207		1.11946	0	0	up	1.9317	0	0	up
mrna34042.1-v1.0-hybrid	585	Disease resistance-responsive (dirigent-like protein) family protein	1.1224	8.86261e-162	1.23309e-163	up	0.999081	1.95673e-165	7.37379e-167		1.27109	0	0	up
mrna07606.1-v1.0-hybrid	564	Disease resistance-responsive (dirigent-like protein) family protein	0.341	2.17404e-14	2.2019e-15		-0.589331	1.39841e-40	1.20779e-41		-1.14145	2.05633e-156	3.055e-157	down
mrna23971.1-v1.0-hybrid	2881	cellulose synthase-like B3	0.705821	1.6834e-279	1.43402e-281		1.70652	0	0	up	1.6666	0	0	up
mrna13726.1-v1.0-hybrid	3363	cellulose synthase-like D3	-1.11497	0	0	down	-1.13596	0	0	down	-1.24754	0	0
mrna32574.1-v1.0-hybrid	4473	cellulose synthase like G3	-0.343971	1.79457e-150	2.67576e-152		1.35918	0	0	up	1.43095	0	0	up
mrna14456.1-v1.0-hybrid	1749	cellulose synthase-like A02	0.0907244	8.42386e-10	1.13266e-10		-2.58456	0	0	down	-1.83629	0	0	down
mrna02631.1-v1.0-hybrid	2217	Cellulose-synthase-like C12	-0.293399	4.87991e-27	3.01639e-28		-1.56574	0	0	down	-0.758573	2.26656e-154	1.06161e-155
mrna05685.1-v1.0-hybrid	1758	Cellulose-synthase-like C5	-0.0246599	0.394705	0.291351		-3.68803	0	0	down	-3.05763	0	0	down
mrna17852.1-v1.0-hybrid	3288	cellulose synthase 6	0.206149	3.97711e-20	3.12096e-21		-1.34462	0	0	down	-1.50455	0	0	down
mrna08735.1-v1.0-hybrid	2088	Cellulose-synthase-like C5	0.343562	4.77417e-26	3.05099e-27		-3.85239	0	0	down	-3.23136	0	0	down
mrna29320.1-v1.0-hybrid	3333	cellulose synthase 6									-1.08993	0	0	down
mrna20545.1-v1.0-hybrid	2224	cellulose synthase like E1	-0.0427193	0.00929034	0.00349989		-0.790824	0	0		-1.32146	0	0	down

## Sheet: Table S16
Table S16 RNA-seq data for genes encoding pathogen receptor in PAMP triggered immunity
		24 hpi				72 hpi				96 hpi
ID	Function	log2(Fold_change) normalized (24 hpi vs strawberry)	q-value(Benjamini et al. 1995)	p_value	Result	log2(Fold_change) normalized (72 hpi vs strawberry)	q-value(Benjamini et al. 1995)	p_value	Result	log2(Fold_change) normalized (96 hpi vs strawberry)	q-value(Benjamini et al. 1995)	p_value	Result
mrna16839.1-v1.0-hybrid	Leucine-rich repeat receptor-like protein kinase family protein	0.142138	0.0655296	0.0345073		2.25447	0	0	up	2.73815	0	0	up
mrna10371.1-v1.0-hybrid	Leucine-rich repeat receptor-like protein kinase family protein	0.281821	7.06939e-34	3.61641e-35		2.2466	0	0	up	2.74624	0	0	up
mrna19693.1-v1.0-hybrid	Leucine-rich repeat receptor-like protein kinase family protein	0.119539	0.000405337	0.000105913		2.1023	0	0	up	2.60368	0	0	up
mrna18555.1-v1.0-hybrid	receptor-like protein kinase 1	-0.0109957	0.760184	0.681641		1.04092	0	0	up	1.49541	0	0	up
mrna18554.1-v1.0-hybrid	receptor-like protein kinase 1	0.851045	1.58279e-131	2.63352e-133		1.04671	0	0	up	1.53459	0	0	up
mrna20635.1-v1.0-hybrid	receptor-like protein kinase 1	0.00710165	0.926874	0.885486		1.295	0	0		2.37194	0	0	up
mrna30638.1-v1.0-hybrid	receptor kinase 3	0.318933	6.51369e-11	8.08502e-12		1.75194	0	0	up	1.56001	0	0	up
mrna03254.1-v1.0-hybrid	receptor kinase 3	0.402998	1.60732e-262	1.45468e-264		1.54737	0	0	up	1.83655	0	0	up
mrna30060.1-v1.0-hybrid	receptor kinase 3	0.0541961	0.0943158	0.0544489		1.24592	0	0	up	1.50202	0	0	up
mrna19533.1-v1.0-hybrid	cysteine-rich RLK (RECEPTOR-like protein kinase) 10	0.16098	0.000125669	2.98899e-05		1.60309	0	0	up	1.2651	0	0	up
mrna03604.1-v1.0-hybrid	cysteine-rich RLK (RECEPTOR-like protein kinase) 2					0.540375	8.78918e-67	5.71427e-68		1.07253	8.84874e-218	1.08771e-218	up
mrna19534.1-v1.0-hybrid	cysteine-rich RLK (RECEPTOR-like protein kinase) 25	0.149278	8.33532e-05	1.92952e-05		1.72983	0	0	up	1.55345	0	0	up
mrna19525.1-v1.0-hybrid	cysteine-rich RLK (RECEPTOR-like protein kinase) 25	0.30121	3.2915e-56	1.09348e-57		1.40847	0	0	up	1.71832	0	0	up
mrna19541.1-v1.0-hybrid	cysteine-rich RLK (RECEPTOR-like protein kinase) 25	0.394482	8.96661e-41	3.91252e-42		0.561502	9.95911e-117	4.68494e-118		1.02222	0	0	up
mrna19522.1-v1.0-hybrid	cysteine-rich RLK (RECEPTOR-like protein kinase) 29	1.4107	0	0	up	1.83175	0	0	up	2.33623	0	0	up
mrna17155.1-v1.0-hybrid	cysteine-rich RLK (RECEPTOR-like protein kinase) 29	0.423991	7.25022e-15	7.14798e-16		1.81706	0	0	up	1.72209	0	0	up
mrna00306.1-v1.0-hybrid	cysteine-rich RLK (RECEPTOR-like protein kinase) 29	0.357419	7.65166e-25	5.08314e-26		1.72051	0	0	up	1.72569	0	0	up
mrna17154.1-v1.0-hybrid	cysteine-rich RLK (RECEPTOR-like protein kinase) 29	0.375904	9.16379e-85	2.17337e-86		1.10348	0	0	up	1.36742	0	0	up
mrna34059.1-v1.0-hybrid	Leucine-rich repeat transmembrane protein kinase	1.00024	1.20068e-150	8.42823e-152	up
mrna27326.1-v1.0-hybrid	Leucine-rich repeat transmembrane protein kinase	1.31016	0	0	up	1.32431	0	0	up	1.42867	0	0	up
mrna19788.1-v1.0-hybrid	Leucine-rich repeat transmembrane protein kinase	1.06723	4.68816e-193	2.62841e-194	up
mrna11624.1-v1.0-hybrid	Leucine-rich repeat transmembrane protein kinase	1.27815	0	0	up
mrna27321.1-v1.0-hybrid	Leucine-rich repeat transmembrane protein kinase	1.60943	0	0	up	1.49392	0	0	up	1.51518	0	0	up
mrna23069.1-v1.0-hybrid	Leucine-rich repeat protein kinase family protein	2.44409	0	0	up	3.1775	0	0	up	3.13287	0	0	up
mrna30002.1-v1.0-hybrid	Protein kinase family protein with leucine-rich repeat domain	1.27455	0	0	up	1.63063	0	0	up	1.51208	0	0	up
mrna27328.1-v1.0-hybrid	Leucine-rich repeat transmembrane protein kinase	1.25254	0	0	up
mrna00329.1-v1.0-hybrid	Leucine-rich repeat transmembrane protein kinase	1.34341	3.2604e-244	1.46061e-245	up
mrna27319.1-v1.0-hybrid	Leucine-rich repeat transmembrane protein kinase	1.62039	0	0	up	1.76676	0	0	up	1.19727	0	0	up
mrna05715.1-v1.0-hybrid	Leucine-rich repeat transmembrane protein kinase	1.0626	0	0	up
mrna30031.1-v1.0-hybrid	Leucine-rich repeat transmembrane protein kinase	1.31991	1.38635e-211	7.12128e-213	up	1.76186	0	0	up	2.01905	0	0	up
mrna29277.1-v1.0-hybrid	Leucine-rich repeat protein kinase family protein	1.00327	0	0	up
mrna24687.1-v1.0-hybrid	Leucine-rich receptor-like protein kinase family protein	0.473604	2.38897e-136	1.83023e-137		1.77818	0	0	up	2.07738	0	0	up
mrna01491.1-v1.0-hybrid	Leucine-rich receptor-like protein kinase family protein	-0.171483	5.57483e-15	1.9692e-15		-1.85408	0	0	down	-1.78273	0	0	down
mrna22273.1-v1.0-hybrid	Leucine-rich receptor-like protein kinase family protein	-0.212993	1.10876e-20	3.34865e-21		-2.46292	0	0	down	-2.29064	0	0	down
mrna21119.1-v1.0-hybrid	Leucine-rich receptor-like protein kinase family protein	0.0840145	1.32705e-09	5.65203e-10		-1.35255	0	0	down	-1.24215	0	0	down
mrna15491.1-v1.0-hybrid	Leucine-rich receptor-like protein kinase family protein	0.213764	2.85642e-28	7.27742e-29		-1.95602	0	0	down	-1.77794	0	0	down
mrna05608.1-v1.0-hybrid	Leucine-rich receptor-like protein kinase family protein	-0.304088	2.0219e-80	2.48336e-81		-2.19151	0	0	down	-2.25914	0	0	down
mrna24687.1-v1.0-hybrid	Leucine-rich receptor-like protein kinase family protein	0.473604	2.38897e-136	1.83023e-137		1.77818	0	0	up	2.07738	0	0	up
mrna01491.1-v1.0-hybrid	Leucine-rich receptor-like protein kinase family protein	-0.171483	5.57483e-15	1.9692e-15		-1.85408	0	0	down	-1.78273	0	0	down
mrna22273.1-v1.0-hybrid	Leucine-rich receptor-like protein kinase family protein	-0.212993	1.10876e-20	3.34865e-21		-2.46292	0	0	down	-2.29064	0	0	down
mrna21119.1-v1.0-hybrid	Leucine-rich receptor-like protein kinase family protein	0.0840145	1.32705e-09	5.65203e-10		-1.35255	0	0	down	-1.24215	0	0	down
mrna15491.1-v1.0-hybrid	Leucine-rich receptor-like protein kinase family protein	0.213764	2.85642e-28	7.27742e-29		-1.95602	0	0	down	-1.77794	0	0	down
mrna05608.1-v1.0-hybrid	Leucine-rich receptor-like protein kinase family protein	-0.304088	2.0219e-80	2.48336e-81		-2.19151	0	0	down	-2.25914	0	0	down

## Sheet: Table S17
Table S17 RNA-seq data for genes encoding R proteins in effector-triggered immunity
		24 hpi				72 hpi				96 hpi
ID	Function	log2(Fold_change) normalized (24 hpi vs strawberry)	q-value(Benjamini et al. 1995)	p_value	Result	log2(Fold_change) normalized (72 hpi vs strawberry)	q-value(Benjamini et al. 1995)	p_value	Result	log2(Fold_change) normalized (96 hpi vs strawberry)	q-value(Benjamini et al. 1995)	p_value	Result
mrna27107.1-v1.0-hybrid	Disease resistance protein (CC-NBS-LRR class) family	-1.59436	2.13711e-186	1.23979e-187	down	-3.14241	0	0	down	-2.41033	0	0	down
mrna29372.1-v1.0-hybrid	Disease resistance protein (CC-NBS-LRR class) family	1.07622	0	0	up	1.47418	0	0	up	1.54329	0	0	up
mrna27108.1-v1.0-hybrid	Disease resistance protein (CC-NBS-LRR class) family	-2.2736	0	0	down	-2.63091	0	0	down	-2.27785	0	0	down
mrna28332.1-v1.0-hybrid	Disease resistance protein (CC-NBS-LRR class) family	1.08019	0	0	up	-0.325414	3.92345e-43	3.27969e-44		1.12013	9.47168e-50	8.65947e-51
mrna01089.1-v1.0-hybrid	Disease resistance protein (TIR-NBS-LRR class) family	1.15563	0	0	up	-0.187778	2.16229e-27	2.32056e-28		-0.783193	3.77959e-05	1.12992e-05
mrna08419.1-v1.0-hybrid	Disease resistance protein (CC-NBS-LRR class) family	-0.144477	3.20774e-07	5.42743e-08		1.45615	0	0	up	1.69627	0	0	up
mrna02279.1-v1.0-hybrid	Disease resistance protein (TIR-NBS-LRR class) family	0.24704	5.74884e-38	2.6664e-39		1.12858	0	0	up	1.35941	0	0	up
mrna30386.1-v1.0-hybrid	NB-ARC domain-containing disease resistance protein	1.08251	0	0	up	-0.604048	0	0		-1.2602	0	0
mrna30421.1-v1.0-hybrid	NB-ARC domain-containing disease resistance protein	1.02217	0	0	up	-0.545199	5.65062e-251	1.62279e-252		-1.05283	0	0
mrna33971.1-v1.0-hybrid	NB-ARC domain-containing disease resistance protein	1.38469	1.55602e-158	1.04353e-159	up	0.0757569	0.151222	0.0964784		-0.160382	0.00722893	0.00320956
mrna13687.1-v1.0-hybrid	NB-ARC domain-containing disease resistance protein	0.859706	1.5026e-136	2.42852e-138		1.72376	0	0	up	2.56091	0	0	up
mrna13686.1-v1.0-hybrid	NB-ARC domain-containing disease resistance protein	0.580523	5.3714e-80	1.33938e-81		1.88653	0	0	up	2.77501	0	0	up

## Sheet: Table S18
Table S18 RNA-seq data for encoding genes involved in salicylic acid pathway
		24 hpi				72 hpi				96 hpi
ID	Function	log2(Fold_change) normalized (24 hpi vs strawberry)	q-value(Benjamini et al. 1995)	p_value	Result	log2(Fold_change) normalized (72hpi vs strawberry)	q-value(Benjamini et al. 1995)	p_value	Result	log2(Fold_change) normalized (96hpi vs strawberry)	q-value(Benjamini et al. 1995)	p_value	Result
mrna20070.1-v1.0-hybrid	NPR1-like protein 3					1.04288	0	0	up	1.19393	0	0	up
mrna30565.1-v1.0-hybrid	pathogenesis-related 4	1.26077	2.63969e-128	2.12918e-129	up	5.28532	0	0	up	5.92217	0	0	up
mrna08424.1-v1.0-hybrid	pathogenesis-related 4	1.20859	2.7892e-137	2.123e-138	up	4.86834	0	0	up	5.63699	0	0	up
mrna09812.1-v1.0-hybrid	Pathogenesis-related thaumatin superfamily protein	0.802731	1.76689e-187	2.15104e-189		5.21038	0	0	up	6.69952	0	0	up
mrna21955.1-v1.0-hybrid	Pathogenesis-related thaumatin superfamily protein	1.72789	0	0	up	1.05837	0	0	up	2.31535	0	0	up
mrna32680.1-v1.0-hybrid	pathogenesis-related family protein	0.697963	3.49103e-25	2.29247e-26	3.49103e-25	3.2459	0	0	up	2.86537	0	0	up
mrna09941.1-v1.0-hybrid	Pathogenesis-related thaumatin superfamily protein	1.6758	0	0	up	1.23905	0	0	up	1.48551	0	0	up
mrna21956.1-v1.0-hybrid	Pathogenesis-related thaumatin superfamily protein	0.401597	1.02097e-07	1.64263e-08		-0.325459	1.1819e-05	2.93011e-06		1.11011	3.90608e-93	7.57554e-94	up
mrna29430.1-v1.0-hybrid	methyl esterase 1	1.09923	0	0	up	2.39422	0	0	up	2.75074	0	0	up
mrna25131.1-v1.0-hybrid	Calmodulin binding protein-like	1.01009	0	0	up	2.18653	0	0	up	2.74626	0	0	up

## Sheet: Table S19
Table S19 RNA-seq data for encoding genes involved in jasmonic acid pathway
		24 hpi				72 hpi				96 hpi
ID	Function	log2(Fold_change) normalized (24 hpi vs strawberry)	q-value(Benjamini et al. 1995)	p_value	Result	log2(Fold_change) normalized (72hpi vs strawberry)	q-value(Benjamini et al. 1995)	p_value	Result	log2(Fold_change) normalized (96hpi vs strawberry)	q-value(Benjamini et al. 1995)	p_value	Result
mrna05232.1-v1.0-hybrid	lipoxygenase 1	-3.36448	0	0	down	-1.82899	0	0	down	-2.12561	0	0	down
mrna05306.1-v1.0-hybrid	PLAT/LH2 domain-containing lipoxygenase family protein	-1.16634	0	0	down	-1.07899	0	0	down	-1.33254	0	0	down
mrna20645.1-v1.0-hybrid	lipoxygenase 2	-0.760429	1.19768e-234	1.22325e-236		-0.831703	0	0		-1.54379	0	0	down
mrna31967.1-v1.0-hybrid	allene oxide synthase	-2.09611	0	0	down	-1.6355	0	0	down	-1.6937	0	0	down
mrna10328.1-v1.0-hybrid	allene oxide cyclase 4	-1.19622	0	0	down	-1.12334	0	0	down	-1.58539	0	0	down

## Sheet: Table S20
Table S20 RNA-seq data for encoding genes involved in ethylene pathway
		24 hpi				72 hpi				96 hpi
ID	Function	log2(Fold_change) normalized (24 hpi vs strawberry)	q-value(Benjamini et al. 1995)	p_value	Result	log2(Fold_change) normalized (72 hpi vs strawberry)	q-value(Benjamini et al. 1995)	p_value	Result	log2(Fold_change) normalized (96 hpi vs strawberry)	q-value(Benjamini et al. 1995)	p_value	Result
mrna19733.1-v1.0-hybrid	ethylene-forming enzyme	-2.69836	0	0	down	-0.296331	7.00778e-65	4.64002e-66		-1.23451	0	0
mrna07057.1-v1.0-hybrid	ethylene-responsive element binding protein	-1.61004	0	0	down	-0.0838151	6.55153e-12	1.07448e-12		0.726486	0	0
mrna10841.1-v1.0-hybrid	ethylene responsive element binding factor 1	-1.15029	0	0	down	-0.736004	0	0		-0.802646	0	0
mrna00975.1-v1.0-hybrid	ethylene responsive element binding factor 4	-1.68101	0	0	down	-2.15109	0	0	down	-1.98473	0	0	down
mrna29738.1-v1.0-hybrid	ethylene responsive element binding factor 4	-1.75696	0	0	down	-1.26346	0	0	down	-1.23502	0	0	down
mrna29787.1-v1.0-hybrid	ethylene responsive element binding factor 2	-0.436183	1.78968e-23	1.24384e-24		2.09073	0	0	up	2.48148	0	0	up
mrna01202.1-v1.0-hybrid	ethylene-forming enzyme	-0.108578	5.90587e-136	9.59092e-138		1.23234	0	0	up	0.342935	0	0
mrna10845.1-v1.0-hybrid	ethylene responsive element binding factor 5	-1.0267	0	0	down	-1.72069	0	0	down	-1.66438	0	0	down

## Sheet: Table S21
Table S21 RNA-seq data for encoding genes involved in abscisic acid pathway
		24 hpi				72 hpi				96 hpi
ID	Function	log2(Fold_change) normalized (24 hpi vs strawberry)	q-value(Benjamini et al. 1995)	p_value	Result	log2(Fold_change) normalized (72 hpi vs strawberry)	q-value(Benjamini et al. 1995)	p_value	Result	log2(Fold_change) normalized (96hpi vs strawberry)	q-value(Benjamini et al. 1995)	p_value	Result
mrna14817.1-v1.0-hybrid	Glycosyl hydrolase superfamily protein	1.00336	0	0	up	4.92643	0	0	up	5.84049	0	0	up
mrna15177.1-v1.0-hybrid	Glycosyl hydrolase superfamily protein	-0.103784	0.00159103	0.000473927		-1.87164	0	0	down	-2.39096	0	0	down
mrna05145.1-v1.0-hybrid	Glycosyl hydrolase superfamily protein	-0.363402	2.18506e-09	3.03821e-10		3.19149	0	0	up	3.73313	0	0	up
mrna01872.1-v1.0-hybrid	Glycosyl hydrolase superfamily protein	0.359699	2.16382e-42	9.09174e-44		-1.88012	0	0	down	-1.88947	0	0	down
mrna32087.1-v1.0-hybrid	glycosyl hydrolase 9C2	-0.108499	2.38686e-06	4.45125e-07		-2.09788	0	0	down	-1.32986	0	0	down
mrna01212.1-v1.0-hybrid	O-Glycosyl hydrolases family 17 protein	-0.240487	1.4075e-12	1.57304e-13		-4.28189	0	0	down	-2.55406	0	0	down
mrna08501.1-v1.0-hybrid	glycosyl hydrolase 9B7	-0.119236	4.1806e-16	1.42802e-16		-2.61909	0	0	down	-1.71001	0	0	down
mrna23034.1-v1.0-hybrid	Glycosyl hydrolases family 32 protein	0.397497	6.24463e-68	8.84084e-69		1.60889	0	0	up	2.31607	0	0	up
mrna13778.1-v1.0-hybrid	PYR1-like 4	1.91299	0	0	up	0.652306	0	0		0.687877	5.47197e-307	5.43437e-308
mrna21044.1-v1.0-hybrid	PYR1-like 6	2.00734	0	0	up	0.782831	1.82004e-91	3.54491e-92		0.740594	8.10556e-65	1.85642e-65

## Sheet: Table S22
Table S22 RNA-seq data for encoding genes involved in auxin pathway
		24 hpi				72 hpi				96 hpi
ID	Function	log2(Fold_change) normalized (24 hpi vs strawberry)	q-value(Benjamini et al. 1995)	p_value	Result	log2(Fold_change) normalized (72 hpi vs strawberry)	q-value(Benjamini et al. 1995)	p_value	Result	log2(Fold_change) normalized (96hpi vs strawberry)	q-value(Benjamini et al. 1995)	p_value	Result
mrna30941.1-v1.0-hybrid	indole-3-acetic acid 7	2.83777	0	0	up	-0.646919	2.43755e-19	3.12407e-20		-0.846531	2.14665e-23	2.93178e-24
mrna05990.1-v1.0-hybrid	indole-3-acetic acid inducible 19	0.354229	5.60048e-21	1.67732e-21		-3.28595	0	0	down	-3.35326	0	0	down
mrna32595.1-v1.0-hybrid	indole-3-acetic acid inducible 14	0.337712	2.60203e-146	3.96907e-148		-1.19374	0	0	down	-1.32325	0	0	down
mrna08194.1-v1.0-hybrid	indoleacetic acid-induced protein 16	0.657237	0	0		-0.843924	0	0		-1.07879	0	0	down

## Sheet: Table S23
Table S23 RNA-seq data for encoding genes involved in Reactive Oxygen Species production
		24 hpi				72 hpi				96 hpi
ID	Function	log2(Fold_change) normalized (24 hpi vs strawberry)	q-value(Benjamini et al. 1995)	p_value	Result	log2(Fold_change) normalized (72 hpi vs strawberry)	q-value(Benjamini et al. 1995)	p_value	Result	log2(Fold_change) normalized (96hpi vs strawberry)	q-value(Benjamini et al. 1995)	p_value	Result
mrna26378.1-v1.0-hybrid	Peroxidase superfamily protein	-2.59549	0	0	down	-2.8837	0	0	down	-3.05972	0	0	down
mrna15456.1-v1.0-hybrid	Peroxidase superfamily protein	0.332676	0.0412309	0.0194547		4.89343	0	0	up	5.71248	0	0	up
mrna28350.1-v1.0-hybrid	Peroxidase superfamily protein	0.227285	3.19442e-12	3.64584e-13		-2.45219	0	0	down	-1.5373	0	0	down
mrna13837.1-v1.0-hybrid	Peroxidase superfamily protein	-0.72714	0	0		0.0132141	0.337948	0.252368		1.51534	0	0	up
mrna28140.1-v1.0-hybrid	Peroxidase superfamily protein	-0.182596	6.49347e-22	4.77841e-23		0.836718	0	0		1.44316	0	0	up
mrna15778.1-v1.0-hybrid	Peroxidase superfamily protein	-0.127869	0.000192503	4.73852e-05		0.437579	1.16327e-69	7.37561e-71		1.02918	0	0	up
mrna09649.1-v1.0-hybrid	Peroxidase superfamily protein	-1.38216	3.6087e-07	6.15062e-08		3.20252	9.92467e-226	3.04904e-227		5.73801	0	0	up
mrna24405.1-v1.0-hybrid	Peroxidase superfamily protein	3.98844	3.4429e-164	4.6987e-166		5.93931	0	0		7.04309	0	0	up
mrna27591.1-v1.0-hybrid	Peroxidase superfamily protein									1.06502	0	0	up

[truncated: 6 more sheets: Table S24, Table S25, Table S26, Table S27, Table S28, Table S29]
